# Supplementary material for: Insights into evolution and coexistence of the colibactin- and yersiniabactin secondary metabolite determinants in enterobacterial populations
Source: Microb Genom. 2021 Jun 15;7(6):000577. doi: 10.1099/mgen.0.000577 (PMC8461471; doi:10.1099/mgen.0.000577)
Supplement: Supplementary material 2 [file mgen-7-0577-s002.xlsx]

## Sheet: Table S1
Pathotype	Genes
EAEC	paa,aggR,aatA,aaiC
EHEC	stx1,stx2
EPEC	bfpA,bfpB,bfpC,bfpD,bfpE,bfpF,bfpG,bfpH,bfpI,bfpJ,bfpK,bfpL,bfpP,bfpU,espF,espG1,espH,espZ
ETEC	estIa, eltA, eltB
DAEC	aidA
UPEC	hlyA,hlyB,hlyC,hlyD,hlyE,hlyF,vat,yfcV,pap,cnf,sfaA,sfaB,sfaC,sfaD,sfaE,sfaF,sfaG,sfaH,sfaS,focA
NMEC	cdtB-I,cdtB-II,cdtB-III,cdtB-IV,cdtB-V,ibeA,iss,matA,matB,matC,matD,matE,matF​

## Sheet: Table S2
assembly_accession	source	species	strain	ST	clermont type	ybt island	ybt lineage	MGE structure	VNTR copy number	clb ST	ybt ST
SRR14040334	in-house	Citrobacter_koseri	MFP1	NA	NA	present	ybt3	NA	9	52	370
SRR14040333	in-house	Citrobacter_koseri	MFP3	NA	NA	present	ybt3	NA	9	523	370
SRR14040332	in-house	Citrobacter_koseri	MFP5	NA	NA	present	ybt3	NA	5	523	372
SRR14040331	in-house	Citrobacter_koseri	MFP10	NA	NA	present	ybt3	NA	10	523	371
SRR14040330	in-house	Citrobacter_koseri	MFP25	NA	NA	present	ybt3	NA	6	NA	372
SRR14040328	in-house	Citrobacter_koseri	MFP28	NA	NA	present	ybt3	NA	9	523	370
SRR14040327	in-house	Citrobacter_koseri	MFP33	NA	NA	present	ybt3	NA	5	242	370
SRR14040326	in-house	Citrobacter_koseri	GHB4	NA	NA	present	NA	NA	9	516	NA
SRR14040325	in-house	Citrobacter_koseri	GHB7	NA	NA	present	ybt3	NA	9	523	370
SRR14040324	in-house	Citrobacter_koseri	GHB8	NA	NA	present	ybt3	NA	6.9	523	370
SRR14040323	in-house	Citrobacter_koseri	GHB14	NA	NA	present	ybt3	NA	NA	NA	372
SRR14040322	in-house	Citrobacter_koseri	GHB19	NA	NA	present	ybt3	NA	10	NA	370
SRR14040321	in-house	Citrobacter_koseri	GHB22	NA	NA	present	ybt3	NA	11	523	369
GCA_001931885.1	NCBI	Citrobacter_koseri	0123A_53_520	NA	NA	present	ybt17	unclassified	13	516	737
GCA_002947675.1	NCBI	Citrobacter_koseri	AR_0024	NA	NA	present	ybt3	class_III	10	523	375
GCA_000018045.1	NCBI	Citrobacter_koseri	ATCC BAA-895	NA	NA	present	ybt17	unclassified	11	500	174
GCA_004569315.1	NCBI	Citrobacter_koseri	BL23	NA	NA	present	ybt3	class_III	9	523	376
GCA_001552875.1	NCBI	Citrobacter_koseri	DNF00568	NA	NA	present	ybt3	NA	5	523	373
GCA_001471775.2	NCBI	Citrobacter_koseri	FDAARGOS_164	NA	NA	present	ybt3	class_III	8	523	368
GCA_002208985.3	NCBI	Citrobacter_koseri	FDAARGOS_287	NA	NA	present	ybt3	class_III	14	523	6
GCA_002393245.1	NCBI	Citrobacter_koseri	FDAARGOS_393	NA	NA	present	ybt3	class_III	10	523	370
GCA_003938785.1	NCBI	Citrobacter_koseri	FDAARGOS_526	NA	NA	present	ybt3	class_III	11	523	370
GCA_001546305.1	NCBI	Citrobacter_koseri	GED7778C	NA	NA	present	ybt3	NA	6	523	370
GCA_004181905.1	NCBI	Citrobacter_koseri	ICR003207	NA	NA	present	ybt3	NA	NA	NA	370
GCA_900460985.1	NCBI	Citrobacter_koseri	NCTC10769	NA	NA	present	ybt3	NA	8	NA	164
GCA_900446975.1	NCBI	Citrobacter_koseri	NCTC11074	NA	NA	present	ybt17	NA	13	NA	807
GCA_001546325.1	NCBI	Citrobacter_koseri	PSS_7778B	NA	NA	present	ybt3	NA	NA	523	370
GCA_900075225.1	NCBI	Enterobacter_cloacae	e1034	kaerogenes 93	NA	present	ybt2	NA	10	51	817
GCA_001052595.1	NCBI	Enterobacter_cloacae	10_ECLO	kpneumoniae 23	NA	present	ybt1	NA	9	536	751
GCA_001023375.1	NCBI	Enterobacter_hormaechei	GN02327	ecloacae 190	NA	present	ybt17	NA	10	519	832
GCA_001023395.1	NCBI	Enterobacter_hormaechei	GN02338	ecloacae 190	NA	present	ybt17	class_IIc	10	519	832
GCA_000770305.1	NCBI	Erwinia_oleae	DAPP-PG531	NA	NA	absent	NA	NA	NA	4	NA
GCA_000700705.1	NCBI	Escherichia_coli	4-203-08_S1_C1	ecoli 10	A	present	ybt5	NA	3	54	325
GCA_000713945.1	NCBI	Escherichia_coli	4-203-08_S1_C2	ecoli 10	A	present	ybt5	NA	3	56	325
GCA_000713975.1	NCBI	Escherichia_coli	4-203-08_S1_C3	ecoli 10	A	present	ybt5	NA	3	55	325
GCA_002226935.1	NCBI	Escherichia_coli	MOD1-EC5676	ecoli 10	A	present	ybt5	NA	10	20	7
GCA_002226155.1	NCBI	Escherichia_coli	MOD1-EC5718	ecoli 10	A	absent	NA	NA	14	20	NA
GCA_002466925.1	NCBI	Escherichia_coli	MOD1-EC667	ecoli 10	A	present	ybt5	NA	8	485	42
GCA_002456415.1	NCBI	Escherichia_coli	MOD1-EC720	ecoli 10	A	present	ybt5	NA	7	485	84
GCA_902164715.1	NCBI	Escherichia_coli	4928STDY7071340	ecoli 104	B2	present	ybt5	NA	6	361	98
GCA_006231585.1	NCBI	Escherichia_coli	EELTKB272	ecoli 104	B2	present	ybt5	NA	4	25	79
GCA_002810045.1	NCBI	Escherichia_coli	K56-12	ecoli 104	B2	present	ybt5	class_Ic	8	476	97
GCA_000352645.1	NCBI	Escherichia_coli	KTE141	ecoli 104	B2	present	ybt5	NA	6	498	97
GCA_000350945.1	NCBI	Escherichia_coli	KTE187	ecoli 104	B2	present	ybt5	NA	6	498	97
GCA_000326545.1	NCBI	Escherichia_coli	KTE97	ecoli 104	B2	present	ybt5	NA	6	498	97
SRR14040373	in-house	Escherichia_coli	03-04471	ecoli 1057	B2	present	ybt5	NA	16	NA	791
SRR14040451	in-house	Escherichia_coli	3000/10	ecoli 1057	B2	present	ybt5	NA	10	68	181
GCA_006238165.1	NCBI	Escherichia_coli	EETUKB160	ecoli 1057	B2	present	ybt5	NA	4	66	792
GCA_000457495.1	NCBI	Escherichia_coli	HVH 107 (4-5860571)	ecoli 1057	B2	present	ybt5	NA	10	68	793
GCA_000457875.1	NCBI	Escherichia_coli	HVH 128 (4-7030436)	ecoli 1057	B2	present	ybt5	unclassified	11	68	794
GCA_006234565.1	NCBI	Escherichia_coli	LVSTRB83	ecoli 1057	B2	present	ybt5	NA	4	67	141
GCA_000460115.1	NCBI	Escherichia_coli	UMEA 3088-1	ecoli 1057	B2	present	ybt5	NA	17	65	795
GCA_002152145.1	NCBI	Escherichia_coli	MGH170	ecoli 1064	B2	present	ybt5	class_Ic	6.8	498	711
GCA_003793835.1	NCBI	Escherichia_coli	CVM N17EC1274	ecoli 109	B1	absent	NA	NA	NA	63	NA
GCA_005389605.1	NCBI	Escherichia_coli	JML285	ecoli 109	B1	absent	NA	NA	7.2	61	NA
GCA_900500495.1	NCBI	Escherichia_coli	239A	ecoli 1193	B2	present	NA	NA	7	179	NA
GCA_004156875.1	NCBI	Escherichia_coli	406635	ecoli 12	B2	present	ybt5	NA	8	350	594
GCA_002888515.1	NCBI	Escherichia_coli	700415	ecoli 12	B2	present	ybt5	class_Ic	6	351	589
GCA_002888475.1	NCBI	Escherichia_coli	700417	ecoli 12	B2	present	ybt5	class_Ic	4	348	589
GCA_900500135.1	NCBI	Escherichia_coli	1227A	ecoli 12	B2	present	ybt5	NA	10	352	281
GCA_900500245.1	NCBI	Escherichia_coli	372A	ecoli 12	B2	present	ybt5	NA	8	353	612
GCA_900500375.1	NCBI	Escherichia_coli	775A	ecoli 12	B2	present	ybt5	NA	7	358	573
GCA_004005785.1	NCBI	Escherichia_coli	101G4	ecoli 12	B2	present	ybt5	NA	7	443	709
GCA_001076105.1	NCBI	Escherichia_coli	1187_ECOL	ecoli 12	B2	present	ybt5	NA	6.2	460	573
GCA_001054145.1	NCBI	Escherichia_coli	1225_ECOL	ecoli 12	B2	present	ybt5	NA	5.5	460	NA
GCA_002244155.1	NCBI	Escherichia_coli	265-3386	ecoli 12	B2	present	ybt5	class_Ic	7	358	713
GCA_002244195.1	NCBI	Escherichia_coli	265-3396	ecoli 12	B2	present	ybt5	class_Ic	7	358	713
GCA_002244205.1	NCBI	Escherichia_coli	265-3407	ecoli 12	B2	present	ybt5	class_Ic	7	358	713
GCA_002244235.1	NCBI	Escherichia_coli	265-3446	ecoli 12	B2	present	ybt5	class_Ic	7	358	713
GCA_002244925.1	NCBI	Escherichia_coli	30-398	ecoli 12	B2	present	ybt5	class_Ic	8	357	573
GCA_000700145.1	NCBI	Escherichia_coli	3-105-05_S4_C2	ecoli 12	B2	present	ybt5	NA	7	436	316
GCA_004100925.1	NCBI	Escherichia_coli	35_CAASB	ecoli 12	B2	present	ybt5	NA	8	358	573
GCA_004100845.1	NCBI	Escherichia_coli	36_CAASB	ecoli 12	B2	present	ybt5	NA	9	358	573
GCA_001865925.1	NCBI	Escherichia_coli	80//6	ecoli 12	B2	present	ybt5	class_Ic	10	295	361
GCA_001059375.1	NCBI	Escherichia_coli	929.rep2_ECOL	ecoli 12	B2	present	ybt5	NA	5	358	419
GCA_003470505.1	NCBI	Escherichia_coli	AM20-38	ecoli 12	B2	present	ybt5	NA	10	288	564
GCA_001865985.1	NCBI	Escherichia_coli	B-11870	ecoli 12	B2	present	ybt5	class_Ic	13	215	564
GCA_000633655.1	NCBI	Escherichia_coli	BIDMC 83	ecoli 12	B2	present	ybt5	NA	7	261	573
GCA_002163275.1	NCBI	Escherichia_coli	BIDMC116	ecoli 12	B2	present	ybt5	class_Ic	9	358	573
GCA_005382005.1	NCBI	Escherichia_coli	CM18	ecoli 12	B2	present	NA	NA	8	NA	NA
GCA_001900395.1	NCBI	Escherichia_coli	D8	ecoli 12	B2	present	ybt5	class_Ic	6	263	551
GCA_002268255.1	NCBI	Escherichia_coli	EC-117-2-3	ecoli 12	B2	present	ybt5	NA	13	295	362
GCA_002268435.1	NCBI	Escherichia_coli	EC-117-2-4	ecoli 12	B2	present	ybt5	NA	3.8	295	362
GCA_002268395.1	NCBI	Escherichia_coli	EC-117-3-2	ecoli 12	B2	present	ybt5	NA	3.6	295	NA
GCA_002268455.1	NCBI	Escherichia_coli	EC-117-5-3	ecoli 12	B2	present	ybt5	NA	3.8	295	362
GCA_002268325.1	NCBI	Escherichia_coli	EC-117-5-4	ecoli 12	B2	present	ybt5	NA	14	295	362
GCA_002268295.1	NCBI	Escherichia_coli	EC-117-6-1	ecoli 12	B2	present	ybt5	NA	3	353	479
GCA_002268245.1	NCBI	Escherichia_coli	EC-117-6-4	ecoli 12	B2	present	ybt5	NA	3	353	479
GCA_002189745.1	NCBI	Escherichia_coli	ECOR53	ecoli 12	B2	present	ybt5	NA	3	351	526
GCA_002189835.1	NCBI	Escherichia_coli	ECOR60	ecoli 12	B2	present	ybt5	NA	8.9	253	3
GCA_001519675.1	NCBI	Escherichia_coli	GN02137	ecoli 12	B2	present	ybt5	NA	9	490	320
GCA_001521225.1	NCBI	Escherichia_coli	GN02350	ecoli 12	B2	present	ybt5	NA	7	NA	NA
GCA_001519645.1	NCBI	Escherichia_coli	GN02639	ecoli 12	B2	present	ybt5	NA	9	NA	NA
GCA_001521015.1	NCBI	Escherichia_coli	GN02867	ecoli 12	B2	present	ybt5	NA	9	NA	NA
GCA_001521315.1	NCBI	Escherichia_coli	GN03786	ecoli 12	B2	present	ybt5	NA	9	358	378
GCA_001521635.1	NCBI	Escherichia_coli	GN04153	ecoli 12	B2	present	ybt5	NA	7	NA	594
GCA_001621915.1	NCBI	Escherichia_coli	GN05992	ecoli 12	B2	present	ybt5	NA	8	358	573
GCA_003731315.1	NCBI	Escherichia_coli	HE-MDREc54	ecoli 12	B2	present	ybt5	NA	9	358	573
GCA_003731335.1	NCBI	Escherichia_coli	HE-MDREc55	ecoli 12	B2	present	ybt5	NA	7	356	123
GCA_000387825.2	NCBI	Escherichia_coli	HM27	ecoli 12	B2	present	ybt5	NA	4	353	659
GCA_000457555.1	NCBI	Escherichia_coli	HVH 111 (4-7039018)	ecoli 12	B2	present	ybt5	class_Ic	8	263	601
GCA_000458015.1	NCBI	Escherichia_coli	HVH 138 (4-6066704)	ecoli 12	B2	present	ybt5	NA	3	295	564
GCA_000458115.1	NCBI	Escherichia_coli	HVH 143 (4-5674999)	ecoli 12	B2	present	ybt5	NA	12	295	565
GCA_000458575.1	NCBI	Escherichia_coli	HVH 171 (4-3191958)	ecoli 12	B2	present	ybt5	NA	7	207	573
GCA_000458995.1	NCBI	Escherichia_coli	HVH 197 (4-4466217)	ecoli 12	B2	present	ybt5	NA	5	300	452
GCA_000459535.1	NCBI	Escherichia_coli	HVH 228 (4-7787030)	ecoli 12	B2	present	ybt5	NA	10	263	601
GCA_000456065.1	NCBI	Escherichia_coli	HVH 4 (4-7276109)	ecoli 12	B2	present	ybt5	NA	10	295	271
GCA_000457105.1	NCBI	Escherichia_coli	HVH 78 (4-2735946)	ecoli 12	B2	present	ybt5	NA	12	291	560
GCA_000295775.2	NCBI	Escherichia_coli	J96	ecoli 12	B2	present	ybt5	NA	4	NA	226
GCA_005387045.1	NCBI	Escherichia_coli	JML126	ecoli 12	B2	present	ybt5	NA	8	464	138
GCA_005387925.1	NCBI	Escherichia_coli	JML181	ecoli 12	B2	present	ybt5	NA	9	NA	543
GCA_005388925.1	NCBI	Escherichia_coli	JML240	ecoli 12	B2	present	ybt5	NA	11	260	541
GCA_002810105.1	NCBI	Escherichia_coli	K56-44	ecoli 12	B2	present	ybt5	class_Ic	5	115	503
GCA_000353185.1	NCBI	Escherichia_coli	KTE104	ecoli 12	B2	present	ybt5	NA	9	467	708
GCA_000350985.1	NCBI	Escherichia_coli	KTE189	ecoli 12	B2	present	ybt5	class_Ic	9	467	708
GCA_000408125.1	NCBI	Escherichia_coli	KTE195	ecoli 12	B2	present	ybt5	NA	6	291	683
GCA_006235975.1	NCBI	Escherichia_coli	LTSIAB79	ecoli 12	B2	present	ybt5	NA	3.8	358	573
GCA_002155835.1	NCBI	Escherichia_coli	MEH_VIC	ecoli 12	B2	present	ybt5	class_Ic	15	286	564
GCA_003709105.1	NCBI	Escherichia_coli	MEH3	ecoli 12	B2	present	ybt5	class_Ic	15	286	564
GCA_002232895.1	NCBI	Escherichia_coli	MOD1-EC5074	ecoli 12	B2	present	ybt5	class_Ic	8	107	716
GCA_002232615.1	NCBI	Escherichia_coli	MOD1-EC5093	ecoli 12	B2	present	ybt5	class_Ic	7	358	573
GCA_002232455.1	NCBI	Escherichia_coli	MOD1-EC5095	ecoli 12	B2	present	ybt5	class_Ic	5	353	589
GCA_002230975.1	NCBI	Escherichia_coli	MOD1-EC5275	ecoli 12	B2	present	ybt5	class_Ic	7	NA	573
GCA_002548535.1	NCBI	Escherichia_coli	MOD1-EC5851	ecoli 12	B2	present	ybt5	class_Ic	7	358	573
GCA_002547855.1	NCBI	Escherichia_coli	MOD1-EC5872	ecoli 12	B2	present	ybt5	class_Ic	8	327	717
GCA_002539255.1	NCBI	Escherichia_coli	MOD1-EC5953	ecoli 12	B2	present	ybt5	class_Ic	10	467	574
GCA_002541755.1	NCBI	Escherichia_coli	MOD1-EC6052	ecoli 12	B2	present	ybt5	class_Ic	8	295	578
GCA_002545215.1	NCBI	Escherichia_coli	MOD1-EC6119	ecoli 12	B2	present	ybt5	NA	9	113	321
GCA_002484565.1	NCBI	Escherichia_coli	MOD1-EC6671	ecoli 12	B2	present	ybt5	class_Ic	8	262	573
GCA_002522355.1	NCBI	Escherichia_coli	MOD1-EC6736	ecoli 12	B2	present	ybt5	class_Ic	9	490	319
GCA_002522085.1	NCBI	Escherichia_coli	MOD1-EC6762	ecoli 12	B2	present	ybt5	class_Ic	9	490	319
GCA_002466005.1	NCBI	Escherichia_coli	MOD1-EC683	ecoli 12	B2	present	ybt5	class_Ic	11	NA	564
GCA_002519465.1	NCBI	Escherichia_coli	MOD1-EC6940	ecoli 12	B2	present	ybt5	NA	10	263	48
GCA_002465475.1	NCBI	Escherichia_coli	MOD1-EC702	ecoli 12	B2	present	ybt5	NA	10	295	564
GCA_002465245.1	NCBI	Escherichia_coli	MOD1-EC717	ecoli 12	B2	present	ybt5	class_Ic	10	285	564
GCA_003333655.1	NCBI	Escherichia_coli	MOD1-ECOR53	ecoli 12	B2	present	ybt5	class_Ic	NA	351	526
GCA_003333585.1	NCBI	Escherichia_coli	MOD1-ECOR60	ecoli 12	B2	present	ybt5	NA	7.9	253	3
GCA_900448225.1	NCBI	Escherichia_coli	NCTC11560	ecoli 12	B2	present	ybt5	NA	5	NA	694
GCA_900449335.1	NCBI	Escherichia_coli	NCTC9004	ecoli 12	B2	present	ybt5	NA	10	347	192
GCA_001865915.1	NCBI	Escherichia_coli	No.12	ecoli 12	B2	present	ybt5	class_Ic	10	400	576
GCA_006233135.1	NCBI	Escherichia_coli	NOR5_81	ecoli 12	B2	present	ybt5	NA	4	295	564
GCA_006230285.1	NCBI	Escherichia_coli	RUSPBB198	ecoli 12	B2	present	ybt5	NA	4	24	NA
GCA_006229785.1	NCBI	Escherichia_coli	RUSPBB274	ecoli 12	B2	present	ybt5	NA	5	295	607
GCA_006230665.1	NCBI	Escherichia_coli	RUSPBB43	ecoli 12	B2	present	ybt5	NA	4	229	NA
GCA_003358995.1	NCBI	Escherichia_coli	SC303	ecoli 12	B2	present	ybt5	class_Ic	7	259	573
GCA_900536355.1	NCBI	Escherichia_coli	ST_Warwick 12 / ST_Pasteur 36 TTBI19	ecoli 12	B2	present	ybt5	NA	9	NA	NA
GCA_003297795.1	NCBI	Escherichia_coli	TUM18546	ecoli 12	B2	present	ybt5	NA	11	467	708
GCA_003298475.1	NCBI	Escherichia_coli	TUM18564	ecoli 12	B2	present	ybt5	NA	8	225	414
GCA_003299115.1	NCBI	Escherichia_coli	TUM18577	ecoli 12	B2	present	ybt5	NA	9	490	315
GCA_003299285.1	NCBI	Escherichia_coli	TUM18581	ecoli 12	B2	present	ybt5	NA	7	358	116
GCA_003299345.1	NCBI	Escherichia_coli	TUM18583	ecoli 12	B2	present	ybt5	class_Ic	3	351	117
GCA_003301585.1	NCBI	Escherichia_coli	TUM18643	ecoli 12	B2	present	ybt5	NA	16	263	573
GCA_001306685.1	NCBI	Escherichia_coli	UCD-JA30	ecoli 12	B2	present	ybt5	NA	14	464	573
GCA_003892595.1	NCBI	Escherichia_coli	UMB1193	ecoli 12	B2	present	ybt5	class_Ic	8	349	594
GCA_003886345.1	NCBI	Escherichia_coli	UMB1229	ecoli 12	B2	present	ybt5	NA	8	349	594
GCA_000460655.1	NCBI	Escherichia_coli	UMEA 3185-1	ecoli 12	B2	present	ybt5	NA	8	261	553
GCA_000460695.1	NCBI	Escherichia_coli	UMEA 3193-1	ecoli 12	B2	present	ybt5	NA	5	400	518
GCA_000461035.1	NCBI	Escherichia_coli	UMEA 3244-1	ecoli 12	B2	present	ybt5	NA	9	150	292
GCA_000488115.1	NCBI	Escherichia_coli	UMEA 3693-1	ecoli 12	B2	present	ybt5	NA	7	358	605
GCA_000461815.1	NCBI	Escherichia_coli	UMEA 3955-1	ecoli 12	B2	present	ybt5	NA	10	358	685
GCA_000461835.1	NCBI	Escherichia_coli	UMEA 4075-1	ecoli 12	B2	present	ybt5	NA	8	261	573
GCA_001651715.1	NCBI	Escherichia_coli	UPEC_001	ecoli 12	B2	present	ybt5	NA	9	8	708
GCA_001651625.1	NCBI	Escherichia_coli	UPEC_008	ecoli 12	B2	present	ybt5	NA	8	257	473
GCA_000780675.1	NCBI	Escherichia_coli	upec-14	ecoli 12	B2	present	ybt5	NA	26	NA	564
GCA_000780195.1	NCBI	Escherichia_coli	upec-158	ecoli 12	B2	present	ybt5	NA	3	358	467
GCA_000780115.1	NCBI	Escherichia_coli	upec-166	ecoli 12	B2	present	ybt5	NA	6	490	317
GCA_000779255.1	NCBI	Escherichia_coli	upec-201	ecoli 12	B2	present	ybt5	NA	6	358	573
GCA_000777495.1	NCBI	Escherichia_coli	upec-285	ecoli 12	B2	present	ybt5	NA	3	358	573
GCA_000777135.1	NCBI	Escherichia_coli	upec-40	ecoli 12	B2	present	ybt5	NA	4	358	638
GCA_001448025.1	NCBI	Escherichia_coli	VACI-14	ecoli 12	B2	present	ybt5	NA	9	289	363
GCA_003145035.1	NCBI	Escherichia_coli	Win2012_WWKa_NEU_7	ecoli 12	B2	present	ybt5	NA	3	467	708
GCA_002941705.1	NCBI	Escherichia_coli	YH17141	ecoli 12	B2	present	ybt5	NA	9	258	575
GCA_002941245.1	NCBI	Escherichia_coli	YH17181	ecoli 12	B2	present	ybt5	NA	NA	258	575
GCA_002310575.1	NCBI	Escherichia_coli	317	ecoli 127	B2	present	ybt5	class_Ic	8	159	189
GCA_000013305.1	NCBI	Escherichia_coli	536	ecoli 127	B2	present	ybt5	class_Ic	10	498	587
GCA_002888525.1	NCBI	Escherichia_coli	700414	ecoli 127	B2	present	ybt5	class_Ic	14	456	379
GCA_004344805.1	NCBI	Escherichia_coli	20170317001	ecoli 127	B2	present	ybt5	NA	9	456	557
GCA_900499645.1	NCBI	Escherichia_coli	1189A	ecoli 127	B2	present	ybt5	NA	10	454	663
GCA_001052125.1	NCBI	Escherichia_coli	11_ECOL	ecoli 127	B2	present	ybt5	NA	6	456	557
GCA_003605585.1	NCBI	Escherichia_coli	1538RHQ	ecoli 127	B2	present	ybt5	class_Ic	13	453	557
GCA_002002465.1	NCBI	Escherichia_coli	2.1-R1	ecoli 127	B2	present	ybt5	class_Ic	8	450	557
GCA_002166075.1	NCBI	Escherichia_coli	20.1a	ecoli 127	B2	present	ybt5	NA	9	456	664
GCA_002166135.1	NCBI	Escherichia_coli	20.2r	ecoli 127	B2	present	ybt5	NA	9	456	664
GCA_002166115.1	NCBI	Escherichia_coli	20.3r	ecoli 127	B2	present	ybt5	NA	9	456	664
GCA_000696545.1	NCBI	Escherichia_coli	2009-46	ecoli 127	B2	present	ybt5	NA	5	456	557
GCA_002166175.1	NCBI	Escherichia_coli	21.1a	ecoli 127	B2	present	ybt5	NA	9	456	476
GCA_002166185.1	NCBI	Escherichia_coli	21.2p	ecoli 127	B2	present	ybt5	NA	9	456	476
GCA_002166235.1	NCBI	Escherichia_coli	21.3r	ecoli 127	B2	present	ybt5	NA	9	456	476
GCA_002245015.1	NCBI	Escherichia_coli	210-2673	ecoli 127	B2	present	ybt5	class_Ic	10	456	477
GCA_002244245.1	NCBI	Escherichia_coli	272-3479	ecoli 127	B2	present	ybt5	class_Ic	7	456	347
GCA_002245175.1	NCBI	Escherichia_coli	272-3565	ecoli 127	B2	present	ybt5	class_Ic	7	456	347
GCA_002244295.1	NCBI	Escherichia_coli	272-3695	ecoli 127	B2	present	ybt5	class_Ic	7	456	347
GCA_002166415.1	NCBI	Escherichia_coli	35.1a	ecoli 127	B2	present	ybt5	NA	9	456	346
GCA_002166455.1	NCBI	Escherichia_coli	35.2p	ecoli 127	B2	present	ybt5	NA	9	456	346
GCA_002166495.1	NCBI	Escherichia_coli	35.3r	ecoli 127	B2	present	ybt5	NA	8	NA	346
GCA_004100775.1	NCBI	Escherichia_coli	40_rectal	ecoli 127	B2	present	ybt5	NA	10	456	688
GCA_902161765.1	NCBI	Escherichia_coli	4928STDY7071594	ecoli 127	B2	present	ybt5	NA	12	456	557
GCA_902161775.1	NCBI	Escherichia_coli	4928STDY7071596	ecoli 127	B2	present	ybt5	NA	12	456	557
GCA_001058795.1	NCBI	Escherichia_coli	650_ECOL	ecoli 127	B2	present	ybt5	NA	5.5	97	296
GCA_001057995.1	NCBI	Escherichia_coli	696_ECOL	ecoli 127	B2	present	ybt5	NA	6.8	456	NA
GCA_000699365.1	NCBI	Escherichia_coli	7996-1	ecoli 127	B2	present	ybt5	NA	7	456	557
GCA_001059575.1	NCBI	Escherichia_coli	932_ECOL	ecoli 127	B2	present	ybt5	NA	6	498	231
GCA_000488835.1	NCBI	Escherichia_coli	A35218R	ecoli 127	B2	present	ybt5	NA	4	456	557
GCA_002763515.3	NCBI	Escherichia_coli	BH100 substr. MG2014	ecoli 127	B2	present	ybt5	class_Ic	8	456	557
GCA_002859105.1	NCBI	Escherichia_coli	BH100 substr. MG2017	ecoli 127	B2	present	ybt5	class_Ic	8	456	557
GCA_002887715.1	NCBI	Escherichia_coli	BH100L substr. MG2017	ecoli 127	B2	present	ybt5	class_Ic	8	456	557
GCA_002900305.1	NCBI	Escherichia_coli	BH100N substr. MG2017	ecoli 127	B2	present	ybt5	class_Ic	8	456	557
GCA_001657975.1	NCBI	Escherichia_coli	E75	ecoli 127	B2	present	ybt5	NA	NA	NA	524
GCA_002895365.1	NCBI	Escherichia_coli	Ec37	ecoli 127	B2	present	ybt5	NA	7	456	504
GCA_001675145.1	NCBI	Escherichia_coli	ECONIH2	ecoli 127	B2	present	ybt5	class_Ic	9	456	585
GCA_006238535.1	NCBI	Escherichia_coli	EEITKB326	ecoli 127	B2	present	ybt5	NA	5	456	664
GCA_005044835.1	NCBI	Escherichia_coli	FWSEC0134	ecoli 127	B2	present	ybt5	class_Ic	8	448	513
GCA_001519315.1	NCBI	Escherichia_coli	GN02183	ecoli 127	B2	present	ybt5	NA	8	456	520
GCA_001519485.1	NCBI	Escherichia_coli	GN03398	ecoli 127	B2	present	ybt5	NA	8	456	NA
GCA_001520715.1	NCBI	Escherichia_coli	GN03545	ecoli 127	B2	present	ybt5	NA	9	456	NA
GCA_001621005.1	NCBI	Escherichia_coli	GN04542	ecoli 127	B2	present	ybt5	NA	9	NA	557
GCA_001621225.1	NCBI	Escherichia_coli	GN04772	ecoli 127	B2	present	ybt5	class_Ic	7	456	380
GCA_000457405.1	NCBI	Escherichia_coli	HVH 100 (4-2850729)	ecoli 127	B2	present	ybt5	NA	8	455	554
GCA_000457575.1	NCBI	Escherichia_coli	HVH 112 (4-5987253)	ecoli 127	B2	present	ybt5	NA	9	449	678
GCA_000458765.1	NCBI	Escherichia_coli	HVH 185 (4-2876639)	ecoli 127	B2	present	ybt5	NA	7	456	664
GCA_000456425.1	NCBI	Escherichia_coli	HVH 28 (4-0907367)	ecoli 127	B2	present	ybt5	NA	9	451	599
GCA_000456845.1	NCBI	Escherichia_coli	HVH 56 (4-2153033)	ecoli 127	B2	present	ybt5	NA	7	298	664
GCA_001683435.1	NCBI	Escherichia_coli	K-15KW01	ecoli 127	B2	present	ybt5	class_Ic	9	456	383
GCA_002810025.1	NCBI	Escherichia_coli	K56-16	ecoli 127	B2	present	ybt5	class_Ic	8	498	239
GCA_000459615.1	NCBI	Escherichia_coli	KOEGE 30 (63a)	ecoli 127	B2	present	ybt5	NA	9	456	133
GCA_000459755.1	NCBI	Escherichia_coli	KOEGE 58 (171a)	ecoli 127	B2	present	ybt5	NA	7	456	682
GCA_000459835.1	NCBI	Escherichia_coli	KOEGE 70 (185a)	ecoli 127	B2	present	ybt5	NA	12	456	555
GCA_003321855.1	NCBI	Escherichia_coli	KOS_SD05_1507_Eco_074	ecoli 127	B2	present	ybt5	NA	10	456	557
GCA_000326285.1	NCBI	Escherichia_coli	KTE131	ecoli 127	B2	present	ybt5	NA	9	456	556
GCA_000351105.1	NCBI	Escherichia_coli	KTE206	ecoli 127	B2	present	ybt5	NA	9	456	556
GCA_000352085.1	NCBI	Escherichia_coli	KTE8	ecoli 127	B2	present	ybt5	NA	11	451	591
GCA_002230855.1	NCBI	Escherichia_coli	MOD1-EC5193	ecoli 127	B2	present	ybt5	class_Ic	8	456	557
GCA_002548255.1	NCBI	Escherichia_coli	MOD1-EC5861	ecoli 127	B2	present	ybt5	class_Ic	9	456	501
GCA_002544375.1	NCBI	Escherichia_coli	MOD1-EC5958	ecoli 127	B2	present	ybt5	class_Ic	8	456	533
GCA_002537845.1	NCBI	Escherichia_coli	MOD1-EC6044	ecoli 127	B2	present	ybt5	class_Ic	9	456	498
GCA_002536805.1	NCBI	Escherichia_coli	MOD1-EC6209	ecoli 127	B2	present	ybt5	class_Ic	9	456	497
GCA_002522715.1	NCBI	Escherichia_coli	MOD1-EC6692	ecoli 127	B2	present	ybt5	NA	10	456	557
GCA_002521595.1	NCBI	Escherichia_coli	MOD1-EC6694	ecoli 127	B2	present	ybt5	class_Ic	10	456	557
GCA_002465325.1	NCBI	Escherichia_coli	MOD1-EC709	ecoli 127	B2	present	ybt5	class_Ic	9	322	487
GCA_000164535.1	NCBI	Escherichia_coli	MS 200-1	ecoli 127	B2	present	ybt5	NA	5	456	217
GCA_000164595.1	NCBI	Escherichia_coli	MS 60-1	ecoli 127	B2	present	ybt5	NA	6	NA	646
GCA_006230175.1	NCBI	Escherichia_coli	RUSPBB206	ecoli 127	B2	present	ybt5	class_Ic	5	456	558
GCA_004150085.1	NCBI	Escherichia_coli	SRKW_J31	ecoli 127	B2	present	ybt5	NA	11	NA	654
GCA_003297615.1	NCBI	Escherichia_coli	TUM18542	ecoli 127	B2	present	ybt5	NA	11	456	664
GCA_002152275.1	NCBI	Escherichia_coli	UCI121	ecoli 127	B2	present	ybt5	class_Ic	NA	NA	NA
GCA_002861205.1	NCBI	Escherichia_coli	UMB0727	ecoli 127	B2	present	ybt5	NA	9	442	233
GCA_003892485.1	NCBI	Escherichia_coli	UMB0731	ecoli 127	B2	present	ybt5	class_Ic	9	442	233
GCA_002861225.1	NCBI	Escherichia_coli	UMB0901	ecoli 127	B2	present	ybt5	NA	8	456	524
GCA_003886385.1	NCBI	Escherichia_coli	UMB1220	ecoli 127	B2	present	ybt5	class_Ic	11	452	557
GCA_003886105.1	NCBI	Escherichia_coli	UMB1526	ecoli 127	B2	present	ybt5	class_Ic	5	456	557
GCA_003885095.1	NCBI	Escherichia_coli	UMB3643	ecoli 127	B2	present	ybt5	NA	13	NA	349
GCA_003886015.1	NCBI	Escherichia_coli	UMB5814	ecoli 127	B2	present	ybt5	class_Ic	5	456	557
GCA_000459975.1	NCBI	Escherichia_coli	UMEA 3022-1	ecoli 127	B2	present	ybt5	NA	10	498	239
GCA_000460135.1	NCBI	Escherichia_coli	UMEA 3097-1	ecoli 127	B2	present	ybt5	NA	10	494	239
GCA_000460175.1	NCBI	Escherichia_coli	UMEA 3113-1	ecoli 127	B2	present	ybt5	NA	8	456	664
GCA_000460895.1	NCBI	Escherichia_coli	UMEA 3217-1	ecoli 127	B2	present	ybt5	NA	10	498	239
GCA_000488095.1	NCBI	Escherichia_coli	UMEA 3290-1	ecoli 127	B2	present	ybt5	NA	6	456	557
GCA_000461295.1	NCBI	Escherichia_coli	UMEA 3341-1	ecoli 127	B2	present	ybt5	NA	10	303	294
GCA_000488075.1	NCBI	Escherichia_coli	UMEA 3426-1	ecoli 127	B2	present	NA	NA	7	456	NA
GCA_000461375.1	NCBI	Escherichia_coli	UMEA 3585-1	ecoli 127	B2	present	ybt5	NA	11	151	557
GCA_000461435.1	NCBI	Escherichia_coli	UMEA 3617-1	ecoli 127	B2	present	ybt5	NA	10	456	295
GCA_000781045.1	NCBI	Escherichia_coli	upec-123	ecoli 127	B2	present	ybt5	NA	4	321	642
GCA_000780795.1	NCBI	Escherichia_coli	upec-135	ecoli 127	B2	present	ybt5	NA	6	456	NA
GCA_000780775.1	NCBI	Escherichia_coli	upec-138	ecoli 127	B2	present	ybt5	NA	4	96	633
GCA_000780735.1	NCBI	Escherichia_coli	upec-140	ecoli 127	B2	present	ybt5	NA	4	451	599
GCA_000780235.1	NCBI	Escherichia_coli	upec-156	ecoli 127	B2	present	ybt5	NA	4	456	639
GCA_000780155.1	NCBI	Escherichia_coli	upec-161	ecoli 127	B2	present	ybt5	NA	5	6	345
GCA_000779995.1	NCBI	Escherichia_coli	upec-172	ecoli 127	B2	present	ybt5	NA	6	312	641
GCA_000779585.1	NCBI	Escherichia_coli	upec-186	ecoli 127	B2	present	ybt5	NA	4	456	557
GCA_000778955.1	NCBI	Escherichia_coli	upec-225	ecoli 127	B2	present	ybt5	NA	6	456	474
GCA_000778685.1	NCBI	Escherichia_coli	upec-226	ecoli 127	B2	present	ybt5	NA	6	310	337
GCA_000778815.1	NCBI	Escherichia_coli	upec-228	ecoli 127	B2	absent	NA	NA	4	95	NA
GCA_000777605.1	NCBI	Escherichia_coli	upec-277	ecoli 127	B2	present	ybt5	NA	20	449	466
GCA_000777215.1	NCBI	Escherichia_coli	upec-36	ecoli 127	B2	present	ybt5	NA	4	437	NA
GCA_000776035.1	NCBI	Escherichia_coli	upec-80	ecoli 127	B2	present	ybt5	NA	5	456	NA
GCA_000776215.1	NCBI	Escherichia_coli	upec-84	ecoli 127	B2	present	ybt5	NA	4	456	698
GCA_000776855.1	NCBI	Escherichia_coli	upec-91	ecoli 127	B2	present	ybt5	NA	12	494	235
GCA_004569075.1	NCBI	Escherichia_coli	URMC_140	ecoli 127	B2	present	ybt5	class_Ic	9	456	557
GCA_004568765.1	NCBI	Escherichia_coli	URMC_147	ecoli 127	B2	present	ybt5	NA	9	456	557
GCA_001519125.1	NCBI	Escherichia_coli	GN02009	ecoli 1278	B2	present	ybt5	class_Ic	10	295	564
GCA_001519215.1	NCBI	Escherichia_coli	GN02045	ecoli 1278	B2	present	ybt5	NA	10	295	564
GCA_001620985.1	NCBI	Escherichia_coli	GN04499	ecoli 1278	B2	present	ybt5	NA	9	NA	523
GCA_001621885.1	NCBI	Escherichia_coli	GN05963	ecoli 1278	B2	present	ybt5	NA	10	NA	NA
GCA_003886565.1	NCBI	Escherichia_coli	UMB1360	ecoli 1278	B2	present	ybt5	class_Ic	15	295	718
GCA_000776695.1	NCBI	Escherichia_coli	upec-93	ecoli 1278	B2	present	ybt5	NA	4	247	695
GCA_900499635.1	NCBI	Escherichia_coli	1279A	ecoli 14	B2	present	ybt5	NA	6	181	16
GCA_900500455.1	NCBI	Escherichia_coli	726A	ecoli 14	B2	present	ybt5	NA	10	182	19
GCA_900500335.1	NCBI	Escherichia_coli	86A	ecoli 14	B2	present	ybt5	NA	10	182	16
GCA_005382265.1	NCBI	Escherichia_coli	ECSC010	ecoli 14	B2	present	ybt5	NA	12	180	18
GCA_002466115.1	NCBI	Escherichia_coli	MOD1-EC664	ecoli 14	B2	present	ybt5	class_Ic	20	182	16
GCA_900536395.1	NCBI	Escherichia_coli	ST_Warwick 14 / ST_Pasteur 6 TTBI15	ecoli 14	B2	present	ybt5	NA	8	182	17
GCA_004159095.1	NCBI	Escherichia_coli	436045	ecoli 141	B2	present	ybt5	NA	8	NA	243
GCA_900500155.1	NCBI	Escherichia_coli	1091A	ecoli 141	B2	present	ybt5	NA	10	467	NA
GCA_900500405.1	NCBI	Escherichia_coli	746A	ecoli 141	B2	present	ybt5	NA	10	467	397
GCA_001269285.1	NCBI	Escherichia_coli	chicken fecal	ecoli 141	B2	present	ybt5	NA	10	467	396
GCA_004100605.1	NCBI	Escherichia_coli	48_rectal	ecoli 141	B2	present	ybt5	class_Ic	10	467	394
GCA_902165165.1	NCBI	Escherichia_coli	4928STDY7387789	ecoli 141	B2	present	ybt5	NA	5	240	237
GCA_003337945.1	NCBI	Escherichia_coli	AVC218	ecoli 141	B2	present	ybt5	NA	7	467	396
GCA_003318705.1	NCBI	Escherichia_coli	AVC251	ecoli 141	B2	present	ybt5	NA	5	463	401
GCA_000753195.1	NCBI	Escherichia_coli	E. coli	ecoli 141	B2	present	ybt5	NA	5	467	392
GCA_005382825.1	NCBI	Escherichia_coli	ECSC037	ecoli 141	B2	present	ybt5	NA	9	467	396
GCA_006231425.1	NCBI	Escherichia_coli	EELTKB293	ecoli 141	B2	present	ybt5	NA	NA	NA	396
GCA_002930375.1	NCBI	Escherichia_coli	F356	ecoli 141	B2	present	ybt5	class_Ic	10	497	242
GCA_002110555.1	NCBI	Escherichia_coli	H223	ecoli 141	B2	present	ybt5	NA	8	216	NA
GCA_000456585.1	NCBI	Escherichia_coli	HVH 38 (4-2774682)	ecoli 141	B2	present	ybt5	NA	9	86	237
GCA_005389065.1	NCBI	Escherichia_coli	JML251	ecoli 141	B2	present	ybt5	NA	7	467	400
GCA_000326705.1	NCBI	Escherichia_coli	KTE145	ecoli 141	B2	present	ybt5	NA	2	499	398
GCA_000350745.1	NCBI	Escherichia_coli	KTE15	ecoli 141	B2	present	ybt5	NA	6	337	396
GCA_000350765.1	NCBI	Escherichia_coli	KTE16	ecoli 141	B2	present	ybt5	NA	10	497	238
GCA_000326445.1	NCBI	Escherichia_coli	KTE168	ecoli 141	B2	present	ybt5	NA	9	497	237
GCA_000352025.1	NCBI	Escherichia_coli	KTE169	ecoli 141	B2	present	ybt5	class_Ic	4	497	237
GCA_000352905.1	NCBI	Escherichia_coli	KTE183	ecoli 141	B2	present	ybt5	NA	9	433	257
GCA_000353065.1	NCBI	Escherichia_coli	KTE215	ecoli 141	B2	present	ybt5	NA	2	499	398
GCA_000351265.1	NCBI	Escherichia_coli	KTE224	ecoli 141	B2	present	ybt5	NA	14	497	237
GCA_000352225.1	NCBI	Escherichia_coli	KTE43	ecoli 141	B2	present	ybt5	NA	5	240	237
GCA_000351665.1	NCBI	Escherichia_coli	KTE72	ecoli 141	B2	present	ybt5	NA	12	467	396
GCA_000351805.1	NCBI	Escherichia_coli	KTE86	ecoli 141	B2	present	ybt5	NA	9	433	257
GCA_000326625.1	NCBI	Escherichia_coli	KTE88	ecoli 141	B2	present	ybt5	NA	9	433	257
GCA_000408505.1	NCBI	Escherichia_coli	KTE89	ecoli 141	B2	present	ybt5	NA	9	433	257
GCA_000351845.1	NCBI	Escherichia_coli	KTE93	ecoli 141	B2	present	ybt5	NA	6	467	402
GCA_006237155.1	NCBI	Escherichia_coli	LTCUHB9	ecoli 141	B2	present	ybt5	NA	4	467	395
GCA_006235395.1	NCBI	Escherichia_coli	LVNMSB162	ecoli 141	B2	present	ybt5	NA	4	465	725
GCA_006235335.1	NCBI	Escherichia_coli	LVNMSB169	ecoli 141	B2	present	ybt5	NA	5	467	725
GCA_006236705.1	NCBI	Escherichia_coli	LVNMSB170	ecoli 141	B2	present	ybt5	NA	3.8	467	725
GCA_001010195.1	NCBI	Escherichia_coli	M17 - 1	ecoli 141	B2	present	ybt5	NA	14	497	241
GCA_900448725.1	NCBI	Escherichia_coli	NCTC11101	ecoli 141	B2	present	ybt5	NA	12	497	236
GCA_006233845.1	NCBI	Escherichia_coli	RUSPBB113	ecoli 141	B2	present	ybt5	NA	4	444	396
GCA_000817375.1	NCBI	Escherichia_coli	SCB11	ecoli 141	B2	present	ybt5	NA	10	497	237
GCA_004153035.1	NCBI	Escherichia_coli	SCPM-O-B-8431(U15)	ecoli 141	B2	present	ybt5	NA	11	467	396
GCA_004153145.1	NCBI	Escherichia_coli	SCPM-O-B-8550(U4)	ecoli 141	B2	present	ybt5	NA	5	337	399
GCA_003892455.1	NCBI	Escherichia_coli	UMB1162	ecoli 141	B2	present	ybt5	NA	9	467	393
GCA_003885055.1	NCBI	Escherichia_coli	UMB1221	ecoli 141	B2	present	ybt5	NA	9	467	393
GCA_000461335.1	NCBI	Escherichia_coli	UMEA 3391-1	ecoli 141	B2	present	ybt5	class_Ic	8	467	396
GCA_004568555.1	NCBI	Escherichia_coli	URMC_145	ecoli 141	B2	present	ybt5	NA	10	18	396
GCA_900500005.1	NCBI	Escherichia_coli	962A	ecoli 1604	B2	present	ybt5	NA	9	447	573
GCA_005399665.1	NCBI	Escherichia_coli	32-E63-A	ecoli 1616	B1	absent	NA	NA	2	23	NA
GCA_003773065.1	NCBI	Escherichia_coli	CVM N17EC0344	ecoli 1618	B2	present	ybt5	NA	8	14	92
GCA_003770285.1	NCBI	Escherichia_coli	CVM N17EC0494	ecoli 1618	B2	present	ybt5	NA	8	14	92
GCA_000507605.1	NCBI	Escherichia_coli	HVH 23 (4-6066488)	ecoli 1618	B2	present	ybt5	class_Ic	12	467	92
GCA_000351585.1	NCBI	Escherichia_coli	KTE60	ecoli 1618	B2	present	ybt5	NA	8	15	259
GCA_000460095.1	NCBI	Escherichia_coli	UMEA 3087-1	ecoli 1663	B2	present	ybt5	class_Ic	8	209	69
GCA_002536645.1	NCBI	Escherichia_coli	MOD1-EC6107	ecoli 1735	B2	present	ybt5	NA	4	424	564
GCA_001651725.1	NCBI	Escherichia_coli	UPEC_011	ecoli 1858	B2	present	ybt5	NA	8	102	689
GCA_000459715.1	NCBI	Escherichia_coli	KOEGE 44 (106a)	ecoli 2013	B2	present	ybt5	NA	6	412	105
GCA_900500475.1	NCBI	Escherichia_coli	582A	ecoli 2015	B2	present	ybt5	NA	11	199	247
GCA_003146275.1	NCBI	Escherichia_coli	Aut2013_WWKa_OUT_20	ecoli 2015	B2	present	ybt5	NA	4	199	247
GCA_006238495.1	NCBI	Escherichia_coli	EEITKB331	ecoli 2015	B2	present	ybt5	NA	4	NA	247
GCA_006238705.1	NCBI	Escherichia_coli	EEITKB343	ecoli 2015	B2	present	ybt5	NA	4	199	247
GCA_006238245.1	NCBI	Escherichia_coli	EELTKB225	ecoli 2015	B2	present	ybt5	NA	NA	NA	NA
GCA_006232115.1	NCBI	Escherichia_coli	EELTKB248	ecoli 2015	B2	present	ybt5	NA	4	NA	251
GCA_006231765.1	NCBI	Escherichia_coli	EELTKB252	ecoli 2015	B2	present	ybt5	NA	NA	NA	247
GCA_006231595.1	NCBI	Escherichia_coli	EELTKB266	ecoli 2015	B2	present	ybt5	NA	4	199	247
GCA_006231615.1	NCBI	Escherichia_coli	EELTKB270	ecoli 2015	B2	present	ybt5	NA	4	199	247
GCA_006231545.1	NCBI	Escherichia_coli	EELTKB274	ecoli 2015	B2	present	ybt5	NA	4	198	248
GCA_006231985.1	NCBI	Escherichia_coli	EELTKB275	ecoli 2015	B2	present	ybt5	NA	5	NA	252
GCA_006231525.1	NCBI	Escherichia_coli	EELTKB283	ecoli 2015	B2	present	ybt5	NA	5	199	247
GCA_006231955.1	NCBI	Escherichia_coli	EELTKB288	ecoli 2015	B2	present	ybt5	NA	4	199	247
GCA_006231415.1	NCBI	Escherichia_coli	EELTKB290	ecoli 2015	B2	present	ybt5	NA	5	199	247
GCA_006239035.1	NCBI	Escherichia_coli	EEPERB121	ecoli 2015	B2	present	ybt5	NA	4	199	250
GCA_006237735.1	NCBI	Escherichia_coli	EEPERB90	ecoli 2015	B2	present	ybt5	NA	5	199	NA
GCA_006237565.1	NCBI	Escherichia_coli	EETUKB159	ecoli 2015	B2	present	ybt5	NA	5	199	247
GCA_006238155.1	NCBI	Escherichia_coli	EETUKB165	ecoli 2015	B2	present	ybt5	NA	5	199	247
GCA_006238045.1	NCBI	Escherichia_coli	EETUKB188	ecoli 2015	B2	present	ybt5	NA	4	199	247
GCA_006237285.1	NCBI	Escherichia_coli	EETUKB207	ecoli 2015	B2	present	ybt5	NA	4	199	249
GCA_005393265.1	NCBI	Escherichia_coli	NS-NP014	ecoli 2079	B1	absent	NA	NA	5	22	NA
GCA_001057065.1	NCBI	Escherichia_coli	502_ECOL	ecoli 2604	B2	present	ybt5	NA	6	7	573
GCA_002467845.1	NCBI	Escherichia_coli	MOD1-EC7009	ecoli 2604	B2	present	ybt5	NA	9	323	573
GCA_003570055.1	NCBI	Escherichia_coli	S273	ecoli 2619	B2	present	NA	NA	11	333	NA
GCA_003886515.1	NCBI	Escherichia_coli	UMB4656	ecoli 2619	B2	present	ybt5	NA	7	333	658
GCA_000778355.1	NCBI	Escherichia_coli	upec-236	ecoli 2619	B2	present	ybt5	NA	6	332	655
GCA_003792615.1	NCBI	Escherichia_coli	CVM N17EC1358	ecoli 278	B1	absent	NA	NA	NA	63	NA
GCA_005396125.1	NCBI	Escherichia_coli	SI-NP013	ecoli 278	B1	absent	NA	NA	12	63	NA
GCA_005396185.1	NCBI	Escherichia_coli	SI-NP017	ecoli 278	B1	absent	NA	NA	5.6	64	NA
GCA_000326165.1	NCBI	Escherichia_coli	KTE106	ecoli 3352	B2	present	ybt5	NA	4	244	647
GCA_000351005.1	NCBI	Escherichia_coli	KTE191	ecoli 3352	B2	present	ybt5	NA	4	244	647
GCA_003301475.1	NCBI	Escherichia_coli	1610270008	ecoli 345	B1	present	ybt17	NA	9	516	NA
GCA_004162565.1	NCBI	Escherichia_coli	155753	ecoli 372	B2	present	ybt5	NA	9	498	256
GCA_002244575.1	NCBI	Escherichia_coli	92-1246	ecoli 372	B2	present	ybt5	class_Ic	11	182	71
GCA_002244605.1	NCBI	Escherichia_coli	92-1295	ecoli 372	B2	present	ybt5	class_Ic	6	182	71
GCA_002244595.1	NCBI	Escherichia_coli	92-1405	ecoli 372	B2	present	ybt5	class_Ic	10	182	71
GCA_002244655.1	NCBI	Escherichia_coli	92-1449	ecoli 372	B2	present	ybt5	class_Ic	11.9	182	71
GCA_002244695.1	NCBI	Escherichia_coli	92-1476	ecoli 372	B2	present	ybt5	class_Ic	6	182	71
GCA_001521215.1	NCBI	Escherichia_coli	GN02289	ecoli 372	B2	present	ybt5	NA	7	101	NA
GCA_001521195.1	NCBI	Escherichia_coli	GN02314	ecoli 372	B2	present	ybt5	NA	5	NA	NA
GCA_001521115.1	NCBI	Escherichia_coli	GN03661	ecoli 372	B2	present	ybt5	NA	7	NA	71
GCA_002972405.1	NCBI	Escherichia_coli	HT2012031	ecoli 372	B2	present	ybt5	unclassified	8	524	365
GCA_006230115.1	NCBI	Escherichia_coli	RUSPBB210	ecoli 372	B2	present	ybt5	NA	4	182	334
GCA_004171705.1	NCBI	Escherichia_coli	TZ20_1P	ecoli 372	B2	present	ybt5	class_Ic	10	477	129
GCA_004170775.1	NCBI	Escherichia_coli	TZ37_Sa	ecoli 372	B2	present	ybt5	NA	9	124	129
GCA_000779715.1	NCBI	Escherichia_coli	upec-184	ecoli 372	B2	present	ybt5	NA	7	517	344
GCA_000778275.1	NCBI	Escherichia_coli	upec-239	ecoli 372	B2	present	ybt5	class_Ic	5	182	333
GCA_000776745.1	NCBI	Escherichia_coli	upec-87	ecoli 372	B2	present	ybt5	NA	18	182	71
GCA_004567345.1	NCBI	Escherichia_coli	URMC_93	ecoli 372	B2	present	ybt5	NA	8.2	182	72
GCA_002886765.1	NCBI	Escherichia_coli	YD509	ecoli 372	B2	present	ybt5	class_Ic	11	182	70
GCA_005383105.1	NCBI	Escherichia_coli	ECSC054	ecoli 38	D	present	ybt5	NA	7	167	29
GCA_000457145.1	NCBI	Escherichia_coli	HVH 80 (4-2428830)	ecoli 390	B2	present	ybt5	class_Ic	6	204	210
GCA_002879805.2	NCBI	Escherichia_coli	SP-4	ecoli 390	B2	present	ybt5	class_Ic	6	202	210
GCA_003145875.1	NCBI	Escherichia_coli	Spr2013_WWKa_NEU_37	ecoli 390	B2	present	ybt5	NA	3	163	110
GCA_003145015.1	NCBI	Escherichia_coli	Win2012_WWKa_OUT_35	ecoli 390	B2	present	ybt5	NA	3	204	205
GCA_003791105.1	NCBI	Escherichia_coli	CVM N17EC1302	ecoli 392	B1	present	unclassified	NA	6	63	195
GCA_005391285.1	NCBI	Escherichia_coli	KS-NP019	ecoli 392	B1	present	unclassified	NA	13	63	196
GCA_005393605.1	NCBI	Escherichia_coli	NS-NP030	ecoli 392	B1	present	unclassified	NA	NA	63	196
GCA_001615225.1	NCBI	Escherichia_coli	sheep1	ecoli 392	B1	present	unclassified	NA	10	62	194
GCA_001614495.1	NCBI	Escherichia_coli	sheep6	ecoli 392	B1	present	unclassified	NA	10	62	194
GCA_004162735.1	NCBI	Escherichia_coli	262749	ecoli 404	B2	present	ybt5	NA	9	338	22
GCA_900499675.1	NCBI	Escherichia_coli	1207B	ecoli 404	B2	present	ybt5	NA	10	548	22
GCA_900500575.1	NCBI	Escherichia_coli	431A	ecoli 404	B2	present	ybt5	NA	10	548	25
GCA_900500605.1	NCBI	Escherichia_coli	730B	ecoli 404	B2	present	ybt5	NA	10	545	22
GCA_900499875.1	NCBI	Escherichia_coli	839B	ecoli 404	B2	present	ybt5	NA	10	544	20
GCA_000782655.1	NCBI	Escherichia_coli	blood-08-0997	ecoli 404	B2	present	ybt5	NA	10	548	22
GCA_000782635.1	NCBI	Escherichia_coli	blood-08-1203	ecoli 404	B2	present	ybt5	NA	10	548	22
GCA_000459315.1	NCBI	Escherichia_coli	HVH 213 (4-3042928)	ecoli 404	B2	present	ybt5	NA	8	548	22
GCA_000326265.1	NCBI	Escherichia_coli	KTE129	ecoli 404	B2	present	ybt5	NA	7	548	22
GCA_000408065.1	NCBI	Escherichia_coli	KTE182	ecoli 404	B2	present	ybt5	class_Ic	8	548	22
GCA_000351085.1	NCBI	Escherichia_coli	KTE205	ecoli 404	B2	present	ybt5	NA	7	548	22
GCA_000326885.1	NCBI	Escherichia_coli	KTE85	ecoli 404	B2	present	ybt5	NA	3.9	548	22
GCA_001571745.1	NCBI	Escherichia_coli	UC37	ecoli 404	B2	present	ybt5	class_Ic	7	548	22
GCA_003892605.1	NCBI	Escherichia_coli	UMB1160	ecoli 404	B2	present	ybt5	class_Ic	7	547	22
GCA_003886275.1	NCBI	Escherichia_coli	UMB1348	ecoli 404	B2	present	ybt5	class_Ic	9	548	23
GCA_000460855.1	NCBI	Escherichia_coli	UMEA 3215-1	ecoli 404	B2	present	ybt5	NA	9	548	22
GCA_000777975.1	NCBI	Escherichia_coli	upec-258	ecoli 404	B2	present	ybt5	NA	3	543	24
GCA_000777105.1	NCBI	Escherichia_coli	upec-43	ecoli 404	B2	present	ybt5	NA	3	NA	NA
GCA_000776155.1	NCBI	Escherichia_coli	upec-77	ecoli 404	B2	present	ybt5	NA	6	94	NA
GCA_001021595.1	NCBI	Escherichia_coli	NMEC O18	ecoli 416	B2	present	ybt5	class_Ic	12	204	352
GCA_002879795.2	NCBI	Escherichia_coli	SP-13	ecoli 416	B2	present	ybt5	class_Ic	10	204	351
GCA_003299165.1	NCBI	Escherichia_coli	TUM18578	ecoli 416	B2	present	ybt5	NA	6	204	115
GCA_002456565.1	NCBI	Escherichia_coli	MOD1-EC680	ecoli 4862	B2	present	ybt5	class_Ic	10	295	15
GCA_000303635.2	NCBI	Escherichia_coli	N1	ecoli 515	B1	absent	NA	NA	10	20	NA
GCA_003898395.1	NCBI	Escherichia_coli	478215	ecoli 5261	B2	present	ybt5	NA	NA	479	573
GCA_003897465.1	NCBI	Escherichia_coli	498968	ecoli 5261	B2	present	ybt5	NA	NA	479	573
GCA_004263685.1	NCBI	Escherichia_coli	505914	ecoli 5261	B2	present	ybt5	NA	NA	479	573
GCA_900450025.1	NCBI	Escherichia_coli	NCTC10863	ecoli 5261	B2	present	ybt5	NA	10	NA	729
GCA_000456785.1	NCBI	Escherichia_coli	HVH 51 (4-2172526)	ecoli 5274	B2	present	ybt5	NA	9	368	277
GCA_002244455.1	NCBI	Escherichia_coli	323-3993	ecoli 5337	B2	present	ybt5	class_Ic	13	498	10
GCA_002244275.1	NCBI	Escherichia_coli	323-4035	ecoli 5337	B2	present	ybt5	class_Ic	14	498	10
GCA_002244315.1	NCBI	Escherichia_coli	323-4041	ecoli 5337	B2	present	ybt5	class_Ic	11	498	10
GCA_001881275.1	NCBI	Escherichia_coli	SF-523	ecoli 5357	B2	present	ybt5	NA	7	175	405
GCA_000777625.1	NCBI	Escherichia_coli	upec-276	ecoli 5357	B2	present	ybt5	NA	5.9	175	403
GCA_000459775.1	NCBI	Escherichia_coli	KOEGE 61 (174a)	ecoli 5369	B2	present	ybt5	class_Ic	5	88	100
GCA_000456825.1	NCBI	Escherichia_coli	HVH 55 (4-2646161)	ecoli 537	B2	present	ybt5	NA	7	457	662
GCA_002810085.1	NCBI	Escherichia_coli	K56-70	ecoli 537	B2	present	ybt5	class_Ic	16	498	64
GCA_002516935.1	NCBI	Escherichia_coli	MOD1-EC5277	ecoli 537	B2	present	ybt5	class_Ic	5	440	532
GCA_000460055.1	NCBI	Escherichia_coli	UMEA 3053-1	ecoli 537	B2	present	ybt5	NA	3	302	602
GCA_002244015.1	NCBI	Escherichia_coli	177-2189	ecoli 5370	B2	present	ybt5	class_Ic	17	456	381
GCA_002244065.1	NCBI	Escherichia_coli	177-2416	ecoli 5370	B2	present	ybt5	class_Ic	12	456	381
GCA_001520015.1	NCBI	Escherichia_coli	GN02370	ecoli 538	B2	present	ybt17	NA	10	100	NA
GCA_000326805.1	NCBI	Escherichia_coli	KTE180	ecoli 5388	B2	present	ybt5	NA	8	345	212
GCA_005382605.1	NCBI	Escherichia_coli	ECSC028	ecoli 5389	B2	present	ybt5	NA	9	351	539
GCA_003302235.1	NCBI	Escherichia_coli	TUM18653	ecoli 5389	B2	present	ybt5	NA	11	351	590
GCA_003779885.1	NCBI	Escherichia_coli	CVM N17EC0022	ecoli 540	A	absent	NA	NA	6	20	NA
GCA_000776175.1	NCBI	Escherichia_coli	upec-7	ecoli 5422	B2	present	ybt5	NA	3	386	NA
GCA_000397225.1	NCBI	Escherichia_coli	TOP379	ecoli 544	B2	present	ybt5	NA	4.4	NA	NA
GCA_000397445.1	NCBI	Escherichia_coli	TOP550-2	ecoli 544	B2	present	ybt5	NA	6	NA	338
GCA_000397465.1	NCBI	Escherichia_coli	TOP550-3	ecoli 544	B2	present	ybt5	class_Ic	6	350	596
GCA_000397485.1	NCBI	Escherichia_coli	TOP550-4	ecoli 544	B2	present	ybt5	class_Ic	6	350	500
GCA_000776505.1	NCBI	Escherichia_coli	upec-60	ecoli 5457	B2	present	ybt5	NA	10	456	632
CP053296	in-house	Escherichia_coli	M1/5	ecoli 550	B2	present	ybt5	NA	9	277	NA
GCA_001058915.1	NCBI	Escherichia_coli	690_ECOL	ecoli 550	B2	present	ybt5	NA	5	279	573
GCA_005382205.1	NCBI	Escherichia_coli	ECSC006	ecoli 550	B2	present	ybt5	NA	4	282	514
GCA_006232165.1	NCBI	Escherichia_coli	EELTKB233	ecoli 550	B2	present	ybt5	NA	NA	NA	NA
GCA_006238105.1	NCBI	Escherichia_coli	EETUKB182	ecoli 550	B2	present	ybt5	class_Ic	4	282	542
GCA_001622115.1	NCBI	Escherichia_coli	GN06180	ecoli 550	B2	present	ybt5	NA	10	NA	NA
GCA_005384285.1	NCBI	Escherichia_coli	HUST148	ecoli 550	B2	present	ybt5	NA	3	282	534
GCA_005384605.1	NCBI	Escherichia_coli	HUST176	ecoli 550	B2	present	ybt5	NA	8	280	584
GCA_000456385.1	NCBI	Escherichia_coli	HVH 26 (4-5703913)	ecoli 550	B2	present	ybt5	NA	11	283	449
GCA_005385065.1	NCBI	Escherichia_coli	JML017	ecoli 550	B2	present	ybt5	NA	3	281	NA
GCA_005385725.1	NCBI	Escherichia_coli	JML054	ecoli 550	B2	present	ybt5	NA	4.8	282	NA
GCA_005387245.1	NCBI	Escherichia_coli	JML139	ecoli 550	B2	present	ybt5	NA	9	278	724
GCA_005387685.1	NCBI	Escherichia_coli	JML165	ecoli 550	B2	present	ybt5	NA	5	176	517
GCA_005387815.1	NCBI	Escherichia_coli	JML173	ecoli 550	B2	present	ybt5	NA	3	129	534
GCA_005388585.1	NCBI	Escherichia_coli	JML221	ecoli 550	B2	present	ybt5	NA	5	282	535
GCA_005388725.1	NCBI	Escherichia_coli	JML228	ecoli 550	B2	present	ybt5	NA	3	282	540
GCA_005388785.1	NCBI	Escherichia_coli	JML232	ecoli 550	B2	present	ybt5	NA	4	282	536
GCA_005389105.1	NCBI	Escherichia_coli	JML255	ecoli 550	B2	present	ybt5	NA	3	282	534
GCA_000351545.1	NCBI	Escherichia_coli	KTE57	ecoli 550	B2	present	ybt5	NA	7	283	652
GCA_002465785.1	NCBI	Escherichia_coli	MOD1-EC694	ecoli 550	B2	present	ybt5	class_Ic	11	283	450
GCA_002465275.1	NCBI	Escherichia_coli	MOD1-EC712	ecoli 550	B2	present	ybt5	NA	10	275	450
GCA_003306375.1	NCBI	Escherichia_coli	TUM18749	ecoli 550	B2	present	ybt5	NA	3	276	534
GCA_000460235.1	NCBI	Escherichia_coli	UMEA 3122-1	ecoli 550	B2	present	ybt5	class_Ic	11	275	450
GCA_003289045.1	NCBI	Escherichia_coli	1408220003	ecoli 555	B2	present	ybt5	NA	6	119	329
GCA_003288885.1	NCBI	Escherichia_coli	1408220016	ecoli 555	B2	present	ybt5	NA	6	219	328
GCA_002475175.1	NCBI	Escherichia_coli	MOD1-EC5124	ecoli 555	B2	present	ybt5	class_Ic	7	461	330
GCA_002475155.1	NCBI	Escherichia_coli	MOD1-EC5125	ecoli 555	B2	present	ybt5	class_Ic	9	461	330
GCA_002514425.1	NCBI	Escherichia_coli	MOD1-EC5971	ecoli 555	B2	present	ybt5	class_Ic	10	467	46
GCA_002467285.1	NCBI	Escherichia_coli	MOD1-EC7006	ecoli 555	B2	present	ybt5	NA	9	461	330
GCA_000777195.1	NCBI	Escherichia_coli	upec-38	ecoli 555	B2	present	ybt5	NA	6	467	330
GCA_000777025.1	NCBI	Escherichia_coli	upec-48	ecoli 5646	B2	present	ybt5	NA	6	424	437
GCA_002899975.2	NCBI	Escherichia_coli	SP-65 Combo	ecoli 567	B2	present	ybt5	NA	20	204	NA
GCA_002888445.1	NCBI	Escherichia_coli	700416	ecoli 599	B2	present	ybt5	class_Ic	5	117	687
GCA_003885995.1	NCBI	Escherichia_coli	UMB4716	ecoli 5999	B2	present	ybt5	class_Ic	5	459	34
GCA_002232675.1	NCBI	Escherichia_coli	MOD1-EC5088	ecoli 6210	B2	present	ybt5	NA	12	57	9
GCA_002516745.1	NCBI	Escherichia_coli	MOD1-EC5141	ecoli 6210	B2	present	ybt5	class_Ia	12	58	9
GCA_002546815.1	NCBI	Escherichia_coli	MOD1-EC6185	ecoli 6235	B2	present	ybt5	class_Ic	6	374	62
GCA_002475105.1	NCBI	Escherichia_coli	MOD1-EC5138	ecoli 6242	B2	present	ybt5	class_Ic	7	498	324
GCA_002166275.1	NCBI	Escherichia_coli	26.1a	ecoli 625	B2	present	ybt5	NA	9	498	456
GCA_002166285.1	NCBI	Escherichia_coli	26.2p	ecoli 625	B2	present	ybt5	NA	9	498	456
GCA_002166255.1	NCBI	Escherichia_coli	26.3r	ecoli 625	B2	present	ybt5	NA	9	498	456
GCA_002474935.1	NCBI	Escherichia_coli	MOD1-EC5160	ecoli 625	B2	present	ybt5	class_Ic	12	495	457
GCA_002230765.1	NCBI	Escherichia_coli	MOD1-EC5194	ecoli 625	B2	present	ybt5	NA	10	498	NA
GCA_002231695.1	NCBI	Escherichia_coli	MOD1-EC5196	ecoli 625	B2	present	ybt5	NA	10	498	NA
GCA_002537485.1	NCBI	Escherichia_coli	MOD1-EC6121	ecoli 625	B2	present	ybt5	class_Ic	8	462	58
GCA_002468325.1	NCBI	Escherichia_coli	MOD1-EC6825	ecoli 625	B2	present	ybt5	class_Ic	8	498	457
GCA_002520265.1	NCBI	Escherichia_coli	MOD1-EC6868	ecoli 625	B2	present	ybt5	class_Ic	10	498	49
GCA_002519335.1	NCBI	Escherichia_coli	MOD1-EC6946	ecoli 625	B2	present	ybt5	class_Ic	7	498	47
GCA_002465355.1	NCBI	Escherichia_coli	MOD1-EC707	ecoli 625	B2	present	ybt5	class_Ic	10	498	457
GCA_001463205.1	NCBI	Escherichia_coli	50639799	ecoli 6355	B2	present	ybt5	NA	7	490	318
GCA_003977575.1	NCBI	Escherichia_coli	GCID_CRE_0002	ecoli 6355	B2	present	ybt5	class_Ic	7	490	318
GCA_003977565.1	NCBI	Escherichia_coli	GCID_CRE_0004	ecoli 6355	B2	present	ybt5	NA	7	490	318
GCA_002229125.1	NCBI	Escherichia_coli	MOD1-EC5536	ecoli 641	U/cryptic	absent	NA	NA	8	20	NA
GCA_000148605.1	NCBI	Escherichia_coli	UM146	ecoli 643	B2	present	ybt5	class_Ic	6	NA	145
GCA_003300855.1	NCBI	Escherichia_coli	1610280015	ecoli 646	B2	present	ybt5	unclassified	13	NA	118
GCA_003301515.1	NCBI	Escherichia_coli	1610280016	ecoli 646	B2	present	ybt5	NA	5	522	NA
GCA_002534905.1	NCBI	Escherichia_coli	MOD1-EC5916	ecoli 646	B2	present	ybt5	class_Ic	7	326	573
GCA_002519415.1	NCBI	Escherichia_coli	MOD1-EC6942	ecoli 646	B2	present	ybt5	class_Ic	9	441	491
GCA_001571585.1	NCBI	Escherichia_coli	UM149	ecoli 646	B2	present	ybt5	NA	10	NA	NA
GCA_005390345.1	NCBI	Escherichia_coli	KK-NP025	ecoli 6488	B1	absent	NA	NA	6	21	NA
GCA_002231645.1	NCBI	Escherichia_coli	MOD1-EC5176	ecoli 6527	B2	present	ybt5	NA	10	69	8
GCA_002544665.1	NCBI	Escherichia_coli	MOD1-EC5940	ecoli 6527	B2	present	ybt5	NA	10	40	59
GCA_002227035.1	NCBI	Escherichia_coli	MOD1-EC5674	ecoli 6538	B1	present	ybt17	unclassified	9	511	869
GCA_002227025.1	NCBI	Escherichia_coli	MOD1-EC5675	ecoli 6538	B1	present	ybt17	unclassified	9	511	869
GCA_002549505.1	NCBI	Escherichia_coli	MOD1-EC5786	ecoli 6572	B2	present	ybt5	class_Ic	8	467	63
GCA_002547645.1	NCBI	Escherichia_coli	MOD1-EC5877	ecoli 6572	B2	present	ybt5	class_Ic	8	467	63
GCA_002469235.1	NCBI	Escherichia_coli	MOD1-EC6559	ecoli 6590	B2	present	ybt5	NA	8	372	564
GCA_001463455.1	NCBI	Escherichia_coli	50870281	ecoli 681	B2	present	ybt5	class_Ic	13	314	364
GCA_004005005.1	NCBI	Escherichia_coli	109B1	ecoli 681	B2	present	ybt5	NA	NA	122	5
GCA_002189935.1	NCBI	Escherichia_coli	ECOR65	ecoli 681	B2	present	ybt5	NA	9	123	4
GCA_002110085.1	NCBI	Escherichia_coli	H001	ecoli 681	B2	present	ybt5	NA	12	265	741
GCA_002972665.1	NCBI	Escherichia_coli	HT2012099	ecoli 681	B2	present	ybt5	NA	6.8	265	742
GCA_003333495.1	NCBI	Escherichia_coli	MOD1-ECOR65	ecoli 681	B2	present	ybt5	class_Ic	9	123	4
SRR14040401	in-house	Escherichia_coli	3583/13	ecoli 6874	B2	present	ybt5	NA	9	205	210
GCA_005396225.1	NCBI	Escherichia_coli	SI-NP020	ecoli 7010	A	absent	NA	NA	10	60	NA
GCA_900499985.1	NCBI	Escherichia_coli	1052A	ecoli 706	B2	present	ybt5	NA	3	351	44
GCA_003771525.1	NCBI	Escherichia_coli	CVM N17EC0010	ecoli 706	B2	present	ybt5	NA	13	164	538
GCA_002549145.1	NCBI	Escherichia_coli	MOD1-EC5820	ecoli 706	B2	present	ybt5	class_Ic	9	114	45
GCA_002486375.1	NCBI	Escherichia_coli	MOD1-EC5892	ecoli 706	B2	present	ybt5	class_Ic	10	114	43
GCA_002512595.1	NCBI	Escherichia_coli	MOD1-EC6351	ecoli 706	B2	present	ybt5	NA	4	224	413
GCA_000461855.1	NCBI	Escherichia_coli	UMEA 4076-1	ecoli 706	B2	present	ybt5	NA	11	114	300
GCA_002087615.1	NCBI	Escherichia_coli	OS_02_042_-1	ecoli 7238	B2	present	ybt5	NA	9	318	739
ERS1691477	in-house	Escherichia_coli	IAI72	ecoli 73	B2	present	ybt5	NA	6	431	176
SRR14040472	in-house	Escherichia_coli	234	ecoli 73	B2	present	ybt5	NA	8	410	550
SRR14040471	in-house	Escherichia_coli	ROAR335	ecoli 73	B2	present	ybt5	NA	8	1	57
SRR14040362	in-house	Escherichia_coli	RZ-439	ecoli 73	B2	present	ybt5	NA	7	206	119
SRR14040351	in-house	Escherichia_coli	RZ-441	ecoli 73	B2	present	ybt5	NA	8	424	564
SRR14040340	in-house	Escherichia_coli	RZ-468	ecoli 73	B2	present	ybt5	NA	8	83	564
SRR14040329	in-house	Escherichia_coli	RZ-475	ecoli 73	B2	present	ybt5	NA	8	424	132
SRR14040318	in-house	Escherichia_coli	RZ-526	ecoli 73	B2	present	ybt5	NA	8	424	564
SRR14040437	in-house	Escherichia_coli	ABU 27	ecoli 73	B2	present	ybt5	NA	8	485	286
SRR14040426	in-house	Escherichia_coli	ABU 20	ecoli 73	B2	present	ybt5	NA	4	498	30
SRR14040415	in-house	Escherichia_coli	ABU 37	ecoli 73	B2	present	ybt5	NA	NA	NA	172
SRR14040404	in-house	Escherichia_coli	2E2U	ecoli 73	B2	present	ybt5	NA	5	541	544
SRR14040393	in-house	Escherichia_coli	13A1	ecoli 73	B2	present	ybt5	NA	6	485	173
SRR14040374	in-house	Escherichia_coli	RZ-446	ecoli 73	B2	present	ybt5	NA	4	424	616
SRR14040372	in-house	Escherichia_coli	RZ-495	ecoli 73	B2	present	ybt5	NA	4	424	616
SRR14040371	in-house	Escherichia_coli	1032/06	ecoli 73	B2	present	ybt5	NA	7	485	101
SRR14040370	in-house	Escherichia_coli	3854/05	ecoli 73	B2	present	ybt5	NA	9	365	564
SRR14040369	in-house	Escherichia_coli	3991/05	ecoli 73	B2	present	ybt5	NA	5	364	544
SRR14040368	in-house	Escherichia_coli	1285/05	ecoli 73	B2	present	ybt5	NA	10	295	545
SRR14040367	in-house	Escherichia_coli	1222/05	ecoli 73	B2	present	ybt5	NA	8	NA	637
SRR14040366	in-house	Escherichia_coli	997/443	ecoli 73	B2	present	ybt5	NA	11	424	618
SRR14040365	in-house	Escherichia_coli	940/6695	ecoli 73	B2	present	ybt5	NA	8	143	619
SRR14040364	in-house	Escherichia_coli	77	ecoli 73	B2	present	ybt5	NA	6	241	480
SRR14040363	in-house	Escherichia_coli	109	ecoli 73	B2	present	ybt5	NA	9	428	100
SRR14040361	in-house	Escherichia_coli	138	ecoli 73	B2	present	ybt5	NA	10	406	493
SRR14040360	in-house	Escherichia_coli	4933/06	ecoli 73	B2	present	ybt5	NA	8	424	481
SRR14040359	in-house	Escherichia_coli	966	ecoli 73	B2	present	ybt5	NA	9	431	673
SRR14040358	in-house	Escherichia_coli	2338	ecoli 73	B2	present	ybt5	NA	9	365	564
SRR14040357	in-house	Escherichia_coli	VA17	ecoli 73	B2	present	ybt5	NA	2	424	377
SRR14040356	in-house	Escherichia_coli	ABU 58	ecoli 73	B2	present	ybt5	NA	4	498	30
SRR14040355	in-house	Escherichia_coli	ABU 83	ecoli 73	B2	present	ybt5	NA	10	485	82
SRR14040354	in-house	Escherichia_coli	ABU 91	ecoli 73	B2	present	ybt5	NA	6	366	179
SRR14040353	in-house	Escherichia_coli	Ec1916-1	ecoli 73	B2	present	ybt5	NA	6	407	298
SRR14040352	in-house	Escherichia_coli	83972	ecoli 73	B2	present	ybt5	NA	7	485	198
SRR14040350	in-house	Escherichia_coli	RL323/96	ecoli 73	B2	present	ybt5	NA	8	424	615
SRR14040349	in-house	Escherichia_coli	IMT9089	ecoli 73	B2	present	ybt5	NA	7	144	564
SRR14040348	in-house	Escherichia_coli	UTI 255	ecoli 73	B2	present	ybt5	NA	7	408	548
SRR14040347	in-house	Escherichia_coli	UTI 284	ecoli 73	B2	present	ybt5	NA	8	485	101
SRR14040345	in-house	Escherichia_coli	UTI 474	ecoli 73	B2	present	ybt5	NA	7	424	566
SRR14040344	in-house	Escherichia_coli	UTI 50	ecoli 73	B2	present	ybt5	NA	5	431	670
SRR14040343	in-house	Escherichia_coli	487/04	ecoli 73	B2	present	ybt5	NA	8	410	460
SRR14040342	in-house	Escherichia_coli	6036/05	ecoli 73	B2	present	ybt5	NA	7	424	564
SRR14040341	in-house	Escherichia_coli	3779/05	ecoli 73	B2	present	ybt5	NA	6	484	101
SRR14040320	in-house	Escherichia_coli	443/05	ecoli 73	B2	present	ybt5	NA	4	424	564
SRR14040319	in-house	Escherichia_coli	1050/05	ecoli 73	B2	present	ybt5	NA	6	407	298
SRR14040317	in-house	Escherichia_coli	11266/05	ecoli 73	B2	present	ybt5	NA	11	295	564
SRR14040316	in-house	Escherichia_coli	158/05	ecoli 73	B2	present	ybt5	NA	6	410	550
SRR14040315	in-house	Escherichia_coli	734/05	ecoli 73	B2	present	ybt5	NA	5	425	617
SRR14040314	in-house	Escherichia_coli	1338/05	ecoli 73	B2	present	ybt5	NA	7	407	297
SRR14040313	in-house	Escherichia_coli	1433/05	ecoli 73	B2	present	ybt5	NA	5	428	175
SRR14040312	in-house	Escherichia_coli	1674/05	ecoli 73	B2	present	ybt5	NA	7	548	34
SRR14040311	in-house	Escherichia_coli	924/6472	ecoli 73	B2	present	ybt5	NA	12	424	NA
SRR14040310	in-house	Escherichia_coli	1021/863	ecoli 73	B2	present	ybt5	NA	6	485	99
SRR14040309	in-house	Escherichia_coli	90	ecoli 73	B2	present	ybt5	NA	7	292	567
SRR14040308	in-house	Escherichia_coli	133	ecoli 73	B2	present	ybt5	NA	6	412	80
SRR14040306	in-house	Escherichia_coli	106	ecoli 73	B2	present	ybt5	NA	5	410	546
SRR14040305	in-house	Escherichia_coli	765	ecoli 73	B2	present	ybt5	NA	7	424	482
SRR14040304	in-house	Escherichia_coli	2288	ecoli 73	B2	present	ybt5	NA	7	431	696
SRR14040303	in-house	Escherichia_coli	R0007634	ecoli 73	B2	present	ybt5	NA	6	485	81
SRR14040302	in-house	Escherichia_coli	AD110	ecoli 73	B2	present	ybt5	NA	7	541	547
SRR14040301	in-house	Escherichia_coli	colF6c	ecoli 73	B2	present	ybt5	NA	5	431	669
SRR14040300	in-house	Escherichia_coli	VA24	ecoli 73	B2	present	ybt5	NA	7	145	31
SRR14040299	in-house	Escherichia_coli	ABU 19	ecoli 73	B2	present	ybt5	NA	4	498	30
SRR14040298	in-house	Escherichia_coli	ABU 21	ecoli 73	B2	present	ybt5	NA	4	498	30
SRR14040297	in-house	Escherichia_coli	ABU 22	ecoli 73	B2	present	ybt5	NA	6	79	177
SRR14040295	in-house	Escherichia_coli	ABU 24	ecoli 73	B2	present	ybt5	NA	4	498	30
SRR14040294	in-house	Escherichia_coli	ABU 35	ecoli 73	B2	present	ybt5	NA	9	79	266
SRR14040293	in-house	Escherichia_coli	ABU 38	ecoli 73	B2	present	ybt5	NA	8	482	178
SRR14040292	in-house	Escherichia_coli	ABU 42	ecoli 73	B2	present	ybt5	NA	7	485	99
SRR14040291	in-house	Escherichia_coli	ABU 70	ecoli 73	B2	present	ybt5	NA	7	295	570
SRR14040290	in-house	Escherichia_coli	ABU 85	ecoli 73	B2	present	ybt5	NA	6	79	266
SRR14040289	in-house	Escherichia_coli	FN 24	ecoli 73	B2	present	ybt5	NA	7	424	620
SRR14040287	in-house	Escherichia_coli	2077	ecoli 73	B2	present	ybt5	NA	7	492	40
SRR14040469	in-house	Escherichia_coli	IMT9096	ecoli 73	B2	present	ybt5	NA	4	79	266
SRR14040468	in-house	Escherichia_coli	IMT9289	ecoli 73	B2	present	ybt5	NA	5	424	564
SRR14040466	in-house	Escherichia_coli	F1	ecoli 73	B2	present	ybt5	NA	7	424	482
SRR14040465	in-house	Escherichia_coli	U2388	ecoli 73	B2	present	ybt5	NA	7	541	564
SRR14040464	in-house	Escherichia_coli	U3145	ecoli 73	B2	present	ybt5	NA	7	424	NA
SRR14040463	in-house	Escherichia_coli	U3362	ecoli 73	B2	present	ybt5	NA	6	498	32
SRR14040462	in-house	Escherichia_coli	E471	ecoli 73	B2	present	ybt5	NA	6	410	550
SRR14040461	in-house	Escherichia_coli	E182	ecoli 73	B2	present	ybt5	NA	5	431	673
SRR14040460	in-house	Escherichia_coli	E176	ecoli 73	B2	present	ybt5	NA	5	424	564
SRR14040458	in-house	Escherichia_coli	UTI 147	ecoli 73	B2	present	ybt5	NA	11	498	35
SRR14040457	in-house	Escherichia_coli	UTI 171	ecoli 73	B2	present	ybt5	NA	7	147	366
SRR14040456	in-house	Escherichia_coli	UTI 200	ecoli 73	B2	present	ybt5	NA	12	390	721
SRR14040455	in-house	Escherichia_coli	UTI 285	ecoli 73	B2	present	ybt5	NA	5	546	34
SRR14040454	in-house	Escherichia_coli	UTI 289	ecoli 73	B2	present	ybt5	NA	5	431	NA
SRR14040453	in-house	Escherichia_coli	UTI 459	ecoli 73	B2	present	ybt5	NA	4	243	621
SRR14040452	in-house	Escherichia_coli	UTI 88	ecoli 73	B2	present	ybt5	NA	5	391	564
SRR14040450	in-house	Escherichia_coli	3009/11	ecoli 73	B2	present	ybt5	NA	16	296	649
SRR14040449	in-house	Escherichia_coli	3016/11	ecoli 73	B2	present	ybt5	NA	12	424	618
SRR14040447	in-house	Escherichia_coli	3017/11	ecoli 73	B2	present	ybt5	NA	9	410	550
SRR14040446	in-house	Escherichia_coli	3025/11	ecoli 73	B2	present	ybt5	NA	8	424	622
SRR14040445	in-house	Escherichia_coli	3027/11	ecoli 73	B2	present	ybt5	NA	21	424	564
SRR14040444	in-house	Escherichia_coli	UTI1	ecoli 73	B2	present	ybt5	NA	7	53	623
SRR14040443	in-house	Escherichia_coli	UTI21	ecoli 73	B2	present	ybt5	NA	8	81	232
SRR14040442	in-house	Escherichia_coli	UTI24	ecoli 73	B2	present	ybt5	NA	4	79	266
SRR14040441	in-house	Escherichia_coli	UTI30	ecoli 73	B2	present	ybt5	NA	7	410	550
SRR14040440	in-house	Escherichia_coli	UTI36	ecoli 73	B2	present	ybt5	NA	7	392	692
SRR14040439	in-house	Escherichia_coli	UTI42	ecoli 73	B2	present	ybt5	NA	7	424	624
SRR14040438	in-house	Escherichia_coli	UTI48	ecoli 73	B2	present	ybt5	NA	7	418	564
SRR14040436	in-house	Escherichia_coli	UTI50	ecoli 73	B2	present	ybt5	NA	7	411	182
SRR14040435	in-house	Escherichia_coli	UTI52	ecoli 73	B2	present	ybt5	NA	7	424	588
SRR14040434	in-house	Escherichia_coli	UTI68	ecoli 73	B2	present	ybt5	NA	7	295	625
SRR14040433	in-house	Escherichia_coli	UTI76	ecoli 73	B2	present	ybt5	NA	5	424	564
SRR14040432	in-house	Escherichia_coli	UTI78	ecoli 73	B2	present	ybt5	NA	7	80	571
SRR14040431	in-house	Escherichia_coli	UTI82	ecoli 73	B2	present	ybt5	NA	5	418	726
SRR14040430	in-house	Escherichia_coli	UTI90	ecoli 73	B2	present	ybt5	NA	7	492	34
SRR14040429	in-house	Escherichia_coli	UTI93	ecoli 73	B2	present	ybt5	NA	4	200	564
SRR14040428	in-house	Escherichia_coli	B10	ecoli 73	B2	present	ybt5	NA	4	549	564
SRR14040427	in-house	Escherichia_coli	B12	ecoli 73	B2	present	ybt5	NA	7	295	549
SRR14040425	in-house	Escherichia_coli	B14	ecoli 73	B2	present	ybt5	NA	8	550	626
SRR14040424	in-house	Escherichia_coli	B18	ecoli 73	B2	present	ybt5	NA	7	498	34
SRR14040423	in-house	Escherichia_coli	B21	ecoli 73	B2	present	ybt5	NA	7	426	627
SRR14040422	in-house	Escherichia_coli	B25	ecoli 73	B2	present	ybt5	NA	7	551	183
SRR14040421	in-house	Escherichia_coli	B29	ecoli 73	B2	present	ybt5	NA	7	185	564
SRR14040420	in-house	Escherichia_coli	B36	ecoli 73	B2	present	ybt5	NA	5	424	564
SRR14040419	in-house	Escherichia_coli	B40	ecoli 73	B2	present	ybt5	NA	7	410	586
SRR14040418	in-house	Escherichia_coli	B52	ecoli 73	B2	present	ybt5	NA	6	430	673
SRR14040417	in-house	Escherichia_coli	B53	ecoli 73	B2	present	ybt5	NA	8	431	628
SRR14040416	in-house	Escherichia_coli	B63	ecoli 73	B2	present	ybt5	NA	7	427	444
SRR14040414	in-house	Escherichia_coli	B68	ecoli 73	B2	present	ybt5	NA	7	410	550
SRR14040413	in-house	Escherichia_coli	B69	ecoli 73	B2	present	ybt5	NA	3	410	550
SRR14040412	in-house	Escherichia_coli	B72	ecoli 73	B2	present	ybt5	NA	7	411	184
SRR14040411	in-house	Escherichia_coli	B73	ecoli 73	B2	present	ybt5	NA	7	424	629
SRR14040410	in-house	Escherichia_coli	B81	ecoli 73	B2	present	ybt5	NA	7	296	650
SRR14040409	in-house	Escherichia_coli	B84	ecoli 73	B2	present	ybt5	NA	5	415	564
SRR14040407	in-house	Escherichia_coli	B102	ecoli 73	B2	present	ybt5	NA	8	82	246
SRR14040406	in-house	Escherichia_coli	B134	ecoli 73	B2	present	ybt5	NA	7	424	493
SRR14040405	in-house	Escherichia_coli	B135	ecoli 73	B2	present	ybt5	NA	12	293	552
SRR14040403	in-house	Escherichia_coli	3136/12	ecoli 73	B2	present	ybt5	NA	9	424	564
SRR14040402	in-house	Escherichia_coli	3139/12	ecoli 73	B2	present	ybt5	NA	10	492	33
SRR14040400	in-house	Escherichia_coli	3586/13	ecoli 73	B2	present	ybt5	NA	7	552	671
SRR14040399	in-house	Escherichia_coli	3592/13	ecoli 73	B2	present	ybt5	NA	8	424	445
SRR14040398	in-house	Escherichia_coli	3816/15	ecoli 73	B2	present	ybt5	NA	6	424	566
SRR14040396	in-house	Escherichia_coli	02/16	ecoli 73	B2	present	ybt5	NA	10	284	582
SRR14040395	in-house	Escherichia_coli	10/16	ecoli 73	B2	present	ybt5	NA	13	295	564
SRR14040394	in-house	Escherichia_coli	12/16	ecoli 73	B2	present	ybt5	NA	8	424	630
SRR14040392	in-house	Escherichia_coli	24/16	ecoli 73	B2	present	ybt5	NA	14	295	564
SRR14040391	in-house	Escherichia_coli	27/16	ecoli 73	B2	present	ybt5	NA	6	491	186
SRR14040390	in-house	Escherichia_coli	29/16	ecoli 73	B2	present	ybt5	NA	10	492	34
SRR14040389	in-house	Escherichia_coli	30/16	ecoli 73	B2	present	ybt5	NA	7	424	270
SRR14040388	in-house	Escherichia_coli	45/16	ecoli 73	B2	present	ybt5	NA	7	424	270
SRR14040387	in-house	Escherichia_coli	47/16	ecoli 73	B2	present	ybt5	NA	8	424	630
SRR14040386	in-house	Escherichia_coli	48/16	ecoli 73	B2	present	ybt5	NA	8	424	630
SRR14040385	in-house	Escherichia_coli	65/16	ecoli 73	B2	present	ybt5	NA	8	419	448
SRR14040384	in-house	Escherichia_coli	4086/16	ecoli 73	B2	present	ybt5	NA	11	428	100
SRR14040383	in-house	Escherichia_coli	117/16	ecoli 73	B2	present	ybt5	NA	8	424	495
SRR14040381	in-house	Escherichia_coli	118/16	ecoli 73	B2	present	ybt5	NA	8	424	495
SRR14040380	in-house	Escherichia_coli	176/16	ecoli 73	B2	present	ybt5	NA	7	424	705
SRR14040379	in-house	Escherichia_coli	177/16	ecoli 73	B2	present	ybt5	NA	12	149	550
SRR14040378	in-house	Escherichia_coli	194/16	ecoli 73	B2	present	ybt5	NA	10	424	564
SRR14040377	in-house	Escherichia_coli	204/16	ecoli 73	B2	present	ybt5	NA	8	424	562
SRR14040376	in-house	Escherichia_coli	205/16	ecoli 73	B2	present	ybt5	NA	2	424	444
SRR14040375	in-house	Escherichia_coli	3803/05	ecoli 73	B2	present	ybt5	NA	6	552	673
GCA_000159295.1	NCBI	Escherichia_coli	83972	ecoli 73	B2	present	ybt5	NA	7	485	198
GCA_003907235.1	NCBI	Escherichia_coli	333004	ecoli 73	B2	present	ybt5	NA	8	165	NA
GCA_003897455.1	NCBI	Escherichia_coli	352785	ecoli 73	B2	present	ybt5	NA		295	219
GCA_004159135.1	NCBI	Escherichia_coli	451915	ecoli 73	B2	present	ybt5	class_Ic	6	424	703
GCA_003896655.1	NCBI	Escherichia_coli	507266	ecoli 73	B2	present	NA	NA	10	335	NA
GCA_003891455.1	NCBI	Escherichia_coli	582253	ecoli 73	B2	present	ybt5	NA	11	16	126
GCA_000488315.1	NCBI	Escherichia_coli	907391	ecoli 73	B2	present	ybt5	NA	5	296	643
GCA_000488475.1	NCBI	Escherichia_coli	907892	ecoli 73	B2	present	ybt5	NA	5	410	459
GCA_001914005.1	NCBI	Escherichia_coli	0528Y_51_14	ecoli 73	B2	present	ybt5	NA	6	548	34
GCA_900499515.1	NCBI	Escherichia_coli	1141A	ecoli 73	B2	present	ybt5	NA	2	424	444
GCA_900499625.1	NCBI	Escherichia_coli	1173A	ecoli 73	B2	present	ybt5	NA	6	446	90
GCA_900499765.1	NCBI	Escherichia_coli	330A	ecoli 73	B2	present	ybt5	NA	8	354	444
GCA_900499865.1	NCBI	Escherichia_coli	624A	ecoli 73	B2	present	ybt5	NA	10	295	564
GCA_900499215.1	NCBI	Escherichia_coli	633B	ecoli 73	B2	present	ybt5	NA	9	355	444
GCA_900500515.1	NCBI	Escherichia_coli	678A	ecoli 73	B2	present	ybt5	NA	10	424	588
GCA_900500525.1	NCBI	Escherichia_coli	684A	ecoli 73	B2	present	ybt5	NA	10	71	166
GCA_900499815.1	NCBI	Escherichia_coli	748A	ecoli 73	B2	present	ybt5	NA	6	405	581
GCA_900499415.1	NCBI	Escherichia_coli	878A	ecoli 73	B2	present	ybt5	NA	10	498	34
GCA_900499965.1	NCBI	Escherichia_coli	900B	ecoli 73	B2	present	ybt5	NA	2	424	447
GCA_900500065.1	NCBI	Escherichia_coli	960A	ecoli 73	B2	present	ybt5	NA	4	483	99
GCA_900500355.1	NCBI	Escherichia_coli	963B	ecoli 73	B2	present	ybt5	NA	9	424	564
GCA_900500415.1	NCBI	Escherichia_coli	982A	ecoli 73	B2	present	ybt5	NA	8	178	645
GCA_900500345.1	NCBI	Escherichia_coli	99A	ecoli 73	B2	present	ybt5	NA	10	355	444
GCA_900130205.1	NCBI	Escherichia_coli	AIEC01	ecoli 73	B2	present	ybt5	NA	10	424	610
GCA_900130195.1	NCBI	Escherichia_coli	ECG11	ecoli 73	B2	present	ybt5	NA	16	424	610
GCA_002244665.1	NCBI	Escherichia_coli	125-1609	ecoli 73	B2	present	ybt5	class_Ic	10	424	566
GCA_002244705.1	NCBI	Escherichia_coli	125-1642	ecoli 73	B2	present	ybt5	class_Ic	10	424	566
GCA_002244735.1	NCBI	Escherichia_coli	136-1723	ecoli 73	B2	present	ybt5	NA	6	412	76
GCA_002244775.1	NCBI	Escherichia_coli	136-1863	ecoli 73	B2	present	ybt5	class_Ic	6	412	75
GCA_002166025.1	NCBI	Escherichia_coli	17.1a	ecoli 73	B2	present	ybt5	NA	10	431	673
GCA_002166095.1	NCBI	Escherichia_coli	17.2p	ecoli 73	B2	present	ybt5	NA	10	431	673
GCA_002166125.1	NCBI	Escherichia_coli	17.3r	ecoli 73	B2	present	ybt5	NA	9	431	673
GCA_002001585.1	NCBI	Escherichia_coli	19.1-R3	ecoli 73	B2	present	ybt5	class_Ic	9	424	679
GCA_004101085.1	NCBI	Escherichia_coli	23_fCAUTI	ecoli 73	B2	present	ybt5	class_Ic	11	410	550
GCA_001056195.1	NCBI	Escherichia_coli	265_ECOL	ecoli 73	B2	present	ybt5	NA	5	NA	636
GCA_004522325.1	NCBI	Escherichia_coli	3.K6EC	ecoli 73	B2	present	ybt5	class_Ic	11	295	580
GCA_002244465.1	NCBI	Escherichia_coli	31-679	ecoli 73	B2	present	ybt5	class_Ic	8	410	550
GCA_002244945.1	NCBI	Escherichia_coli	34-481	ecoli 73	B2	present	ybt5	class_Ic	7	424	703
GCA_002243735.1	NCBI	Escherichia_coli	35-560	ecoli 73	B2	present	ybt5	class_Ic	11	548	34
GCA_002166685.1	NCBI	Escherichia_coli	56.2r	ecoli 73	B2	present	ybt5	NA	6	429	673
GCA_002166705.1	NCBI	Escherichia_coli	56.3r	ecoli 73	B2	present	ybt5	NA	6	429	673
GCA_001059015.1	NCBI	Escherichia_coli	730_ECOL	ecoli 73	B2	present	ybt5	NA	5.5	431	469
GCA_000713495.1	NCBI	Escherichia_coli	8-415-05_S3_C1	ecoli 73	B2	present	ybt5	NA	7	210	326
GCA_000713585.1	NCBI	Escherichia_coli	8-415-05_S3_C2	ecoli 73	B2	present	ybt5	NA	7	305	464
GCA_000713455.1	NCBI	Escherichia_coli	8-415-05_S3_C3	ecoli 73	B2	present	ybt5	NA	7	211	462
GCA_000711455.1	NCBI	Escherichia_coli	8-415-05_S4_C1	ecoli 73	B2	present	ybt5	NA	7	93	463
GCA_000711435.1	NCBI	Escherichia_coli	8-415-05_S4_C3	ecoli 73	B2	present	ybt5	NA	6	410	461
GCA_000488815.1	NCBI	Escherichia_coli	A25922R	ecoli 73	B2	present	ybt5	NA	5	295	219
GCA_002761765.1	NCBI	Escherichia_coli	ABU 148	ecoli 73	B2	present	ybt5	class_Ic	10	295	502
GCA_000148365.1	NCBI	Escherichia_coli	ABU 83972	ecoli 73	B2	present	ybt5	class_Ic	7	485	198
GCA_002761685.1	NCBI	Escherichia_coli	ABU 84	ecoli 73	B2	present	ybt5	class_Ic	7	218	77
GCA_006540975.1	NCBI	Escherichia_coli	AS004710	ecoli 73	B2	present	ybt5	NA	5	459	34
GCA_006540475.1	NCBI	Escherichia_coli	AS008292	ecoli 73	B2	present	ybt5	NA	5.9	431	673
GCA_000401755.1	NCBI	Escherichia_coli	ATCC 25922	ecoli 73	B2	present	ybt5	NA	8.9	295	219
GCA_000743255.1	NCBI	Escherichia_coli	ATCC 25922	ecoli 73	B2	present	ybt5	class_Ic	18	295	219
GCA_001997075.1	NCBI	Escherichia_coli	ATCC 25922	ecoli 73	B2	present	ybt5	NA	15	295	219
GCA_004151095.1	NCBI	Escherichia_coli	ATCC 25922	ecoli 73	B2	present	ybt5	NA	9	295	219
GCA_003146515.1	NCBI	Escherichia_coli	Aut2013_WWKa_ALT_45	ecoli 73	B2	present	ybt5	NA	5	498	34
GCA_002109615.1	NCBI	Escherichia_coli	B108	ecoli 73	B2	present	ybt5	NA	6	424	475
GCA_001030445.1	NCBI	Escherichia_coli	BIDMC97	ecoli 73	B2	present	ybt5	class_Ic	12	431	676
GCA_000782775.1	NCBI	Escherichia_coli	blood-08-0215	ecoli 73	B2	present	ybt5	NA	6	429	672
GCA_000782755.1	NCBI	Escherichia_coli	blood-08-0379	ecoli 73	B2	present	ybt5	NA	6	431	673
GCA_000779025.1	NCBI	Escherichia_coli	blood-10-1105	ecoli 73	B2	present	ybt5	NA	7	394	415
GCA_000779125.1	NCBI	Escherichia_coli	blood-10-1126	ecoli 73	B2	present	ybt5	NA	7	394	415
GCA_000779455.1	NCBI	Escherichia_coli	blood-10-1365	ecoli 73	B2	present	ybt5	NA	3	431	NA
GCA_000779615.1	NCBI	Escherichia_coli	blood-10-1386	ecoli 73	B2	present	ybt5	NA	9	431	673
GCA_001030285.1	NCBI	Escherichia_coli	BWH59	ecoli 73	B2	present	ybt5	class_Ic	7	424	566
GCA_004771135.1	NCBI	Escherichia_coli	CFSAN067215	ecoli 73	B2	present	ybt5	class_Ic	7	402	566
GCA_000007445.1	NCBI	Escherichia_coli	CFT073	ecoli 73	B2	present	ybt5	class_Ic	7	NA	728
GCA_000233895.1	NCBI	Escherichia_coli	clone D i14	ecoli 73	B2	present	ybt5	class_Ic	9	424	446
GCA_000233875.1	NCBI	Escherichia_coli	clone D i2	ecoli 73	B2	present	ybt5	class_Ic	9	424	446
GCA_900128765.1	NCBI	Escherichia_coli	DBS1 DNA genomic	ecoli 73	B2	present	ybt5	NA	15	295	219
QOYK00000000	NCBI	Escherichia_coli	DD	ecoli 73	B2	present	ybt5	NA	2	485	96
QOYL00000000	NCBI	Escherichia_coli	ECOR-52	ecoli 73	B2	present	ybt5	NA	6	481	83
GCA_002189755.1	NCBI	Escherichia_coli	ECOR52	ecoli 73	B2	present	ybt5	NA	6	320	NA
GCA_002189715.1	NCBI	Escherichia_coli	ECOR54	ecoli 73	B2	present	ybt5	NA	8	485	99
GCA_002189765.1	NCBI	Escherichia_coli	ECOR56	ecoli 73	B2	present	ybt5	NA	7	295	564
GCA_002189815.1	NCBI	Escherichia_coli	ECOR57	ecoli 73	B2	present	ybt5	NA	8	424	564
GCA_005382225.1	NCBI	Escherichia_coli	ECSC007	ecoli 73	B2	present	ybt5	NA	5.5	424	216
GCA_005382705.1	NCBI	Escherichia_coli	ECSC032	ecoli 73	B2	present	ybt5	NA	4	383	515
GCA_005382735.1	NCBI	Escherichia_coli	ECSC033	ecoli 73	B2	present	ybt5	NA	10	424	516
GCA_005383205.1	NCBI	Escherichia_coli	ECSC061	ecoli 73	B2	present	ybt5	NA	13	340	136
GCA_005383465.1	NCBI	Escherichia_coli	ECSC076	ecoli 73	B2	present	ybt5	NA	5	424	719
GCA_001471755.2	NCBI	Escherichia_coli	FDAARGOS_170	ecoli 73	B2	present	ybt5	class_Ic	4	388	367
GCA_005041925.1	NCBI	Escherichia_coli	FWSEC0349	ecoli 73	B2	present	ybt5	NA	8.9	295	219
GCA_001519115.1	NCBI	Escherichia_coli	GN02007	ecoli 73	B2	present	ybt5	NA	6	369	674
GCA_001519475.1	NCBI	Escherichia_coli	GN02163	ecoli 73	B2	present	ybt5	NA	8	98	244
GCA_001519595.1	NCBI	Escherichia_coli	GN02323	ecoli 73	B2	present	ybt5	NA	10	295	707
GCA_001520055.1	NCBI	Escherichia_coli	GN02392	ecoli 73	B2	present	ybt5	NA	6	NA	675
GCA_001520895.1	NCBI	Escherichia_coli	GN02411	ecoli 73	B2	present	ybt5	NA	7	NA	NA
GCA_001520215.1	NCBI	Escherichia_coli	GN02529	ecoli 73	B2	present	ybt5	NA	9	NA	521
GCA_001521355.1	NCBI	Escherichia_coli	GN02547	ecoli 73	B2	present	ybt5	NA	10	NA	NA
GCA_001520555.1	NCBI	Escherichia_coli	GN02590	ecoli 73	B2	present	ybt5	NA	10	NA	673
GCA_001518355.1	NCBI	Escherichia_coli	GN02748	ecoli 73	B2	present	ybt5	NA	8	295	702
GCA_001521155.1	NCBI	Escherichia_coli	GN02787	ecoli 73	B2	present	ybt5	NA	7	295	522
GCA_001621345.1	NCBI	Escherichia_coli	GN05109	ecoli 73	B2	present	ybt5	NA	4	459	27
GCA_001621675.1	NCBI	Escherichia_coli	GN05681	ecoli 73	B2	present	ybt5	NA	10	431	673
GCA_001621995.1	NCBI	Escherichia_coli	GN06113	ecoli 73	B2	present	ybt5	NA	10	295	NA
GCA_000807565.1	NCBI	Escherichia_coli	GSK25213	ecoli 73	B2	present	ybt5	NA	7	424	350
GCA_000807575.1	NCBI	Escherichia_coli	GSK2522	ecoli 73	B2	present	ybt5	NA	7	424	350
GCA_000807555.1	NCBI	Escherichia_coli	GSK2524	ecoli 73	B2	present	ybt5	NA	7	424	350
GCA_000807635.1	NCBI	Escherichia_coli	GSK2528	ecoli 73	B2	present	ybt5	NA	7	424	350
GCA_000800675.1	NCBI	Escherichia_coli	GSK252BU	ecoli 73	B2	present	ybt5	NA	7	424	350
GCA_000807655.1	NCBI	Escherichia_coli	GSK252FU	ecoli 73	B2	present	ybt5	NA	7	424	350
GCA_002110115.1	NCBI	Escherichia_coli	H378	ecoli 73	B2	present	ybt5	NA	11	295	407
SRR14040307	in-house	Escherichia_coli	RZ-436	ecoli 73	B2	present	ybt5	NA	7	428	100
SRR14040296	in-house	Escherichia_coli	RZ-458	ecoli 73	B2	present	ybt5	NA	7	466	496
SRR14040470	in-house	Escherichia_coli	RZ-525	ecoli 73	B2	present	ybt5	NA	7	287	593
SRR14040459	in-house	Escherichia_coli	RZ-500	ecoli 73	B2	present	ybt5	NA	7	424	661
GCA_002972295.1	NCBI	Escherichia_coli	HT2012108	ecoli 73	B2	present	ybt5	NA	7	59	264
GCA_005384245.1	NCBI	Escherichia_coli	HUST146	ecoli 73	B2	present	ybt5	NA	11	383	569
GCA_000457435.1	NCBI	Escherichia_coli	HVH 103 (4-5904188)	ecoli 73	B2	present	ybt5	class_Ic	7	424	661
GCA_000457515.1	NCBI	Escherichia_coli	HVH 109 (4-6977162)	ecoli 73	B2	present	ybt5	NA	5	552	673
GCA_000457615.1	NCBI	Escherichia_coli	HVH 114 (4-7037740)	ecoli 73	B2	present	ybt5	NA	11	431	673
GCA_000457675.1	NCBI	Escherichia_coli	HVH 116 (4-6879942)	ecoli 73	B2	present	ybt5	NA	8	424	679
GCA_000457695.1	NCBI	Escherichia_coli	HVH 117 (4-6857191)	ecoli 73	B2	present	ybt5	NA	7	431	697
GCA_000457755.1	NCBI	Escherichia_coli	HVH 120 (4-6978681)	ecoli 73	B2	present	ybt5	NA	8	431	631
GCA_000456185.1	NCBI	Escherichia_coli	HVH 13 (4-7634056)	ecoli 73	B2	present	ybt5	NA	10	498	34
GCA_000457915.1	NCBI	Escherichia_coli	HVH 132 (4-6876862)	ecoli 73	B2	present	ybt5	NA	7	409	550
GCA_000458095.1	NCBI	Escherichia_coli	HVH 142 (4-5627451)	ecoli 73	B2	present	ybt5	NA	10	295	280
GCA_000458135.1	NCBI	Escherichia_coli	HVH 144 (4-4451937)	ecoli 73	B2	present	ybt5	NA	7	409	550
GCA_000458215.1	NCBI	Escherichia_coli	HVH 149 (4-4451880)	ecoli 73	B2	present	ybt5	class_Ic	11	147	409
GCA_000458335.1	NCBI	Escherichia_coli	HVH 156 (4-3206505)	ecoli 73	B2	present	ybt5	NA	10	485	93
GCA_000458355.1	NCBI	Escherichia_coli	HVH 157 (4-3406229)	ecoli 73	B2	present	ybt5	NA	7	409	550
GCA_000458395.1	NCBI	Escherichia_coli	HVH 159 (4-5818141)	ecoli 73	B2	present	ybt5	NA	7	409	550
GCA_000456205.1	NCBI	Escherichia_coli	HVH 16 (4-7649002)	ecoli 73	B2	present	ybt5	NA	17	252	564
GCA_000458415.1	NCBI	Escherichia_coli	HVH 160 (4-5695937)	ecoli 73	B2	present	ybt5	NA	7	424	564
GCA_000458435.1	NCBI	Escherichia_coli	HVH 161 (4-3119890)	ecoli 73	B2	present	ybt5	NA	13	87	282
GCA_000458535.1	NCBI	Escherichia_coli	HVH 169 (4-1075578)	ecoli 73	B2	present	ybt5	NA	2	424	444
GCA_000458605.1	NCBI	Escherichia_coli	HVH 172 (4-3248542)	ecoli 73	B2	present	ybt5	NA	9	188	284
GCA_000456025.1	NCBI	Escherichia_coli	HVH 2 (4-6943160)	ecoli 73	B2	present	ybt5	NA	5	340	38
GCA_000456285.1	NCBI	Escherichia_coli	HVH 20 (4-5865042)	ecoli 73	B2	present	ybt5	NA	6	295	597
GCA_000459135.1	NCBI	Escherichia_coli	HVH 204 (4-3112802)	ecoli 73	B2	present	ybt5	class_Ic	7	208	288
GCA_000459195.1	NCBI	Escherichia_coli	HVH 207 (4-3113221)	ecoli 73	B2	present	ybt5	NA	8	301	240
GCA_000459295.1	NCBI	Escherichia_coli	HVH 212 (3-9305343)	ecoli 73	B2	present	ybt5	NA	9	410	550
GCA_000459355.1	NCBI	Escherichia_coli	HVH 216 (4-3042952)	ecoli 73	B2	present	ybt5	NA	7	431	673
GCA_000459395.1	NCBI	Escherichia_coli	HVH 218 (4-4500903)	ecoli 73	B2	present	ybt5	NA	7	409	550
GCA_000459415.1	NCBI	Escherichia_coli	HVH 220 (4-5876842)	ecoli 73	B2	present	ybt5	NA	7	409	550
GCA_000459515.1	NCBI	Escherichia_coli	HVH 227 (4-2277670)	ecoli 73	B2	present	ybt5	NA	8	405	564
GCA_000456405.1	NCBI	Escherichia_coli	HVH 27 (4-7449267)	ecoli 73	B2	present	ybt5	NA	15	410	550
GCA_000456485.1	NCBI	Escherichia_coli	HVH 31 (4-2602156)	ecoli 73	B2	present	ybt5	NA	6	424	660
GCA_000456565.1	NCBI	Escherichia_coli	HVH 37 (4-2773848)	ecoli 73	B2	present	ybt5	NA	6	384	275
GCA_000456605.1	NCBI	Escherichia_coli	HVH 39 (4-2679949)	ecoli 73	B2	present	ybt5	class_Ib	6	75	276
GCA_000456625.1	NCBI	Escherichia_coli	HVH 40 (4-1219782)	ecoli 73	B2	present	ybt5	NA	8	384	600
GCA_000456865.1	NCBI	Escherichia_coli	HVH 58 (4-2839709)	ecoli 73	B2	present	ybt5	class_Ic	5	355	444
GCA_000456905.1	NCBI	Escherichia_coli	HVH 61 (4-2736020)	ecoli 73	B2	present	ybt5	NA	5	424	564
GCA_000456965.1	NCBI	Escherichia_coli	HVH 68 (4-0888028)	ecoli 73	B2	present	ybt5	NA	13	287	665
GCA_000456125.1	NCBI	Escherichia_coli	HVH 7 (4-7315031)	ecoli 73	B2	present	ybt5	NA	5	424	272
GCA_000457045.1	NCBI	Escherichia_coli	HVH 74 (4-1034782)	ecoli 73	B2	present	ybt5	NA	7	189	564
GCA_000457085.1	NCBI	Escherichia_coli	HVH 77 (4-2605759)	ecoli 73	B2	present	ybt5	NA	11	NA	358
GCA_000507625.1	NCBI	Escherichia_coli	HVH 83 (4-2051087)	ecoli 73	B2	present	ybt5	class_Ic	6	498	34
GCA_000494975.1	NCBI	Escherichia_coli	HVH 86 (4-7026218)	ecoli 73	B2	present	ybt5	NA	6	304	564
GCA_000457265.1	NCBI	Escherichia_coli	HVH 89 (4-5885604)	ecoli 73	B2	present	ybt5	NA	8	424	666
GCA_000457325.1	NCBI	Escherichia_coli	HVH 92 (4-5930790)	ecoli 73	B2	present	ybt5	class_Ic	7	410	451
GCA_000457345.1	NCBI	Escherichia_coli	HVH 95 (4-6074464)	ecoli 73	B2	present	ybt5	NA	7	299	550
GCA_000457385.1	NCBI	Escherichia_coli	HVH 96 (4-5934869)	ecoli 73	B2	present	ybt5	NA	6	410	131
GCA_000614625.1	NCBI	Escherichia_coli	JCM 5491	ecoli 73	B2	present	ybt5	NA	15	NA	187
GCA_005386405.1	NCBI	Escherichia_coli	JML090	ecoli 73	B2	present	ybt5	NA	11	128	722
GCA_005386445.1	NCBI	Escherichia_coli	JML092	ecoli 73	B2	present	ybt5	NA	10	383	583
GCA_005386645.1	NCBI	Escherichia_coli	JML102	ecoli 73	B2	present	ybt5	NA	9	NA	564
GCA_005386845.1	NCBI	Escherichia_coli	JML114	ecoli 73	B2	present	ybt5	NA	12	NA	564
GCA_005386965.1	NCBI	Escherichia_coli	JML121	ecoli 73	B2	present	ybt5	NA	6	NA	137
GCA_005386985.1	NCBI	Escherichia_coli	JML122	ecoli 73	B2	present	ybt5	NA	10	383	564
GCA_005387855.1	NCBI	Escherichia_coli	JML175	ecoli 73	B2	present	ybt5	NA	6	NA	34
GCA_005388245.1	NCBI	Escherichia_coli	JML197	ecoli 73	B2	present	ybt5	NA	7	485	101
GCA_005388485.1	NCBI	Escherichia_coli	JML212	ecoli 73	B2	present	ybt5	NA	6	485	101
GCA_005388685.1	NCBI	Escherichia_coli	JML226	ecoli 73	B2	present	ybt5	NA	8	78	140
GCA_005389765.1	NCBI	Escherichia_coli	JML296	ecoli 73	B2	present	ybt5	NA	9	383	564
GCA_001562835.1	NCBI	Escherichia_coli	JPH264	ecoli 73	B2	present	ybt5	NA	5	424	568
GCA_002803475.1	NCBI	Escherichia_coli	K56-2	ecoli 73	B2	present	ybt5	class_Ic	16	424	444
GCA_002810035.1	NCBI	Escherichia_coli	K56-41	ecoli 73	B2	present	ybt5	NA	11	295	564
GCA_900406575.1	NCBI	Escherichia_coli	KCRI-118A R0004_118A	ecoli 73	B2	present	ybt5	NA	7	410	461
GCA_000459695.1	NCBI	Escherichia_coli	KOEGE 43 (105a)	ecoli 73	B2	present	ybt5	class_Ic	11	412	289
GCA_000326225.1	NCBI	Escherichia_coli	KTE124	ecoli 73	B2	present	ybt5	NA	5	424	648
GCA_000326325.1	NCBI	Escherichia_coli	KTE137	ecoli 73	B2	present	ybt5	NA	7	384	NA
GCA_000326385.1	NCBI	Escherichia_coli	KTE153	ecoli 73	B2	present	ybt5	NA	4	424	564
GCA_000326405.1	NCBI	Escherichia_coli	KTE160	ecoli 73	B2	present	ybt5	NA	9	296	650
GCA_000326905.1	NCBI	Escherichia_coli	KTE167	ecoli 73	B2	present	ybt5	NA	9	296	650
GCA_000326605.1	NCBI	Escherichia_coli	KTE174	ecoli 73	B2	present	ybt5	NA	9	296	650
GCA_000350965.1	NCBI	Escherichia_coli	KTE188	ecoli 73	B2	present	ybt5	class_Ic	6	485	99
GCA_000351045.1	NCBI	Escherichia_coli	KTE201	ecoli 73	B2	present	ybt5	NA	8	424	648
GCA_000353025.1	NCBI	Escherichia_coli	KTE209	ecoli 73	B2	present	ybt5	class_Ic	7	384	NA
GCA_000351205.1	NCBI	Escherichia_coli	KTE214	ecoli 73	B2	present	ybt5	NA	10	432	99
GCA_000353105.1	NCBI	Escherichia_coli	KTE218	ecoli 73	B2	present	ybt5	NA	4	424	564
GCA_000351245.1	NCBI	Escherichia_coli	KTE220	ecoli 73	B2	present	ybt5	NA	12	296	650
GCA_000353125.1	NCBI	Escherichia_coli	KTE223	ecoli 73	B2	present	ybt5	class_Ic	9	296	650
GCA_000408285.1	NCBI	Escherichia_coli	KTE226	ecoli 73	B2	present	ybt5	class_Ic	25	296	650
GCA_000351305.1	NCBI	Escherichia_coli	KTE230	ecoli 73	B2	present	ybt5	NA	6	485	99
GCA_000350865.1	NCBI	Escherichia_coli	KTE39	ecoli 73	B2	present	ybt5	NA	7	475	99
GCA_000351485.1	NCBI	Escherichia_coli	KTE53	ecoli 73	B2	present	ybt5	class_Ic	7	424	651
GCA_000352385.1	NCBI	Escherichia_coli	KTE63	ecoli 73	B2	present	ybt5	NA	9	85	593
GCA_000351645.1	NCBI	Escherichia_coli	KTE67	ecoli 73	B2	present	ybt5	NA	4	79	262
GCA_000351825.1	NCBI	Escherichia_coli	KTE87	ecoli 73	B2	present	ybt5	NA	8	294	564
GCA_000326665.1	NCBI	Escherichia_coli	KTE99	ecoli 73	B2	present	ybt5	NA	6	485	99
GCA_000506445.2	NCBI	Escherichia_coli	LAU-EC6	ecoli 73	B2	present	ybt5	class_Ic	24	296	650
GCA_000259695.1	NCBI	Escherichia_coli	LCT-EC106	ecoli 73	B2	present	ybt5	NA	7.4	295	219
GCA_000331615.1	NCBI	Escherichia_coli	LCT-EC52	ecoli 73	B2	present	ybt5	NA	6.6	295	219
GCA_000317395.1	NCBI	Escherichia_coli	LCT-EC59	ecoli 73	B2	present	ybt5	NA	6.1	295	219
GCA_003388925.1	NCBI	Escherichia_coli	LMR3065	ecoli 73	B2	present	ybt5	NA	8	355	443
GCA_003351485.1	NCBI	Escherichia_coli	M16807	ecoli 73	B2	present	ybt5	class_Ic	15	295	219
GCA_001030435.1	NCBI	Escherichia_coli	MGH122	ecoli 73	B2	present	ybt5	class_Ic	8	431	668
GCA_002232105.1	NCBI	Escherichia_coli	MOD1-EC5001	ecoli 73	B2	present	ybt5	NA	6.6	424	279
GCA_002231195.1	NCBI	Escherichia_coli	MOD1-EC5192	ecoli 73	B2	present	ybt5	class_Ic	4	371	527
GCA_002474555.1	NCBI	Escherichia_coli	MOD1-EC5422	ecoli 73	B2	present	ybt5	class_Ic	6	12	531
GCA_002226425.1	NCBI	Escherichia_coli	MOD1-EC5696	ecoli 73	B2	present	ybt5	class_Ic	5	498	712
GCA_002547695.1	NCBI	Escherichia_coli	MOD1-EC5875	ecoli 73	B2	present	ybt5	class_Ic	6	485	99
GCA_002539085.1	NCBI	Escherichia_coli	MOD1-EC5956	ecoli 73	B2	present	ybt5	class_Ic	14	82	232
GCA_002542275.1	NCBI	Escherichia_coli	MOD1-EC6030	ecoli 73	B2	present	ybt5	class_Ib	9	70	263
GCA_002536335.1	NCBI	Escherichia_coli	MOD1-EC6122	ecoli 73	B2	present	ybt5	class_Ic	6	466	496
GCA_002513305.1	NCBI	Escherichia_coli	MOD1-EC6497	ecoli 73	B2	present	ybt5	class_Ic	7	112	564
GCA_002456735.1	NCBI	Escherichia_coli	MOD1-EC662	ecoli 73	B2	present	ybt5	class_Ic	9	424	564
GCA_002522745.1	NCBI	Escherichia_coli	MOD1-EC6690	ecoli 73	B2	present	ybt5	class_Ic	9	424	494
GCA_002522665.1	NCBI	Escherichia_coli	MOD1-EC6697	ecoli 73	B2	present	ybt5	class_Ic	7	325	55
GCA_002456655.1	NCBI	Escherichia_coli	MOD1-EC673	ecoli 73	B2	present	ybt5	class_Ic	6	431	667
GCA_002522265.1	NCBI	Escherichia_coli	MOD1-EC6744	ecoli 73	B2	present	ybt5	NA	10	147	408
GCA_002465855.1	NCBI	Escherichia_coli	MOD1-EC675	ecoli 73	B2	present	ybt5	class_Ic	8	11	714
GCA_002521835.1	NCBI	Escherichia_coli	MOD1-EC6783	ecoli 73	B2	present	ybt5	class_Ic	10	373	493
GCA_002456615.1	NCBI	Escherichia_coli	MOD1-EC679	ecoli 73	B2	present	ybt5	NA	10	295	485
GCA_002465845.1	NCBI	Escherichia_coli	MOD1-EC681	ecoli 73	B2	present	ybt5	class_Ic	10	295	564
GCA_002456555.1	NCBI	Escherichia_coli	MOD1-EC682	ecoli 73	B2	present	ybt5	class_Ic	6	431	484
GCA_002465795.1	NCBI	Escherichia_coli	MOD1-EC691	ecoli 73	B2	present	ybt5	class_Ic	10	295	529
GCA_002466835.1	NCBI	Escherichia_coli	MOD1-EC692	ecoli 73	B2	present	ybt5	class_Ic	9	424	482
GCA_002466805.1	NCBI	Escherichia_coli	MOD1-EC695	ecoli 73	B2	present	ybt5	class_Ic	10	NA	482
GCA_002465725.1	NCBI	Escherichia_coli	MOD1-EC697	ecoli 73	B2	present	ybt5	class_Ic	6	111	693
GCA_002465505.1	NCBI	Escherichia_coli	MOD1-EC699	ecoli 73	B2	present	ybt5	class_Ic	4	424	564
GCA_002465425.1	NCBI	Escherichia_coli	MOD1-EC705	ecoli 73	B2	present	ybt5	class_Ic	10	295	529
GCA_002465715.1	NCBI	Escherichia_coli	MOD1-EC713	ecoli 73	B2	present	ybt5	class_Ic	14	290	564
GCA_002456495.1	NCBI	Escherichia_coli	MOD1-EC714	ecoli 73	B2	present	ybt5	class_Ic	7	295	483
GCA_002456305.1	NCBI	Escherichia_coli	MOD1-EC719	ecoli 73	B2	present	ybt5	class_Ic	10	295	564
GCA_002465205.1	NCBI	Escherichia_coli	MOD1-EC724	ecoli 73	B2	present	ybt5	class_Ic	14	295	486
GCA_003334095.1	NCBI	Escherichia_coli	MOD1-ECOR23	ecoli 73	B2	present	ybt5	class_Ic	6	485	99
GCA_003334615.1	NCBI	Escherichia_coli	MOD1-ECOR51	ecoli 73	B2	present	ybt5	class_Ic	2	485	96
GCA_003334495.1	NCBI	Escherichia_coli	MOD1-ECOR52	ecoli 73	B2	present	ybt5	NA	6	485	99
GCA_003333615.1	NCBI	Escherichia_coli	MOD1-ECOR54	ecoli 73	B2	present	ybt5	class_Ic	8	485	99
GCA_003334485.1	NCBI	Escherichia_coli	MOD1-ECOR56	ecoli 73	B2	present	ybt5	class_Ic	14	295	564
GCA_003334555.1	NCBI	Escherichia_coli	MOD1-ECOR57	ecoli 73	B2	present	ybt5	NA	8	424	564
GCA_000164435.1	NCBI	Escherichia_coli	MS 153-1	ecoli 73	B2	present	ybt5	NA	5	367	645
GCA_000164575.1	NCBI	Escherichia_coli	MS 185-1	ecoli 73	B2	present	ybt5	NA	5	2	41
GCA_000164295.1	NCBI	Escherichia_coli	MS 45-1	ecoli 73	B2	present	ybt5	NA	6	424	644
GCA_900635985.1	NCBI	Escherichia_coli	NCTC10430	ecoli 73	B2	present	ybt5	NA	6	183	102
GCA_900448555.1	NCBI	Escherichia_coli	NCTC11100	ecoli 73	B2	present	ybt5	NA	9	76	266
GCA_900448425.1	NCBI	Escherichia_coli	NCTC12241	ecoli 73	B2	present	ybt5	NA	15	NA	218
GCA_900448995.1	NCBI	Escherichia_coli	NCTC9006	ecoli 73	B2	present	ybt5	NA	6	466	496
GCA_900636215.1	NCBI	Escherichia_coli	NCTC9022	ecoli 73	B2	present	ybt5	NA	5	NA	34
GCA_000333215.1	NCBI	Escherichia_coli	Nissle 1917	ecoli 73	B2	present	ybt5	NA	12	295	564
GCA_000714595.1	NCBI	Escherichia_coli	Nissle 1917	ecoli 73	B2	present	ybt5	class_Ic	9	NA	505
GCA_003546975.1	NCBI	Escherichia_coli	Nissle 1917	ecoli 73	B2	present	ybt5	class_Ic	13	295	564
GCA_004135125.1	NCBI	Escherichia_coli	NissleGFP_pZE21	ecoli 73	B2	present	ybt5	class_Ic	13	295	564
GCA_002087575.1	NCBI	Escherichia_coli	OS_02_001_-1	ecoli 73	B2	present	ybt5	class_Ic	9	424	472
QOYP00000000	NCBI	Escherichia_coli	P106	ecoli 73	B2	present	ybt5	NA	10	295	564
GCA_003849865.1	NCBI	Escherichia_coli	P50	ecoli 73	B2	present	ybt5	class_Ib	9	73	265
GCA_003757225.1	NCBI	Escherichia_coli	PNUSAE019646	ecoli 73	B2	present	ybt5	NA	7	424	704
QOYQ00000000	NCBI	Escherichia_coli	RM71B	ecoli 73	B2	present	ybt5	NA	8	424	564
QOYL00000000	NCBI	Escherichia_coli	RM73A	ecoli 73	B2	present	ybt5	NA	6	485	99
GCA_001616475.1	NCBI	Escherichia_coli	sheep17	ecoli 73	B2	present	ybt5	NA	8	315	564
GCA_005396405.1	NCBI	Escherichia_coli	SI-NP032	ecoli 73	B2	present	ybt5	class_Ic	5	226	99
GCA_004150065.1	NCBI	Escherichia_coli	SRKW_J26	ecoli 73	B2	present	ybt5	NA	7	NA	640
GCA_004150095.1	NCBI	Escherichia_coli	SRKW_J27	ecoli 73	B2	present	ybt5	NA	7	378	563
GCA_004114225.1	NCBI	Escherichia_coli	SRKW_J28	ecoli 73	B2	present	ybt5	NA	7	NA	564
GCA_004150075.1	NCBI	Escherichia_coli	SRKW_J31	ecoli 73	B2	present	ybt5	NA	7	380	564
GCA_004150105.1	NCBI	Escherichia_coli	SRKW_L79	ecoli 73	B2	present	ybt5	NA	7	379	564
GCA_004150175.1	NCBI	Escherichia_coli	SRKW_UK	ecoli 73	B2	present	ybt5	NA	7	NA	564
GCA_900536955.1	NCBI	Escherichia_coli	ST73 2009_13	ecoli 73	B2	present	ybt5	NA	7	485	260
GCA_900536925.1	NCBI	Escherichia_coli	ST73 2009_14	ecoli 73	B2	present	ybt5	NA	12	424	613
GCA_900536965.1	NCBI	Escherichia_coli	ST73 2009_16	ecoli 73	B2	present	ybt5	NA	13	424	613
GCA_900536995.1	NCBI	Escherichia_coli	ST73 2009_21	ecoli 73	B2	present	ybt5	NA	7	498	34
GCA_900536975.1	NCBI	Escherichia_coli	ST73 2009_3	ecoli 73	B2	present	ybt5	NA	11	485	91
GCA_900536985.1	NCBI	Escherichia_coli	ST73 2009_38	ecoli 73	B2	present	ybt5	NA	7	410	550
GCA_900536915.1	NCBI	Escherichia_coli	ST73 2009_44	ecoli 73	B2	present	ybt5	NA	17.2	296	650
GCA_900537025.1	NCBI	Escherichia_coli	ST73 2009_45	ecoli 73	B2	present	ybt5	NA	7	410	550
GCA_900536935.1	NCBI	Escherichia_coli	ST73 2009_5	ecoli 73	B2	present	ybt5	NA	11	359	170
GCA_900536945.1	NCBI	Escherichia_coli	ST73 2009_6	ecoli 73	B2	present	ybt5	NA	6	424	564
GCA_900536905.1	NCBI	Escherichia_coli	ST73 2009_8	ecoli 73	B2	present	ybt5	NA	10	424	169
GCA_900537035.1	NCBI	Escherichia_coli	ST73 2010_64	ecoli 73	B2	present	ybt5	NA	7	424	614
GCA_900537015.1	NCBI	Escherichia_coli	ST73 2011_69	ecoli 73	B2	present	ybt5	NA	10	424	564
GCA_900537005.1	NCBI	Escherichia_coli	ST73 2011_82	ecoli 73	B2	present	ybt5	NA	11	147	408
GCA_900537045.1	NCBI	Escherichia_coli	ST73 2011_93	ecoli 73	B2	present	ybt5	NA	8	498	34
GCA_900244885.2	NCBI	Escherichia_coli	ST73 2011_98	ecoli 73	B2	present	ybt5	NA	8	498	34
GCA_002416865.1	NCBI	Escherichia_coli	ST-73:E053	ecoli 73	B2	present	ybt5	NA	7	160	482
GCA_003352325.1	NCBI	Escherichia_coli	SYNB1618	ecoli 73	B2	present	ybt5	class_Ic	10	NA	NA
GCA_000397625.1	NCBI	Escherichia_coli	TOP2652	ecoli 73	B2	present	ybt5	class_Ic	4	548	36
GCA_000397745.1	NCBI	Escherichia_coli	TOP2652	ecoli 73	B2	present	ybt5	NA	4	548	34
GCA_000397645.1	NCBI	Escherichia_coli	TOP2662-1	ecoli 73	B2	present	ybt5	class_Ic	4	548	37
GCA_000397665.1	NCBI	Escherichia_coli	TOP2662-2	ecoli 73	B2	present	ybt5	NA	4	542	26
GCA_000397705.1	NCBI	Escherichia_coli	TOP2662-4	ecoli 73	B2	present	ybt5	class_Ic	4	548	34
GCA_003203375.1	NCBI	Escherichia_coli	TUM17747	ecoli 73	B2	present	ybt5	class_Ic	5	412	287
GCA_003297455.1	NCBI	Escherichia_coli	TUM18537	ecoli 73	B2	present	ybt5	NA	13	383	564
GCA_003299925.1	NCBI	Escherichia_coli	TUM18599	ecoli 73	B2	present	ybt5	NA	10	424	444
GCA_003300865.1	NCBI	Escherichia_coli	TUM18624	ecoli 73	B2	present	ybt5	NA	7	431	673
GCA_003301085.1	NCBI	Escherichia_coli	TUM18627	ecoli 73	B2	present	ybt5	NA	26	424	564
GCA_003301375.1	NCBI	Escherichia_coli	TUM18637	ecoli 73	B2	present	ybt5	NA	7	412	100
GCA_003302495.1	NCBI	Escherichia_coli	TUM18656	ecoli 73	B2	present	ybt5	NA	7	331	506
GCA_003304085.1	NCBI	Escherichia_coli	TUM18675	ecoli 73	B2	present	ybt5	NA	7	431	677
GCA_003306575.1	NCBI	Escherichia_coli	TUM18759	ecoli 73	B2	present	ybt5	NA	12	251	564
GCA_003306595.1	NCBI	Escherichia_coli	TUM18760	ecoli 73	B2	present	ybt5	NA	12	251	564
GCA_003306615.1	NCBI	Escherichia_coli	TUM18761	ecoli 73	B2	present	ybt5	NA	12	251	564
GCA_000599745.2	NCBI	Escherichia_coli	UCD_JA17	ecoli 73	B2	present	ybt5	NA	9	307	39
GCA_000714915.1	NCBI	Escherichia_coli	UCD_JA17_pb	ecoli 73	B2	present	ybt5	class_Ic	9	307	39
GCA_000599765.2	NCBI	Escherichia_coli	UCD_JA23	ecoli 73	B2	present	ybt5	NA	9	3	230
GCA_000715035.1	NCBI	Escherichia_coli	UCD_JA23_pb	ecoli 73	B2	present	ybt5	class_Ic	9	NA	234
GCA_001306575.1	NCBI	Escherichia_coli	UCD-JA09	ecoli 73	B2	present	ybt5	NA	4	431	673
GCA_001571575.1	NCBI	Escherichia_coli	UM131	ecoli 73	B2	present	ybt5	NA	5	431	673
GCA_002861265.1	NCBI	Escherichia_coli	UMB0789	ecoli 73	B2	present	ybt5	NA	9	410	68
GCA_002087775.1	NCBI	Escherichia_coli	UMB08_02.1uog	ecoli 73	B2	present	ybt5	class_Ic	8	423	525
GCA_003885295.1	NCBI	Escherichia_coli	UMB0939	ecoli 73	B2	present	ybt5	class_Ic	7	410	550
GCA_003886045.1	NCBI	Escherichia_coli	UMB4746	ecoli 73	B2	present	ybt5	class_Ic	5	424	519
GCA_000459955.1	NCBI	Escherichia_coli	UMEA 3014-1	ecoli 73	B2	present	ybt5	NA	5	72	290
GCA_000460215.1	NCBI	Escherichia_coli	UMEA 3121-1	ecoli 73	B2	present	ybt5	NA	6	424	684
GCA_000460415.1	NCBI	Escherichia_coli	UMEA 3159-1	ecoli 73	B2	present	ybt5	class_Ic	6	416	603
GCA_000460515.1	NCBI	Escherichia_coli	UMEA 3172-1	ecoli 73	B2	present	ybt5	class_Ic	11	147	408
GCA_000460535.1	NCBI	Escherichia_coli	UMEA 3173-1	ecoli 73	B2	present	ybt5	NA	11	537	NA
GCA_000460575.1	NCBI	Escherichia_coli	UMEA 3175-1	ecoli 73	B2	present	ybt5	NA	10	410	550
GCA_000460615.1	NCBI	Escherichia_coli	UMEA 3178-1	ecoli 73	B2	present	ybt5	NA	12	498	34
GCA_000460815.1	NCBI	Escherichia_coli	UMEA 3208-1	ecoli 73	B2	present	ybt5	class_Ic	6	475	99
GCA_000460875.1	NCBI	Escherichia_coli	UMEA 3216-1	ecoli 73	B2	present	ybt5	class_Ic	15	385	291
GCA_000460915.1	NCBI	Escherichia_coli	UMEA 3220-1	ecoli 73	B2	present	ybt5	NA	6	89	604
GCA_000460955.1	NCBI	Escherichia_coli	UMEA 3222-1	ecoli 73	B2	present	ybt5	NA	6	424	684
GCA_000460995.1	NCBI	Escherichia_coli	UMEA 3233-1	ecoli 73	B2	present	ybt5	class_Ic	7	485	106
GCA_000461055.1	NCBI	Escherichia_coli	UMEA 3257-1	ecoli 73	B2	present	ybt5	class_Ic	8	552	673
GCA_000461075.1	NCBI	Escherichia_coli	UMEA 3264-1	ecoli 73	B2	present	ybt5	class_Ic	4	90	245
GCA_000461095.1	NCBI	Escherichia_coli	UMEA 3268-1	ecoli 73	B2	present	ybt5	NA	4	90	245
GCA_000461275.1	NCBI	Escherichia_coli	UMEA 3337-1	ecoli 73	B2	present	ybt5	NA	11	471	293
GCA_000488155.1	NCBI	Escherichia_coli	UMEA 3342-1	ecoli 73	B2	present	ybt5	NA	6	91	299
GCA_000461355.1	NCBI	Escherichia_coli	UMEA 3490-1	ecoli 73	B2	present	ybt5	NA	4	435	99
GCA_000463605.1	NCBI	Escherichia_coli	UMEA 3652-1	ecoli 73	B2	present	ybt5	NA	7	417	458
GCA_000461555.1	NCBI	Escherichia_coli	UMEA 3687-1	ecoli 73	B2	present	ybt5	NA	9	428	100
GCA_000461575.1	NCBI	Escherichia_coli	UMEA 3694-1	ecoli 73	B2	present	ybt5	NA	6	91	299
GCA_000461635.1	NCBI	Escherichia_coli	UMEA 3705-1	ecoli 73	B2	present	ybt5	NA	8	246	34
GCA_000461655.1	NCBI	Escherichia_coli	UMEA 3707-1	ecoli 73	B2	present	ybt5	NA	10	424	444
GCA_000461715.1	NCBI	Escherichia_coli	UMEA 3821-1	ecoli 73	B2	present	ybt5	NA	6	407	299
GCA_000461875.1	NCBI	Escherichia_coli	UMEA 4207-1	ecoli 73	B2	present	ybt5	class_Ic	8	412	74
GCA_001693315.1	NCBI	Escherichia_coli	UPEC 26-1	ecoli 73	B2	present	ybt5	class_Ic	5	424	564
GCA_005397505.1	NCBI	Escherichia_coli	UPEC04	ecoli 73	B2	present	ybt5	NA	6	485	NA
GCA_000781355.1	NCBI	Escherichia_coli	upec-109	ecoli 73	B2	present	ybt5	NA	6	424	416
GCA_000781175.1	NCBI	Escherichia_coli	upec-117	ecoli 73	B2	present	ybt5	NA	4	473	108
GCA_005397565.1	NCBI	Escherichia_coli	UPEC121	ecoli 73	B2	present	ybt5	NA	11	NA	NA
GCA_000779795.1	NCBI	Escherichia_coli	upec-181	ecoli 73	B2	present	ybt5	class_Ic	4	248	73
GCA_000779545.1	NCBI	Escherichia_coli	upec-193	ecoli 73	B2	present	ybt5	NA	6	410	550
GCA_000776715.1	NCBI	Escherichia_coli	upec-229	ecoli 73	B2	present	ybt5	class_Ic	4	548	34
GCA_000778435.1	NCBI	Escherichia_coli	upec-230	ecoli 73	B2	present	ybt5	NA	4	309	673
GCA_000778415.1	NCBI	Escherichia_coli	upec-232	ecoli 73	B2	present	ybt5	NA	4	485	335
GCA_000778335.1	NCBI	Escherichia_coli	upec-237	ecoli 73	B2	present	ybt5	NA	5	424	564
GCA_000778075.1	NCBI	Escherichia_coli	upec-253	ecoli 73	B2	present	ybt5	NA	3	424	635
GCA_000777895.1	NCBI	Escherichia_coli	upec-260	ecoli 73	B2	present	ybt5	NA	4	410	332
GCA_000777455.1	NCBI	Escherichia_coli	upec-287	ecoli 73	B2	present	ybt5	NA	3	459	34
GCA_000777435.1	NCBI	Escherichia_coli	upec-288	ecoli 73	B2	present	ybt5	NA	3	498	331
GCA_000777415.1	NCBI	Escherichia_coli	upec-289	ecoli 73	B2	present	ybt5	NA	4	424	564
GCA_000777165.1	NCBI	Escherichia_coli	upec-39	ecoli 73	B2	present	ybt5	NA	6	431	673
GCA_000776455.1	NCBI	Escherichia_coli	upec-85	ecoli 73	B2	present	ybt5	NA	4	485	NA
GCA_000776795.1	NCBI	Escherichia_coli	upec-9	ecoli 73	B2	present	ybt5	NA	3	431	673
SRR14040288	in-house	Escherichia_coli	FN 64	ecoli 74	B2	present	ybt5	NA	7	469	95
GCA_002189735.1	NCBI	Escherichia_coli	ECOR55	ecoli 74	B2	present	ybt5	NA	9	485	95
QOYN00000000	NCBI	Escherichia_coli	FN4	ecoli 74	B2	present	ybt5	NA	8	485	95
GCA_003333605.1	NCBI	Escherichia_coli	MOD1-ECOR55	ecoli 74	B2	present	ybt5	NA	8.9	485	95
GCA_004344835.1	NCBI	Escherichia_coli	2018040301	ecoli 7900	B2	present	ybt5	NA	16	197	134
GCA_005393805.1	NCBI	Escherichia_coli	NS-NP040	ecoli 7900	B2	present	ybt5	NA	6.6	264	743
GCA_003289025.1	NCBI	Escherichia_coli	1408220023	ecoli 80	B2	present	ybt5	NA	5	196	114
GCA_003288895.1	NCBI	Escherichia_coli	1408220062	ecoli 80	B2	present	ybt5	NA	5	196	56
GCA_003300975.1	NCBI	Escherichia_coli	1605230022	ecoli 80	B2	present	ybt5	class_Ia	9	193	343
GCA_003300945.1	NCBI	Escherichia_coli	1610270009	ecoli 80	B2	present	ybt5	class_Ia	10	195	121
GCA_004344825.1	NCBI	Escherichia_coli	20170221001	ecoli 80	B2	present	ybt5	class_Ia	7	125	60
GCA_000778915.1	NCBI	Escherichia_coli	blood-10-1308	ecoli 80	B2	present	ybt5	NA	14	153	340
GCA_000778765.1	NCBI	Escherichia_coli	blood-10-1310	ecoli 80	B2	present	ybt5	NA	17	153	339
GCA_000753035.1	NCBI	Escherichia_coli	E. coli	ecoli 80	B2	present	ybt5	NA	7	493	411
GCA_002189905.1	NCBI	Escherichia_coli	ECOR63	ecoli 80	B2	present	ybt5	NA	9	496	573
GCA_003346835.1	NCBI	Escherichia_coli	Es_ST80_L1_NDM_10_2017	ecoli 80	B2	present	ybt5	class_Ic	9	403	700
GCA_000457815.1	NCBI	Escherichia_coli	HVH 125 (4-2634716)	ecoli 80	B2	present	ybt5	NA	8	498	680
GCA_000459735.1	NCBI	Escherichia_coli	KOEGE 56 (169a)	ecoli 80	B2	present	ybt5	NA	10	498	686
GCA_002535895.1	NCBI	Escherichia_coli	MOD1-EC6167	ecoli 80	B2	present	ybt5	class_Ia	5	196	56
GCA_002544965.1	NCBI	Escherichia_coli	MOD1-EC6186	ecoli 80	B2	present	ybt5	class_Ia	8	125	61
GCA_003333505.1	NCBI	Escherichia_coli	MOD1-ECOR63	ecoli 80	B2	present	ybt5	NA	9	496	573
GCA_003024395.1	NCBI	Escherichia_coli	PairB_ch_1	ecoli 80	B2	present	ybt5	class_Ic	6	403	701
GCA_003024295.1	NCBI	Escherichia_coli	PairB_ch_2	ecoli 80	B2	present	ybt5	class_Ic	6	403	701
GCA_003024375.1	NCBI	Escherichia_coli	PairB_hh_1	ecoli 80	B2	present	ybt5	class_Ic	6	403	701
GCA_006231025.1	NCBI	Escherichia_coli	RUSPBB209	ecoli 80	B2	present	ybt5	NA	4	344	700
GCA_001608125.1	NCBI	Escherichia_coli	STEC 1528	ecoli 80	B2	present	ybt5	NA	11	474	417
GCA_002152255.1	NCBI	Escherichia_coli	UCI122	ecoli 80	B2	present	ybt5	NA	7	194	341
GCA_000460935.1	NCBI	Escherichia_coli	UMEA 3221-1	ecoli 80	B2	present	ybt5	class_Ic	8	498	681
GCA_000460975.1	NCBI	Escherichia_coli	UMEA 3230-1	ecoli 80	B2	present	ybt5	NA	8	498	681
GCA_000780335.1	NCBI	Escherichia_coli	upec-153	ecoli 80	B2	present	ybt5	NA	3	403	699
GCA_000776615.1	NCBI	Escherichia_coli	upec-65	ecoli 80	B2	present	ybt5	NA	4	498	411
GCA_002512805.1	NCBI	Escherichia_coli	MOD1-EC6293	ecoli 8009	B2	present	ybt5	NA	4	192	342
GCA_900499655.1	NCBI	Escherichia_coli	1217A	ecoli 8151	B2	present	ybt5	NA	5	71	167
GCA_003027665.1	NCBI	Escherichia_coli	14696-7	ecoli 8157	E	absent	NA	NA	NA	13	NA
GCA_003027735.1	NCBI	Escherichia_coli	15692-2	ecoli 8157	E	absent	NA	NA	NA	13	NA
GCA_900499475.1	NCBI	Escherichia_coli	1129A	ecoli 8173	B2	present	ybt5	NA	3	424	706
GCA_000456305.1	NCBI	Escherichia_coli	HVH 21 (4-4517873)	ecoli 827	B2	present	ybt5	NA	9	295	598
GCA_004160725.1	NCBI	Escherichia_coli	417247	ecoli 8290	B2	present	ybt5	NA	7	497	237
GCA_002467895.1	NCBI	Escherichia_coli	MOD1-EC7008	ecoli 83	B2	present	ybt5	NA	3	223	130
GCA_000778215.1	NCBI	Escherichia_coli	upec-244	ecoli 83	B2	present	ybt5	NA	3	222	412
GCA_004404145.1	NCBI	Escherichia_coli	MU2	ecoli 8312	B2	present	ybt5	NA	7	456	348
GCA_003892545.1	NCBI	Escherichia_coli	UMB0276	ecoli 8417	B2	present	ybt5	class_Ic	8	334	444
GCA_003298325.1	NCBI	Escherichia_coli	TUM18560	ecoli 8457	B2	present	ybt5	NA	7	121	557
GCA_005383645.1	NCBI	Escherichia_coli	HH-NP008	ecoli 847	B1	absent	NA	NA	8	21	NA
SRR14040408	in-house	Escherichia_coli	B91	ecoli 95	B2	present	ybt5	NA	7	424	655
GCA_007108505.1	NCBI	Escherichia_coli	95	ecoli 95	B2	present	ybt5	NA	5	273	159
GCA_000742555.1	NCBI	Escherichia_coli	929	ecoli 95	B2	present	ybt5	NA	NA	NA	NA
GCA_002909465.1	NCBI	Escherichia_coli	3-13	ecoli 95	B2	present	ybt5	class_Ic	5	363	390
GCA_002911435.1	NCBI	Escherichia_coli	4-7	ecoli 95	B2	present	ybt5	NA	5	363	390
GCA_000488755.1	NCBI	Escherichia_coli	908675	ecoli 95	B2	present	ybt5	NA	5	174	405
GCA_900499105.1	NCBI	Escherichia_coli	1233B	ecoli 95	B2	present	ybt5	NA	10	404	611
GCA_900499615.1	NCBI	Escherichia_coli	131A	ecoli 95	B2	present	ybt5	NA	4	445	156
GCA_900499775.1	NCBI	Escherichia_coli	365A	ecoli 95	B2	present	ybt5	NA	8	424	655
GCA_900499905.1	NCBI	Escherichia_coli	787A	ecoli 95	B2	present	ybt5	NA	8	424	655
GCA_900499955.1	NCBI	Escherichia_coli	909A	ecoli 95	B2	present	ybt5	NA	9	410	322
GCA_002029165.1	NCBI	Escherichia_coli	SF-440	ecoli 95	B2	present	ybt5	NA	9	424	655
GCA_002029145.1	NCBI	Escherichia_coli	SF-457	ecoli 95	B2	present	ybt5	NA	7	175	405
GCA_001052755.1	NCBI	Escherichia_coli	1066.rep1_ECOL	ecoli 95	B2	present	ybt5	NA	6	174	405
GCA_001052855.1	NCBI	Escherichia_coli	1163_ECOL	ecoli 95	B2	present	ybt5	NA	4	424	437
GCA_001054095.1	NCBI	Escherichia_coli	121_ECOL	ecoli 95	B2	present	ybt5	NA	6	395	440
GCA_002001745.1	NCBI	Escherichia_coli	14.2-R2	ecoli 95	B2	present	ybt5	class_Ic	10	NA	655
GCA_004332225.1	NCBI	Escherichia_coli	2014WA-NCV	ecoli 95	B2	present	ybt5	class_Ic	8	401	512
GCA_004328365.1	NCBI	Escherichia_coli	2014WA-REV	ecoli 95	B2	present	ybt5	NA	7	401	512
GCA_004327815.1	NCBI	Escherichia_coli	2014WA-SCV	ecoli 95	B2	present	ybt5	class_Ic	8	401	512
GCA_003027635.1	NCBI	Escherichia_coli	20441-1	ecoli 95	B2	present	ybt5	class_Ic	16	204	745
GCA_002244125.1	NCBI	Escherichia_coli	228-2945	ecoli 95	B2	present	ybt5	class_Ic	4	490	159
GCA_002244165.1	NCBI	Escherichia_coli	228-2998	ecoli 95	B2	present	ybt5	class_Ic	4	490	159
GCA_002442025.1	NCBI	Escherichia_coli	25_Esco_HA-NL	ecoli 95	B2	present	ybt5	NA	9	424	432
GCA_002631405.1	NCBI	Escherichia_coli	25b_Esco_HA-NL	ecoli 95	B2	present	ybt5	NA	9	424	NA
GCA_000157115.2	NCBI	Escherichia_coli	3_2_53FAA	ecoli 95	B2	present	ybt5	class_Ic	7	396	NA
GCA_002166335.1	NCBI	Escherichia_coli	31.3r	ecoli 95	B2	present	ybt5	NA	8	NA	NA
GCA_002166345.1	NCBI	Escherichia_coli	34.1a	ecoli 95	B2	present	ybt5	NA	3	156	159
GCA_002166405.1	NCBI	Escherichia_coli	34.2r	ecoli 95	B2	present	ybt5	NA	4	157	159
GCA_004100935.1	NCBI	Escherichia_coli	34_CAASB	ecoli 95	B2	present	ybt5	class_Ic	8	266	437
GCA_002002315.1	NCBI	Escherichia_coli	3-S1R	ecoli 95	B2	present	ybt5	class_Ic	10	NA	655
GCA_001056665.1	NCBI	Escherichia_coli	417_ECOL	ecoli 95	B2	present	ybt5	NA	8	424	424
GCA_004100655.1	NCBI	Escherichia_coli	44_rectal	ecoli 95	B2	present	ybt5	class_Ic	6	376	509
GCA_004100625.1	NCBI	Escherichia_coli	46_rectal	ecoli 95	B2	present	ybt5	class_Ic	10	17	655
GCA_902164685.1	NCBI	Escherichia_coli	4928STDY7071353	ecoli 95	B2	present	ybt5	NA	4	490	159
GCA_902159015.1	NCBI	Escherichia_coli	4928STDY7071354	ecoli 95	B2	present	ybt5	NA	4	490	159
GCA_902160895.1	NCBI	Escherichia_coli	4928STDY7071483	ecoli 95	B2	present	ybt5	NA	4	490	159
GCA_002166615.1	NCBI	Escherichia_coli	5.2p	ecoli 95	B2	present	ybt5	NA	10	NA	745
GCA_002166625.1	NCBI	Escherichia_coli	5.3r	ecoli 95	B2	present	ybt5	NA	6	490	159
GCA_001058145.1	NCBI	Escherichia_coli	725_ECOL	ecoli 95	B2	present	ybt5	NA	6	438	148
GCA_001245225.1	NCBI	Escherichia_coli	A192PP	ecoli 95	B2	present	NA	NA	14	NA	NA
GCA_002911265.1	NCBI	Escherichia_coli	A351	ecoli 95	B2	present	ybt5	NA	12	203	210
GCA_002911325.1	NCBI	Escherichia_coli	A359	ecoli 95	B2	present	ybt5	NA	12	203	208
GCA_002911335.1	NCBI	Escherichia_coli	A369	ecoli 95	B2	present	ybt5	NA	11	NA	203
GCA_002761595.1	NCBI	Escherichia_coli	ABU 9	ecoli 95	B2	present	ybt5	class_Ic	10	204	201
GCA_002761605.1	NCBI	Escherichia_coli	ABU 91	ecoli 95	B2	present	ybt5	class_Ic	9	345	211
GCA_001021615.1	NCBI	Escherichia_coli	APEC O18	ecoli 95	B2	present	ybt5	class_Ic	11	203	210
GCA_003146555.1	NCBI	Escherichia_coli	Aut2013_WWKa_ALT_17	ecoli 95	B2	present	ybt5	NA	3	424	655
GCA_003318745.1	NCBI	Escherichia_coli	AVC235	ecoli 95	B2	present	ybt5	NA	5	363	390
GCA_000692475.1	NCBI	Escherichia_coli	BIDMC 65	ecoli 95	B2	present	ybt5	NA	NA	421	655
GCA_001030665.1	NCBI	Escherichia_coli	BIDMC114	ecoli 95	B2	present	ybt5	class_Ic	6	490	353
GCA_000782735.1	NCBI	Escherichia_coli	blood-08-0493	ecoli 95	B2	present	ybt5	NA	4	490	159
GCA_000782695.1	NCBI	Escherichia_coli	blood-08-0654	ecoli 95	B2	present	ybt5	NA	8	490	159
GCA_000782055.1	NCBI	Escherichia_coli	blood-09-0751	ecoli 95	B2	present	ybt5	NA	5	490	151
GCA_000781575.1	NCBI	Escherichia_coli	blood-10-0686	ecoli 95	B2	present	ybt5	class_Ic	6	490	159
GCA_000781555.1	NCBI	Escherichia_coli	blood-10-0687	ecoli 95	B2	present	ybt5	class_Ic	4	490	159
GCA_000780275.1	NCBI	Escherichia_coli	blood-11-0031	ecoli 95	B2	present	ybt5	NA	6	424	455
GCA_004960695.1	NCBI	Escherichia_coli	Broiler parent105	ecoli 95	B2	present	ybt5	class_Ic	5	363	390
GCA_004960645.1	NCBI	Escherichia_coli	Broiler parent107	ecoli 95	B2	present	ybt5	class_Ic	5	363	390
GCA_004961315.1	NCBI	Escherichia_coli	Broiler parent53	ecoli 95	B2	present	ybt5	NA	11	345	204
GCA_004961075.1	NCBI	Escherichia_coli	Broiler parent54	ecoli 95	B2	present	ybt5	NA	11	345	204
GCA_004961035.1	NCBI	Escherichia_coli	Broiler parent58	ecoli 95	B2	present	ybt5	NA	5	363	389
GCA_004960505.1	NCBI	Escherichia_coli	Broiler parent69	ecoli 95	B2	present	ybt5	class_Ic	5	363	390
GCA_004960915.1	NCBI	Escherichia_coli	Broiler parent70	ecoli 95	B2	present	ybt5	NA	5	363	390
GCA_004960485.1	NCBI	Escherichia_coli	Broiler parent71	ecoli 95	B2	present	ybt5	NA	5	363	390
GCA_005574115.1	NCBI	Escherichia_coli	Broiler parent77	ecoli 95	B2	present	ybt5	NA	5	363	390
GCA_004960405.1	NCBI	Escherichia_coli	Broiler parent78	ecoli 95	B2	present	ybt5	NA	5	363	390
GCA_004960825.1	NCBI	Escherichia_coli	Broiler parent85	ecoli 95	B2	present	ybt5	NA	6	363	390
GCA_004960345.1	NCBI	Escherichia_coli	Broiler parent86	ecoli 95	B2	present	ybt5	NA	5	363	389
GCA_004960775.1	NCBI	Escherichia_coli	Broiler parent87	ecoli 95	B2	present	ybt5	NA	5	363	390
GCA_003258455.1	NCBI	Escherichia_coli	CG1MAC	ecoli 95	B2	present	ybt5	NA	6	330	437
GCA_005382025.1	NCBI	Escherichia_coli	CM1	ecoli 95	B2	present	NA	NA	9	267	NA
GCA_005381945.1	NCBI	Escherichia_coli	CM15	ecoli 95	B2	present	NA	NA	7	NA	NA
GCA_005381985.1	NCBI	Escherichia_coli	CM17	ecoli 95	B2	present	NA	NA	8	NA	NA
GCA_005382085.1	NCBI	Escherichia_coli	CM32	ecoli 95	B2	present	ybt5	NA	5	478	NA
GCA_003317905.1	NCBI	Escherichia_coli	CVAST2299	ecoli 95	B2	present	ybt5	NA	4	490	159
GCA_003793235.1	NCBI	Escherichia_coli	CVM N17EC0236	ecoli 95	B2	present	ybt5	NA	4	42	53
GCA_005382145.1	NCBI	Escherichia_coli	ECSC003	ecoli 95	B2	present	ybt5	NA	9	269	85
GCA_005382185.1	NCBI	Escherichia_coli	ECSC005	ecoli 95	B2	present	ybt5	NA	7	424	691
GCA_005382245.1	NCBI	Escherichia_coli	ECSC009	ecoli 95	B2	present	ybt5	class_Ic	7	424	428
GCA_005382525.1	NCBI	Escherichia_coli	ECSC024	ecoli 95	B2	present	ybt5	NA	7	424	691
GCA_005382625.1	NCBI	Escherichia_coli	ECSC029	ecoli 95	B2	present	ybt5	NA	7	220	65
GCA_005382965.1	NCBI	Escherichia_coli	ECSC045	ecoli 95	B2	present	ybt5	NA	6	424	510
GCA_005382985.1	NCBI	Escherichia_coli	ECSC046	ecoli 95	B2	present	ybt5	NA	6	490	146
GCA_005383165.1	NCBI	Escherichia_coli	ECSC058	ecoli 95	B2	present	ybt5	NA	6	490	135
GCA_005383345.1	NCBI	Escherichia_coli	ECSC068	ecoli 95	B2	present	ybt5	NA	9	268	94
GCA_002844685.1	NCBI	Escherichia_coli	ExPEC XM	ecoli 95	B2	present	ybt5	class_Ic	14	424	65
GCA_001854565.1	NCBI	Escherichia_coli	F-18	ecoli 95	B2	present	ybt5	NA	10	458	386
GCA_001519135.1	NCBI	Escherichia_coli	GN02005	ecoli 95	B2	present	ybt5	NA	6	490	159
GCA_001519715.1	NCBI	Escherichia_coli	GN02099	ecoli 95	B2	present	ybt5	NA	6	490	157
GCA_001519755.1	NCBI	Escherichia_coli	GN02148	ecoli 95	B2	present	ybt5	NA	6	490	159
GCA_001519285.1	NCBI	Escherichia_coli	GN02165	ecoli 95	B2	present	ybt5	NA	10	204	199
GCA_001519235.1	NCBI	Escherichia_coli	GN02172	ecoli 95	B2	present	ybt5	NA	6	490	159
GCA_001519735.1	NCBI	Escherichia_coli	GN02254	ecoli 95	B2	present	ybt5	NA	6	490	159
GCA_001519555.1	NCBI	Escherichia_coli	GN02260	ecoli 95	B2	present	ybt5	NA	6	490	159
GCA_001519895.1	NCBI	Escherichia_coli	GN02345	ecoli 95	B2	present	ybt5	NA	8	NA	428
GCA_001524905.1	NCBI	Escherichia_coli	GN02487	ecoli 95	B2	present	ybt5	NA	8	249	428
GCA_001524885.1	NCBI	Escherichia_coli	GN02609	ecoli 95	B2	present	ybt5	NA	7	424	655
GCA_001520195.1	NCBI	Escherichia_coli	GN02627	ecoli 95	B2	present	ybt5	NA	7	NA	438
GCA_001521575.1	NCBI	Escherichia_coli	GN03324	ecoli 95	B2	present	ybt5	NA	8	424	NA
GCA_001520775.2	NCBI	Escherichia_coli	GN03409	ecoli 95	B2	present	ybt5	class_Ic	5	273	159
GCA_001521455.1	NCBI	Escherichia_coli	GN04262	ecoli 95	B2	present	ybt5	NA	7	370	437
GCA_001622105.1	NCBI	Escherichia_coli	GN06168	ecoli 95	B2	present	ybt5	NA	6	424	NA
GCA_000190915.1	NCBI	Escherichia_coli	H263	ecoli 95	B2	present	ybt5	NA	7	NA	435
GCA_002109775.1	NCBI	Escherichia_coli	H296	ecoli 95	B2	present	ybt5	NA	6	413	433
GCA_002109765.1	NCBI	Escherichia_coli	H305	ecoli 95	B2	present	ybt5	NA	5	NA	740
GCA_000241975.1	NCBI	Escherichia_coli	H397	ecoli 95	B2	present	ybt5	NA	11	424	564
GCA_002109685.1	NCBI	Escherichia_coli	H413	ecoli 95	B2	present	ybt5	class_Ic	9	NA	210
GCA_002110165.1	NCBI	Escherichia_coli	H461	ecoli 95	B2	present	ybt5	NA	7	345	202
GCA_005384265.1	NCBI	Escherichia_coli	HUST147	ecoli 95	B2	present	ybt5	NA	7	424	510
GCA_000456005.1	NCBI	Escherichia_coli	HVH 1 (4-6876161)	ecoli 95	B2	present	ybt5	NA	8	424	428
GCA_000457715.1	NCBI	Escherichia_coli	HVH 118 (4-7345399)	ecoli 95	B2	present	ybt5	NA	9	424	453
GCA_000494955.1	NCBI	Escherichia_coli	HVH 12 (4-7653042)	ecoli 95	B2	present	ybt5	NA	6	175	405
GCA_000457835.1	NCBI	Escherichia_coli	HVH 126 (4-6034225)	ecoli 95	B2	present	ybt5	NA	11	345	278
GCA_000457855.1	NCBI	Escherichia_coli	HVH 127 (4-7303629)	ecoli 95	B2	present	ybt5	NA	8	175	405
GCA_000457995.1	NCBI	Escherichia_coli	HVH 137 (4-2124971)	ecoli 95	B2	present	ybt5	NA	9	424	655
GCA_000456265.1	NCBI	Escherichia_coli	HVH 19 (4-7154984)	ecoli 95	B2	present	ybt5	NA	5	424	274
GCA_000458895.1	NCBI	Escherichia_coli	HVH 192 (4-3054470)	ecoli 95	B2	present	ybt5	class_Ic	5	424	285
GCA_000459035.1	NCBI	Escherichia_coli	HVH 199 (4-5670322)	ecoli 95	B2	present	ybt5	NA	5	393	442
GCA_000459255.1	NCBI	Escherichia_coli	HVH 210 (4-3042480)	ecoli 95	B2	present	ybt5	NA	5	393	442
GCA_000459275.1	NCBI	Escherichia_coli	HVH 211 (4-3041891)	ecoli 95	B2	present	ybt5	NA	7	424	559
GCA_000456045.1	NCBI	Escherichia_coli	HVH 3 (4-7276001)	ecoli 95	B2	present	ybt5	NA	9	434	388
GCA_000456465.1	NCBI	Escherichia_coli	HVH 30 (4-2661829)	ecoli 95	B2	present	ybt5	class_Ic	7	424	559
GCA_000456545.1	NCBI	Escherichia_coli	HVH 35 (4-2962667)	ecoli 95	B2	present	ybt5	NA	5	297	437
GCA_000456665.1	NCBI	Escherichia_coli	HVH 42 (4-2100061)	ecoli 95	B2	present	ybt5	NA	7	345	213
GCA_000456765.1	NCBI	Escherichia_coli	HVH 48 (4-2658593)	ecoli 95	B2	present	ybt5	class_Ic	7	424	655
GCA_000457065.1	NCBI	Escherichia_coli	HVH 76 (4-2538717)	ecoli 95	B2	present	ybt5	class_Ic	3	424	559
GCA_000025745.1	NCBI	Escherichia_coli	IHE3034	ecoli 95	B2	present	ybt5	class_Ic	13	345	211
SAMN17516169	NCBI	Escherichia_coli	IntEC4_5	ecoli 95	B2	present	ybt5	NA	5	362	390
GCA_005384925.1	NCBI	Escherichia_coli	JML008	ecoli 95	B2	present	ybt5	NA	7	173	720
GCA_005385045.1	NCBI	Escherichia_coli	JML016	ecoli 95	B2	present	ybt5	NA	NA	NA	104
GCA_005385205.1	NCBI	Escherichia_coli	JML024	ecoli 95	B2	present	ybt5	NA	9	NA	564
GCA_005385265.1	NCBI	Escherichia_coli	JML028	ecoli 95	B2	present	ybt5	NA	9	NA	427
GCA_005385465.1	NCBI	Escherichia_coli	JML040	ecoli 95	B2	present	ybt5	NA	6	271	86
GCA_005385505.1	NCBI	Escherichia_coli	JML043	ecoli 95	B2	present	ybt5	NA	8	424	431
GCA_005385925.1	NCBI	Escherichia_coli	JML064	ecoli 95	B2	present	ybt5	NA	5	271	89
GCA_005386525.1	NCBI	Escherichia_coli	JML096	ecoli 95	B2	present	ybt5	NA	10	422	NA
GCA_005386565.1	NCBI	Escherichia_coli	JML098	ecoli 95	B2	present	ybt5	NA	7	381	723
GCA_005386665.1	NCBI	Escherichia_coli	JML103	ecoli 95	B2	present	ybt5	NA	8	341	429
GCA_005387305.1	NCBI	Escherichia_coli	JML143	ecoli 95	B2	present	ybt5	NA	7	NA	511
GCA_005387365.1	NCBI	Escherichia_coli	JML146	ecoli 95	B2	present	ybt5	NA	6	490	146
GCA_005387405.1	NCBI	Escherichia_coli	JML148	ecoli 95	B2	present	ybt5	NA	5	486	149
GCA_005387585.1	NCBI	Escherichia_coli	JML159	ecoli 95	B2	present	ybt5	NA	5	490	147
GCA_005387755.1	NCBI	Escherichia_coli	JML168	ecoli 95	B2	present	ybt5	NA	5	NA	154
GCA_005387905.1	NCBI	Escherichia_coli	JML178	ecoli 95	B2	present	ybt5	NA	9	382	428
GCA_005387945.1	NCBI	Escherichia_coli	JML182	ecoli 95	B2	present	ybt5	NA	10	271	86
GCA_005388305.1	NCBI	Escherichia_coli	JML201	ecoli 95	B2	present	ybt5	NA	12	271	86
GCA_005388465.1	NCBI	Escherichia_coli	JML211	ecoli 95	B2	present	ybt5	NA	5	490	139
GCA_005388625.1	NCBI	Escherichia_coli	JML223	ecoli 95	B2	present	ybt5	NA	5	489	146
GCA_005388665.1	NCBI	Escherichia_coli	JML225	ecoli 95	B2	present	ybt5	NA	5	342	391
GCA_005389005.1	NCBI	Escherichia_coli	JML248	ecoli 95	B2	present	ybt5	NA	6	271	78
GCA_005389145.1	NCBI	Escherichia_coli	JML261	ecoli 95	B2	present	ybt5	NA	7	424	606
GCA_005389165.1	NCBI	Escherichia_coli	JML262	ecoli 95	B2	present	ybt5	NA	10	19	94
GCA_005389245.1	NCBI	Escherichia_coli	JML266	ecoli 95	B2	present	ybt5	NA	8	270	103
GCA_005389625.1	NCBI	Escherichia_coli	JML287	ecoli 95	B2	present	ybt5	NA	4.9	345	209
GCA_005389665.1	NCBI	Escherichia_coli	JML290	ecoli 95	B2	present	ybt5	NA	9	130	656
GCA_005389725.1	NCBI	Escherichia_coli	JML294	ecoli 95	B2	present	ybt5	NA	NA	271	86
GCA_005389805.1	NCBI	Escherichia_coli	JML298	ecoli 95	B2	present	ybt5	NA	4	NA	161
GCA_002810185.1	NCBI	Escherichia_coli	K56-68	ecoli 95	B2	present	ybt5	class_Ic	11	424	423
GCA_000459635.1	NCBI	Escherichia_coli	KOEGE 32 (66a)	ecoli 95	B2	present	ybt5	NA	7	175	406
GCA_005391925.1	NCBI	Escherichia_coli	KS-P003	ecoli 95	B2	present	ybt5	NA	11	43	52
GCA_005392305.1	NCBI	Escherichia_coli	KS-P027	ecoli 95	B2	present	ybt5	NA	10	44	54
GCA_000352545.1	NCBI	Escherichia_coli	KTE118	ecoli 95	B2	present	ybt5	class_Ic	9	424	655
GCA_000352565.1	NCBI	Escherichia_coli	KTE123	ecoli 95	B2	present	ybt5	NA	7	420	559
GCA_000326485.1	NCBI	Escherichia_coli	KTE179	ecoli 95	B2	present	ybt5	NA	6	424	255
GCA_000352265.1	NCBI	Escherichia_coli	KTE22	ecoli 95	B2	present	ybt5	class_Ic	5	424	710
GCA_000353165.1	NCBI	Escherichia_coli	KTE229	ecoli 95	B2	present	ybt5	NA	6	424	255
GCA_000351505.1	NCBI	Escherichia_coli	KTE55	ecoli 95	B2	present	ybt5	class_Ic	5	490	159
GCA_000351565.1	NCBI	Escherichia_coli	KTE58	ecoli 95	B2	present	ybt5	NA	12	424	258
GCA_000352365.1	NCBI	Escherichia_coli	KTE59	ecoli 95	B2	present	ybt5	NA	9	424	592
GCA_000352405.1	NCBI	Escherichia_coli	KTE65	ecoli 95	B2	present	ybt5	NA	8	424	564
GCA_001262455.1	NCBI	Escherichia_coli	LSPQ A134697	ecoli 95	B2	present	ybt5	class_Ic	4	490	150
GCA_006236265.1	NCBI	Escherichia_coli	LTCUHB11	ecoli 95	B2	present	ybt5	NA	4	204	210
GCA_002461695.1	NCBI	Escherichia_coli	MOD1-EC1389	ecoli 95	B2	present	ybt5	NA	4	490	158
GCA_002466255.1	NCBI	Escherichia_coli	MOD1-EC402	ecoli 95	B2	present	ybt5	NA	5	424	437
GCA_002466185.1	NCBI	Escherichia_coli	MOD1-EC417	ecoli 95	B2	present	ybt5	class_Ic	5	424	437
GCA_002517085.1	NCBI	Escherichia_coli	MOD1-EC5197	ecoli 95	B2	present	ybt5	class_Ic	4	324	159
GCA_002517335.1	NCBI	Escherichia_coli	MOD1-EC5349	ecoli 95	B2	present	ybt5	class_Ic	5	490	159
GCA_002548265.1	NCBI	Escherichia_coli	MOD1-EC5860	ecoli 95	B2	present	ybt5	class_Ic	7	424	655
GCA_002465975.1	NCBI	Escherichia_coli	MOD1-EC587	ecoli 95	B2	present	ybt5	class_Ic	5	424	437
GCA_002547305.1	NCBI	Escherichia_coli	MOD1-EC5957	ecoli 95	B2	present	ybt5	class_Ic	10	204	745
GCA_002541795.1	NCBI	Escherichia_coli	MOD1-EC6049	ecoli 95	B2	present	ybt5	NA	10	389	564
GCA_002512925.1	NCBI	Escherichia_coli	MOD1-EC6113	ecoli 95	B2	present	ybt5	NA	10	424	655
GCA_002469425.1	NCBI	Escherichia_coli	MOD1-EC665	ecoli 95	B2	present	ybt5	class_Ic	10	161	715
GCA_002484905.1	NCBI	Escherichia_coli	MOD1-EC6651	ecoli 95	B2	present	ybt5	class_Ic	9	424	428
GCA_002465935.1	NCBI	Escherichia_coli	MOD1-EC669	ecoli 95	B2	present	ybt5	class_Ic	7	414	422
GCA_002521585.1	NCBI	Escherichia_coli	MOD1-EC6695	ecoli 95	B2	present	ybt5	class_Ic	10	424	492
GCA_002465905.1	NCBI	Escherichia_coli	MOD1-EC670	ecoli 95	B2	present	ybt5	class_Ic	10	424	489
GCA_002522565.1	NCBI	Escherichia_coli	MOD1-EC6705	ecoli 95	B2	present	ybt5	class_Ic	6	424	437
GCA_002465875.1	NCBI	Escherichia_coli	MOD1-EC674	ecoli 95	B2	present	ybt5	NA	10	161	715
GCA_002456625.1	NCBI	Escherichia_coli	MOD1-EC677	ecoli 95	B2	present	ybt5	class_Ic	10	424	653
GCA_002456585.1	NCBI	Escherichia_coli	MOD1-EC678	ecoli 95	B2	present	ybt5	class_Ic	10	424	528
GCA_002462915.1	NCBI	Escherichia_coli	MOD1-EC6794	ecoli 95	B2	present	ybt5	class_Ic	14	458	387
GCA_002520825.1	NCBI	Escherichia_coli	MOD1-EC6834	ecoli 95	B2	present	ybt5	NA	14	44	51
GCA_002520535.1	NCBI	Escherichia_coli	MOD1-EC6853	ecoli 95	B2	present	ybt5	class_Ic	9	490	50
GCA_002466865.1	NCBI	Escherichia_coli	MOD1-EC690	ecoli 95	B2	present	ybt5	class_Ic	10	424	490
GCA_002465755.1	NCBI	Escherichia_coli	MOD1-EC696	ecoli 95	B2	present	ybt5	class_Ic	10	397	NA
GCA_002456335.1	NCBI	Escherichia_coli	MOD1-EC715	ecoli 95	B2	present	ybt5	class_Ic	9	424	428
GCA_002465215.1	NCBI	Escherichia_coli	MOD1-EC721	ecoli 95	B2	present	ybt5	class_Ic	5	490	153
GCA_002456255.1	NCBI	Escherichia_coli	MOD1-EC723	ecoli 95	B2	present	ybt5	class_Ic	10	424	655
GCA_002465675.1	NCBI	Escherichia_coli	MOD1-EC728	ecoli 95	B2	present	ybt5	class_Ic	8	424	488
GCA_000164415.1	NCBI	Escherichia_coli	MS 110-3	ecoli 95	B2	present	ybt5	NA	6	424	214
GCA_001881125.1	NCBI	Escherichia_coli	MVAST0098	ecoli 95	B2	present	ybt5	class_Ic	10	424	655
GCA_001881395.1	NCBI	Escherichia_coli	MVAST0176	ecoli 95	B2	present	ybt5	NA	9	424	428
GCA_900450415.1	NCBI	Escherichia_coli	NCTC9434	ecoli 95	B2	present	ybt5	NA	17	274	206
GCA_002024865.1	NCBI	Escherichia_coli	NU14	ecoli 95	B2	present	ybt5	class_Ic	6	490	159
GCA_002087735.1	NCBI	Escherichia_coli	OS_02_035_15	ecoli 95	B2	present	ybt5	class_Ic	5	439	152
GCA_002285755.1	NCBI	Escherichia_coli	PA45B	ecoli 95	B2	present	ybt5	class_Ic	7	110	430
GCA_002109575.1	NCBI	Escherichia_coli	R527	ecoli 95	B2	present	ybt5	NA	11	NA	201
GCA_000817345.1	NCBI	Escherichia_coli	RS218	ecoli 95	B2	present	ybt5	NA	4	490	158
GCA_003570405.1	NCBI	Escherichia_coli	S257	ecoli 95	B2	present	ybt5	NA	7	424	NA
GCA_000817355.1	NCBI	Escherichia_coli	SCB12	ecoli 95	B2	present	ybt5	NA	4	468	159
GCA_002028665.1	NCBI	Escherichia_coli	SF-001	ecoli 95	B2	present	ybt5	NA	9	490	159
GCA_002028705.1	NCBI	Escherichia_coli	SF-083	ecoli 95	B2	present	ybt5	NA	5	105	439
GCA_002028955.1	NCBI	Escherichia_coli	SF-094	ecoli 95	B2	present	ybt5	NA	7	175	NA
GCA_001881385.1	NCBI	Escherichia_coli	SF-095	ecoli 95	B2	present	ybt5	NA	9	424	418
GCA_001881105.1	NCBI	Escherichia_coli	SF-126	ecoli 95	B2	present	ybt5	class_Ic	11	424	428
GCA_002028745.1	NCBI	Escherichia_coli	SF-149	ecoli 95	B2	present	ybt5	NA	6	174	405
GCA_001280385.1	NCBI	Escherichia_coli	SF-166	ecoli 95	B2	present	ybt5	class_Ic	10	424	653
GCA_001280405.1	NCBI	Escherichia_coli	SF-173	ecoli 95	B2	present	ybt5	class_Ic	6	490	357
GCA_002028945.1	NCBI	Escherichia_coli	SF-194	ecoli 95	B2	present	ybt5	NA	4	201	200
GCA_002028965.1	NCBI	Escherichia_coli	SF-231	ecoli 95	B2	present	ybt5	NA	5	424	437
GCA_002028835.1	NCBI	Escherichia_coli	SF-269	ecoli 95	B2	present	ybt5	NA	6	171	NA
GCA_002028825.1	NCBI	Escherichia_coli	SF-305	ecoli 95	B2	present	ybt5	NA	8	175	405
GCA_002028865.1	NCBI	Escherichia_coli	SF-313	ecoli 95	B2	present	ybt5	NA	7	424	421
GCA_002028875.1	NCBI	Escherichia_coli	SF-335	ecoli 95	B2	present	ybt5	NA	6	424	437
GCA_002028905.1	NCBI	Escherichia_coli	SF-356	ecoli 95	B2	present	ybt5	NA	9	424	655
GCA_002028915.1	NCBI	Escherichia_coli	SF-362	ecoli 95	B2	present	ybt5	NA	7	171	405
GCA_002029005.1	NCBI	Escherichia_coli	SF-371	ecoli 95	B2	present	ybt5	NA	6	174	405
GCA_002029035.1	NCBI	Escherichia_coli	SF-383	ecoli 95	B2	present	ybt5	NA	13	191	655
GCA_001877815.1	NCBI	Escherichia_coli	SF-384	ecoli 95	B2	present	ybt5	NA	6	424	428
GCA_002029025.1	NCBI	Escherichia_coli	SF-403	ecoli 95	B2	present	ybt5	NA	12	316	577
GCA_002029085.1	NCBI	Escherichia_coli	SF-421	ecoli 95	B2	present	ybt5	NA	6	317	441
GCA_002029095.1	NCBI	Escherichia_coli	SF-423	ecoli 95	B2	present	ybt5	class_Ic	10	424	428
GCA_002029115.1	NCBI	Escherichia_coli	SF-425	ecoli 95	B2	present	ybt5	NA	6	424	437
GCA_001877805.1	NCBI	Escherichia_coli	SF-452	ecoli 95	B2	present	ybt5	NA	6	9	437
GCA_001881225.1	NCBI	Escherichia_coli	SF-491	ecoli 95	B2	present	ybt5	class_Ic	10	424	655
GCA_001881245.1	NCBI	Escherichia_coli	SF-518	ecoli 95	B2	present	ybt5	NA	9	424	736
GCA_001881055.1	NCBI	Escherichia_coli	SF-522	ecoli 95	B2	present	ybt5	NA	8	175	404
GCA_001881305.1	NCBI	Escherichia_coli	SF-560	ecoli 95	B2	present	ybt5	NA	9	424	655
GCA_001881315.1	NCBI	Escherichia_coli	SF-567	ecoli 95	B2	present	ybt5	NA	8	424	655
GCA_001881355.1	NCBI	Escherichia_coli	SF-572	ecoli 95	B2	present	ybt5	class_Ic	9	424	655
GCA_001881345.1	NCBI	Escherichia_coli	SF-596	ecoli 95	B2	present	ybt5	NA	4	424	436
GCA_001881075.1	NCBI	Escherichia_coli	SF-626	ecoli 95	B2	present	ybt5	class_Ic	7	175	405
GCA_003297305.1	NCBI	Escherichia_coli	TUM18533	ecoli 95	B2	present	ybt5	NA	9	120	579
GCA_003297955.1	NCBI	Escherichia_coli	TUM18550	ecoli 95	B2	present	ybt5	NA	7	175	405
GCA_003298035.1	NCBI	Escherichia_coli	TUM18552	ecoli 95	B2	present	ybt5	NA	7	175	405
GCA_003298255.1	NCBI	Escherichia_coli	TUM18557	ecoli 95	B2	present	ybt5	NA	5	490	146
GCA_003298435.1	NCBI	Escherichia_coli	TUM18563	ecoli 95	B2	present	ybt5	NA	10	271	87
GCA_003298535.1	NCBI	Escherichia_coli	TUM18565	ecoli 95	B2	present	ybt5	NA	13	270	94
GCA_003298835.1	NCBI	Escherichia_coli	TUM18570	ecoli 95	B2	present	ybt5	NA	10	270	94
GCA_003299035.1	NCBI	Escherichia_coli	TUM18575	ecoli 95	B2	present	ybt5	NA	5	487	155
GCA_003299585.1	NCBI	Escherichia_coli	TUM18590	ecoli 95	B2	present	ybt5	NA	6	398	336
GCA_003299705.1	NCBI	Escherichia_coli	TUM18593	ecoli 95	B2	present	ybt5	NA	7	175	405
GCA_003300195.1	NCBI	Escherichia_coli	TUM18606	ecoli 95	B2	present	ybt5	NA	14	271	86
GCA_003300565.1	NCBI	Escherichia_coli	TUM18615	ecoli 95	B2	present	ybt5	class_Ic	11	270	94
GCA_003300725.1	NCBI	Escherichia_coli	TUM18620	ecoli 95	B2	present	ybt5	NA	8	343	564
GCA_003300925.1	NCBI	Escherichia_coli	TUM18625	ecoli 95	B2	present	ybt5	NA	12	271	120
GCA_003301355.1	NCBI	Escherichia_coli	TUM18636	ecoli 95	B2	present	ybt5	NA	6	424	428
GCA_003301535.1	NCBI	Escherichia_coli	TUM18642	ecoli 95	B2	present	ybt5	NA	2	490	122
GCA_003301715.1	NCBI	Escherichia_coli	TUM18645	ecoli 95	B2	present	ybt5	NA	4	487	155
GCA_003302335.1	NCBI	Escherichia_coli	TUM18654	ecoli 95	B2	present	ybt5	NA	7	490	159
GCA_003303145.1	NCBI	Escherichia_coli	TUM18666	ecoli 95	B2	present	ybt5	NA	6	271	86
GCA_003305115.1	NCBI	Escherichia_coli	TUM18686	ecoli 95	B2	present	ybt5	NA	6.6	399	425
GCA_003306335.1	NCBI	Escherichia_coli	TUM18747	ecoli 95	B2	present	ybt5	NA	6	168	405
GCA_003306435.1	NCBI	Escherichia_coli	TUM18752	ecoli 95	B2	present	ybt5	NA	10	343	537
GCA_003306635.1	NCBI	Escherichia_coli	TUM18762	ecoli 95	B2	present	ybt5	NA	5	271	88
GCA_003176575.1	NCBI	Escherichia_coli	TUM9589	ecoli 95	B2	present	ybt5	NA	9	424	111
GCA_001306635.1	NCBI	Escherichia_coli	UCD-JA38	ecoli 95	B2	present	ybt5	class_Ic	10	313	470
GCA_001571565.1	NCBI	Escherichia_coli	UM141	ecoli 95	B2	present	ybt5	NA	5	490	159
GCA_003885245.1	NCBI	Escherichia_coli	UMB6454	ecoli 95	B2	present	ybt5	NA	12	424	428
GCA_003885875.1	NCBI	Escherichia_coli	UMB6611	ecoli 95	B2	present	ybt5	NA	5	488	159
GCA_003885145.1	NCBI	Escherichia_coli	UMB6713	ecoli 95	B2	present	ybt5	NA	7	254	426
GCA_000460015.1	NCBI	Escherichia_coli	UMEA 3041-1	ecoli 95	B2	present	ybt5	NA	9	169	405
GCA_000461155.1	NCBI	Escherichia_coli	UMEA 3298-1	ecoli 95	B2	present	ybt5	NA	5	470	159
GCA_000461455.1	NCBI	Escherichia_coli	UMEA 3632-1	ecoli 95	B2	present	ybt5	NA	4	245	107
GCA_000461735.1	NCBI	Escherichia_coli	UMEA 3834-1	ecoli 95	B2	present	ybt5	NA	5	490	160
GCA_005397525.1	NCBI	Escherichia_coli	UPEC06	ecoli 95	B2	present	ybt5	NA	13	227	NA
GCA_000781385.1	NCBI	Escherichia_coli	upec-106	ecoli 95	B2	present	ybt5	NA	4	410	323
GCA_000781035.1	NCBI	Escherichia_coli	upec-124	ecoli 95	B2	present	ybt5	NA	130	333	NA
GCA_000780925.1	NCBI	Escherichia_coli	upec-129	ecoli 95	B2	present	ybt5	NA	3	490	144
GCA_000780875.1	NCBI	Escherichia_coli	upec-131	ecoli 95	B2	present	ybt5	NA	4	424	653
GCA_000780695.1	NCBI	Escherichia_coli	upec-136	ecoli 95	B2	present	ybt5	NA	6	424	468
GCA_000780755.1	NCBI	Escherichia_coli	upec-139	ecoli 95	B2	present	ybt5	NA	4	424	653
GCA_000780595.1	NCBI	Escherichia_coli	upec-144	ecoli 95	B2	present	ybt5	NA	6	170	405
GCA_000780215.1	NCBI	Escherichia_coli	upec-157	ecoli 95	B2	present	ybt5	NA	4	424	NA
GCA_000780095.1	NCBI	Escherichia_coli	upec-169	ecoli 95	B2	present	ybt5	NA	6	490	159
GCA_000779425.1	NCBI	Escherichia_coli	upec-197	ecoli 95	B2	present	ybt5	NA	6	424	428
GCA_000778465.1	NCBI	Escherichia_coli	upec-209	ecoli 95	B2	present	ybt5	NA	6	213	336
GCA_000778135.1	NCBI	Escherichia_coli	upec-249	ecoli 95	B2	present	ybt5	NA	6	410	323
GCA_000778105.1	NCBI	Escherichia_coli	upec-250	ecoli 95	B2	present	ybt5	NA	6	174	405
GCA_000778035.1	NCBI	Escherichia_coli	upec-255	ecoli 95	B2	present	ybt5	NA	6	424	437
GCA_000776965.1	NCBI	Escherichia_coli	upec-51	ecoli 95	B2	present	ybt5	NA	4	424	657
GCA_005397625.1	NCBI	Escherichia_coli	UPEC57	ecoli 95	B2	present	NA	class_Ic	9	272	NA
GCA_000776565.1	NCBI	Escherichia_coli	upec-61	ecoli 95	B2	present	ybt5	NA	6	410	323
GCA_000776475.1	NCBI	Escherichia_coli	upec-72	ecoli 95	B2	present	ybt5	NA	15	NA	NA
GCA_000776375.1	NCBI	Escherichia_coli	upec-73	ecoli 95	B2	present	ybt5	NA	8	424	561
GCA_000776655.1	NCBI	Escherichia_coli	upec-75	ecoli 95	B2	present	ybt5	NA	6	308	564
GCA_000776235.1	NCBI	Escherichia_coli	upec-76	ecoli 95	B2	present	ybt5	class_Ic	5	472	159
GCA_000776195.1	NCBI	Escherichia_coli	upec-8	ecoli 95	B2	present	ybt5	NA	4	424	437
GCA_005397705.1	NCBI	Escherichia_coli	UPEC91	ecoli 95	B2	present	ybt5	class_Ic	9	NA	NA
GCA_000776735.1	NCBI	Escherichia_coli	upec-94	ecoli 95	B2	present	NA	NA	4	5	NA
GCA_000776315.1	NCBI	Escherichia_coli	upec-98	ecoli 95	B2	present	ybt5	NA	6	387	273
GCA_004567445.1	NCBI	Escherichia_coli	URMC_76	ecoli 95	B2	present	ybt5	NA	5	490	159
GCA_001881155.1	NCBI	Escherichia_coli	USVAST184	ecoli 95	B2	present	ybt5	NA	6	10	428
GCA_001881435.1	NCBI	Escherichia_coli	USVAST245	ecoli 95	B2	present	ybt5	NA	4	490	NA
GCA_001881165.1	NCBI	Escherichia_coli	USVAST267	ecoli 95	B2	present	ybt5	NA	7	424	420
GCA_001881465.1	NCBI	Escherichia_coli	USVAST356	ecoli 95	B2	present	ybt5	NA	4	468	159
GCA_001881205.1	NCBI	Escherichia_coli	USVAST406	ecoli 95	B2	present	ybt5	NA	4	468	159
GCA_000013265.1	NCBI	Escherichia_coli	UTI89	ecoli 95	B2	present	ybt5	class_Ic	6	490	159
GCA_003153995.1	NCBI	Escherichia_coli	Win2012_WWKa_OUT_34	ecoli 95	B2	present	ybt5	NA	3	345	211
GCA_002887005.1	NCBI	Escherichia_coli	YDC595	ecoli 95	B2	present	ybt5	class_Ic	11	424	437
GCA_900499605.1	NCBI	Escherichia_coli	12B	ecoli 961	B2	present	ybt5	NA	8	480	254
GCA_002133405.1	NCBI	Escherichia_coli	EC-H	ecoli 961	B2	present	ybt5	NA	10	498	NA
GCA_002133385.1	NCBI	Escherichia_coli	EC-LS	ecoli 961	B2	present	ybt5	NA	5	498	NA
GCA_005383505.1	NCBI	Escherichia_coli	ECSC078	ecoli 961	B2	present	ybt5	NA	9	221	253
SRR14040382	in-house	Escherichia_coli	3D5	ecoli 968	B2	present	ybt5	NA	6	77	269
SRR14040346	in-house	Escherichia_coli	UTI 300	ecoli 968	B2	present	ybt5	NA	6	77	269
SRR14040286	in-house	Escherichia_coli	ABU 12	ecoli 968	B2	present	ybt5	NA	7	77	269
SRR14040467	in-house	Escherichia_coli	ROAR402	ecoli 968	B2	present	ybt5	NA	6	77	269
GCA_004344875.1	NCBI	Escherichia_coli	2017033101	ecoli 968	B2	present	ybt5	NA	5	77	267
GCA_900499375.1	NCBI	Escherichia_coli	1004A	ecoli 968	B2	present	ybt5	NA	7	77	269
SRR14040448	in-house	Escherichia_coli	10209/93	ecoli 968	B2	present	ybt5	NA	6	74	268
GCA_000460455.1	NCBI	Escherichia_coli	UMEA 3161-1	ecoli 968	B2	present	ybt5	NA	9	77	269
GCA_000776415.1	NCBI	Escherichia_coli	upec-79	ecoli 968	B2	present	ybt5	NA	6	77	NA
GCA_003144915.1	NCBI	Escherichia_coli	Win2012_WWKa_OUT_49	ecoli 968	B2	present	ybt5	NA	NA	77	269
GCA_000194475.2	NCBI	Escherichia_coli	9.1649	ecoli 998	B2	present	ybt5	class_Ic	8	467	283
GCA_001692865.1	NCBI	Escherichia_coli	1408270010	ecoli 998	B2	present	ybt5	class_Ic	6	541	384
GCA_001692775.1	NCBI	Escherichia_coli	1409150006	ecoli 998	B2	present	ybt5	class_Ic	5	541	385
GCA_001692805.1	NCBI	Escherichia_coli	1512290008	ecoli 998	B2	present	ybt5	class_Ic	5	541	385
GCA_003300885.1	NCBI	Escherichia_coli	1610260009	ecoli 998	B2	present	ybt5	class_Ic	5	541	564
GCA_006540995.1	NCBI	Escherichia_coli	AS004085	ecoli 998	B2	present	ybt5	NA	5.4	538	609
GCA_006540675.1	NCBI	Escherichia_coli	AS005532	ecoli 998	B2	present	ybt5	NA	5	541	564
GCA_001865185.1	NCBI	Escherichia_coli	Fec 67	ecoli 998	B2	present	ybt5	class_Ic	6	541	564
GCA_004571115.1	NCBI	Escherichia_coli	HM13	ecoli 998	B2	present	ybt5	NA	5	541	690
GCA_002510125.1	NCBI	Escherichia_coli	K091	ecoli 998	B2	present	ybt5	NA	6	NA	564
GCA_000326305.1	NCBI	Escherichia_coli	KTE133	ecoli 998	B2	present	ybt5	NA	5	541	564
GCA_000353005.1	NCBI	Escherichia_coli	KTE207	ecoli 998	B2	present	ybt5	NA	5	541	564
GCA_002232975.1	NCBI	Escherichia_coli	MOD1-EC5080	ecoli 998	B2	present	ybt5	class_Ic	5	541	564
GCA_002544635.1	NCBI	Escherichia_coli	MOD1-EC5941	ecoli 998	B2	present	ybt5	class_Ic	6	250	499
GCA_002535085.1	NCBI	Escherichia_coli	MOD1-EC6244	ecoli 998	B2	present	ybt5	class_Ic	5	541	572
GCA_002468365.1	NCBI	Escherichia_coli	MOD1-EC6821	ecoli 998	B2	present	ybt5	class_Ic	4	541	530
GCA_002465265.1	NCBI	Escherichia_coli	MOD1-EC711	ecoli 998	B2	present	ybt5	class_Ic	5	540	564
GCA_003052625.1	NCBI	Escherichia_coli	Mt1B1	ecoli 998	B2	present	ybt5	class_Ic	5	541	564
GCA_000179795.1	NCBI	Escherichia_coli	NC101	ecoli 998	B2	present	ybt5	NA	5	541	564
GCA_003426985.1	NCBI	Escherichia_coli	NC101-WT	ecoli 998	B2	present	ybt5	NA	5	541	508
GCA_001660585.1	NCBI	Escherichia_coli	NGF1	ecoli 998	B2	present	ybt5	class_Ic	6	541	564
GCA_001683595.1	NCBI	Escherichia_coli	NGF2	ecoli 998	B2	present	ybt5	class_Ic	6	541	564
GCA_001683585.1	NCBI	Escherichia_coli	NGF3	ecoli 998	B2	present	ybt5	class_Ic	6	541	564
GCA_001683575.1	NCBI	Escherichia_coli	NGF4	ecoli 998	B2	present	ybt5	NA	6	541	454
GCA_006233485.1	NCBI	Escherichia_coli	NOR4_81_E10	ecoli 998	B2	present	ybt5	NA	3.6	541	478
GCA_002416955.1	NCBI	Escherichia_coli	ST-998:E035	ecoli 998	B2	present	ybt5	NA	6	541	564
GCA_003306075.1	NCBI	Escherichia_coli	TUM18734	ecoli 998	B2	present	ybt5	NA	9	424	507
GCA_001306585.1	NCBI	Escherichia_coli	UCD-JA19	ecoli 998	B2	present	ybt5	NA	8	539	359
GCA_002277075.1	NCBI	Escherichia_coli	E15	NA	A	absent	NA	NA	8.4	NA	NA
GCA_002277085.1	NCBI	Escherichia_coli	E21	NA	A	absent	NA	NA	NA	NA	NA
GCA_002277045.1	NCBI	Escherichia_coli	E27	NA	A	absent	NA	NA	NA	NA	NA
GCA_002277105.1	NCBI	Escherichia_coli	E3	NA	A	absent	NA	NA	10	109	NA
SRR14040397	in-house	Escherichia_coli	CY132	NA	B2	present	NA	NA	12	295	NA
GCA_007108685.1	NCBI	Escherichia_coli	73	NA	B2	present	ybt5	NA	12	NA	471
GCA_001692785.1	NCBI	Escherichia_coli	1512290026	NA	B2	present	ybt5	class_Ic	6	541	564
GCA_001054675.1	NCBI	Escherichia_coli	223_ECOL	NA	B2	present	ybt5	NA	4.2	NA	NA
GCA_001054815.1	NCBI	Escherichia_coli	264_ECOL	NA	B2	present	NA	NA	5	NA	NA
GCA_004101265.1	NCBI	Escherichia_coli	29_CAASB	NA	B2	present	ybt5	NA	10	256	NA
GCA_000711365.1	NCBI	Escherichia_coli	8-415-05_S4_C2	NA	B2	present	ybt5	NA	7	306	462
GCA_000488795.1	NCBI	Escherichia_coli	910096-2	NA	B2	present	ybt5	NA	5	NA	410
GCA_003491265.1	NCBI	Escherichia_coli	ATCC 700415	NA	B2	present	NA	NA	6	NA	NA
GCA_000779495.1	NCBI	Escherichia_coli	blood-11-0041	NA	B2	present	ybt5	NA	5	424	NA
GCA_005383245.1	NCBI	Escherichia_coli	ECSC063	NA	B2	present	ybt5	NA	8	270	94
GCA_000167835.1	NCBI	Escherichia_coli	F11	NA	B2	present	ybt5	NA	10	456	557
GCA_001520815.2	NCBI	Escherichia_coli	GN02766	NA	B2	present	ybt5	class_Ic	12	NA	471
GCA_000459495.1	NCBI	Escherichia_coli	HVH 225 (4-1273116)	NA	B2	present	ybt5	NA	17	68	790
GCA_005385425.1	NCBI	Escherichia_coli	JML037	NA	B2	present	ybt5	NA	6	127	NA
GCA_002517265.1	NCBI	Escherichia_coli	MOD1-EC5284	NA	B2	present	ybt5	class_Ic	10	162	207
GCA_001881425.1	NCBI	Escherichia_coli	MVAST0234	NA	B2	present	ybt5	NA	6.9	175	NA
GCA_900449925.1	NCBI	Escherichia_coli	NCTC9075	NA	B2	present	NA	NA	4	NA	NA
GCA_000493595.1	NCBI	Escherichia_coli	PMV-1	NA	B2	present	ybt5	class_Ic	8	204	210
GCA_000800845.2	NCBI	Escherichia_coli	RS218	NA	B2	present	ybt5	class_Ic	6	490	162
GCA_003570075.1	NCBI	Escherichia_coli	S269	NA	B2	present	NA	NA	7	375	NA
GCA_001881235.1	NCBI	Escherichia_coli	SF-495	NA	B2	present	ybt5	NA	6	172	405
GCA_002888415.1	NCBI	Escherichia_coli	SP-16 Combo	NA	B2	present	ybt5	NA	6	204	NA
GCA_004150205.1	NCBI	Escherichia_coli	SRKW_J28	NA	B2	present	ybt5	NA	7	NA	NA
GCA_004150165.1	NCBI	Escherichia_coli	SRKW_J8	NA	B2	present	ybt5	NA	7	377	634
GCA_900536365.1	NCBI	Escherichia_coli	ST_Warwick 404 / ST_Pasteur 6 TTBI6	NA	B2	present	ybt5	NA	10	548	21
GCA_000397685.1	NCBI	Escherichia_coli	TOP2662-3	NA	B2	present	ybt5	class_Ic	4	548	28
GCA_000397305.1	NCBI	Escherichia_coli	TOP291	NA	B2	present	NA	NA	9.1	NA	NA
GCA_000397245.1	NCBI	Escherichia_coli	TOP382-1	NA	B2	present	ybt5	class_Ic	5	350	594
GCA_000397265.1	NCBI	Escherichia_coli	TOP382-2	NA	B2	present	ybt5	NA	6	350	NA
GCA_000397285.1	NCBI	Escherichia_coli	TOP382-3	NA	B2	present	ybt5	NA	6	350	595
GCA_000397405.1	NCBI	Escherichia_coli	TOP498	NA	B2	present	NA	NA	5	NA	NA
GCA_003298015.1	NCBI	Escherichia_coli	TUM18551	NA	B2	present	ybt5	NA	10	271	86
GCA_000785355.1	NCBI	Escherichia_coli	upec-10	NA	B2	present	ybt5	NA	3	431	NA
GCA_000781215.1	NCBI	Escherichia_coli	upec-115	NA	B2	present	ybt5	NA	6	204	210
GCA_005397585.1	NCBI	Escherichia_coli	UPEC129	NA	B2	present	NA	NA	6	131	NA
GCA_000779735.1	NCBI	Escherichia_coli	upec-182	NA	B2	present	ybt5	NA	3	311	NA
GCA_000778095.1	NCBI	Escherichia_coli	upec-251	NA	B2	present	ybt5	NA	6	424	280
GCA_000777845.1	NCBI	Escherichia_coli	upec-261	NA	B2	present	ybt5	NA	6	410	332
GCA_000777585.1	NCBI	Escherichia_coli	upec-28	NA	B2	present	ybt5	NA	3	NA	NA
GCA_000776935.1	NCBI	Escherichia_coli	upec-53	NA	B2	present	NA	NA	3	NA	NA
GCA_000776915.1	NCBI	Escherichia_coli	upec-55	NA	B2	present	NA	NA	3	212	NA
GCA_002191135.1	NCBI	Escherichia_coli	ECOR51	NA	U/cryptic	present	ybt5	NA	NA	485	96
GCA_000807275.1	NCBI	Frischella perrara	PEB0191	NA	NA	absent		NA
GCA_000957715.1	NCBI	Klebsiella_aerogenes	35005	kaerogenes -	NA	present	ybt17	NA	7	501	831
GCA_000957725.1	NCBI	Klebsiella_aerogenes	35006	kaerogenes -	NA	present	ybt17	NA	7	501	831
GCA_000956895.1	NCBI	Klebsiella_aerogenes	35007	kaerogenes -	NA	present	ybt17	NA	7	501	831
GCA_004127305.1	NCBI	Klebsiella_aerogenes	EA1	kaerogenes -	NA	present	ybt17	NA	4	536	811
GCA_004127295.1	NCBI	Klebsiella_aerogenes	EA2	kaerogenes -	NA	present	ybt17	NA	4	536	811
GCA_001649605.2	NCBI	Klebsiella_aerogenes	Ea77	kaerogenes -	NA	present	ybt17	NA	9	516	839
GCA_002591115.1	NCBI	Klebsiella_aerogenes	FDAARGOS_363	kaerogenes -	NA	present	ybt17	class_IId	12	516	899
GCA_001011455.1	NCBI	Klebsiella_aerogenes	GN02329	Kaerogenes -	NA	present	ybt2	NA	10	51	1
GCA_001011495.1	NCBI	Klebsiella_aerogenes	GN02509	kaerogenes -	NA	present	ybt17	class_IIb	6	516	884
GCA_001011575.1	NCBI	Klebsiella_aerogenes	GN03927	Kaerogenes -	NA	present	ybt17	NA	10	214	863
GCA_001011795.1	NCBI	Klebsiella_aerogenes	GN04835	kaerogenes -	NA	present	ybt17	NA	10	99	261
GCA_001011815.1	NCBI	Klebsiella_aerogenes	GN05253	kaerogenes -	NA	present	ybt17	NA	10	190	884
GCA_001631315.1	NCBI	Klebsiella_aerogenes	GN05979	Kaerogenes -	NA	present	ybt17	NA	10	508	229
GCA_001631845.1	NCBI	Klebsiella_aerogenes	GN06255	kaerogenes -	NA	present	ybt17	NA	10	531	382
GCA_002152895.1	NCBI	Klebsiella_aerogenes	MGH174	kaerogenes -	NA	present	ybt17	NA	12	155	900
GCA_900637945.1	NCBI	Klebsiella_aerogenes	NCTC9735	kaerogenes -	NA	present	ybt17	NA	10	142	884
GCA_003227835.1	NCBI	Klebsiella_aerogenes	TUM15666	kaerogenes -	NA	present	ybt12	NA	9	520	112
GCA_002863955.1	NCBI	Klebsiella_aerogenes	YDC581	kaerogenes -	NA	present	ybt17	NA	9	536	860
GCA_002863975.1	NCBI	Klebsiella_aerogenes	YDC581-4	kaerogenes -	NA	present	ybt17	NA	11	536	849
GCA_001011915.1	NCBI	Klebsiella_aerogenes	GN05224	kaerogenes 117	NA	present	ybt17	NA	7.1	518	215
GCA_000692175.1	NCBI	Klebsiella_aerogenes	MGH 62	kaerogenes 128	NA	present	ybt17	class_IIc	6	527	826
GCA_001011615.1	NCBI	Klebsiella_aerogenes	GN02770	kaerogenes 15	NA	present	ybt17	NA	9	190	884
SRR14040337	in-house	Klebsiella_aerogenes	20	kaerogenes 16	NA	present	ybt17	NA	9	NA	902
GCA_006517605.1	NCBI	Klebsiella_aerogenes	4967	kaerogenes 4	NA	present	ybt17	NA	10	137	882
GCA_003057215.1	NCBI	Klebsiella_aerogenes	AUH-KAM3	kaerogenes 4	NA	present	ybt17	NA	8	138	882
GCA_001011255.1	NCBI	Klebsiella_aerogenes	GN02278	kaerogenes 4	NA	present	ybt17	NA	8.2	NA	882
GCA_001011195.1	NCBI	Klebsiella_aerogenes	GN02286	kaerogenes 4	NA	present	ybt17	NA	9	502	2
GCA_001011535.1	NCBI	Klebsiella_aerogenes	GN02525	kaerogenes 4	NA	present	ybt17	NA	10	136	882
GCA_001011935.1	NCBI	Klebsiella_aerogenes	GN04794	kaerogenes 4	NA	present	ybt17	NA	10	138	882
GCA_001631565.1	NCBI	Klebsiella_aerogenes	GN05662	kaerogenes 4	NA	present	ybt17	NA	7	133	NA
GCA_001472155.1	NCBI	Klebsiella_aerogenes	SMART_350	kaerogenes 4	NA	present	ybt17	NA	4	516	884
GCA_001472725.1	NCBI	Klebsiella_aerogenes	SMART_773	kaerogenes 4	NA	present	ybt17	NA	8	516	833
GCA_001472755.1	NCBI	Klebsiella_aerogenes	SMART_774	kaerogenes 4	NA	present	ybt17	NA	8	516	833
GCA_000534255.1	NCBI	Klebsiella_aerogenes	UCI 27	kaerogenes 4	NA	present	ybt17	class_IIb	9	132	882
GCA_000534235.1	NCBI	Klebsiella_aerogenes	UCI 28	kaerogenes 4	NA	present	ybt17	class_IIb	9	132	882
GCA_000534135.1	NCBI	Klebsiella_aerogenes	UCI 45	kaerogenes 4	NA	present	ybt17	class_IIa	9	138	824
GCA_003950615.1	NCBI	Klebsiella_aerogenes	URMC201	kaerogenes 4	NA	present	ybt17	NA	7	516	901
GCA_003952105.1	NCBI	Klebsiella_aerogenes	URMC205	kaerogenes 4	NA	present	ybt17	NA	9	135	882
GCA_003951125.1	NCBI	Klebsiella_aerogenes	URMC206	kaerogenes 4	NA	present	ybt17	NA	9	135	882
GCA_003952055.1	NCBI	Klebsiella_aerogenes	URMC207	kaerogenes 4	NA	present	ybt17	NA	9	135	882
GCA_003951195.1	NCBI	Klebsiella_aerogenes	URMC208	kaerogenes 4	NA	present	ybt17	NA	9	135	882
GCA_003952035.1	NCBI	Klebsiella_aerogenes	URMC209	kaerogenes 4	NA	present	ybt17	NA	9	135	882
GCA_003952145.1	NCBI	Klebsiella_aerogenes	URMC211	kaerogenes 4	NA	present	ybt17	NA	9	135	882
GCA_003950595.1	NCBI	Klebsiella_aerogenes	URMC212	kaerogenes 4	NA	present	ybt17	NA	9	135	882
GCA_003950575.1	NCBI	Klebsiella_aerogenes	URMC213	kaerogenes 4	NA	present	ybt17	NA	9	135	882
GCA_003951575.1	NCBI	Klebsiella_aerogenes	URMC215	kaerogenes 4	NA	present	ybt17	NA	9	135	882
GCA_003950635.1	NCBI	Klebsiella_aerogenes	URMC216	kaerogenes 4	NA	present	ybt17	NA	9	135	882
GCA_003951115.1	NCBI	Klebsiella_aerogenes	URMC218	kaerogenes 4	NA	present	ybt17	NA	9	135	882
GCA_003951635.1	NCBI	Klebsiella_aerogenes	URMC219	kaerogenes 4	NA	present	ybt17	NA	9	135	882
GCA_003951615.1	NCBI	Klebsiella_aerogenes	URMC224	kaerogenes 4	NA	present	ybt17	NA	9	135	882
GCA_003951535.1	NCBI	Klebsiella_aerogenes	URMC225	kaerogenes 4	NA	present	ybt17	NA	9	135	882
GCA_003952905.1	NCBI	Klebsiella_aerogenes	URMC226	kaerogenes 4	NA	present	ybt17	NA	9	135	882
SRR14040339	in-house	Klebsiella_aerogenes	64	kaerogenes 93	NA	present	ybt17	NA	6	228	857
SRR14040338	in-house	Klebsiella_aerogenes	50	kaerogenes 93	NA	present	ybt2	NA	9	51	819
GCA_000958075.1	NCBI	Klebsiella_aerogenes	35715	kaerogenes 93	NA	present	ybt2	NA	7	51	819
GCA_001053595.1	NCBI	Klebsiella_aerogenes	1019_EAER	kaerogenes 93	NA	present	ybt17	NA	6	239	880
GCA_001052095.1	NCBI	Klebsiella_aerogenes	1020_EAER	kaerogenes 93	NA	present	ybt17	NA	7	239	880
GCA_001052565.1	NCBI	Klebsiella_aerogenes	1277_EAER	kaerogenes 93	NA	present	ybt17	NA	8	239	877
GCA_001054275.1	NCBI	Klebsiella_aerogenes	1278_EAER	kaerogenes 93	NA	present	ybt17	NA	8	239	877
GCA_001054315.1	NCBI	Klebsiella_aerogenes	1281_EAER	kaerogenes 93	NA	present	ybt17	NA	5.5	239	877
GCA_001053235.1	NCBI	Klebsiella_aerogenes	1282_EAER	kaerogenes 93	NA	present	ybt17	NA	8	239	877
GCA_001055555.1	NCBI	Klebsiella_aerogenes	170_EAER	kaerogenes 93	NA	present	ybt17	NA	34	516	884
GCA_002796525.1	NCBI	Klebsiella_aerogenes	AR_0009	kaerogenes 93	NA	present	ybt2	class_IId	10	51	819
GCA_002948835.2	NCBI	Klebsiella_aerogenes	AR_0062	kaerogenes 93	NA	present	ybt17	class_IIb	7	516	NA
GCA_003057155.1	NCBI	Klebsiella_aerogenes	AUH-KAM2	kaerogenes 93	NA	present	ybt17	class_IIb	12	536	850
GCA_001662765.1	NCBI	Klebsiella_aerogenes	C10	kaerogenes 93	NA	present	ybt2	NA	14	51	819
GCA_003401475.1	NCBI	Klebsiella_aerogenes	CRE09	kaerogenes 93	NA	present	ybt2	NA	7	NA	819
GCA_003400515.1	NCBI	Klebsiella_aerogenes	CRE77	kaerogenes 93	NA	present	ybt2	NA	7	51	816
GCA_001662705.1	NCBI	Klebsiella_aerogenes	D2	kaerogenes 93	NA	present	ybt2	NA	12	51	819
GCA_001662695.1	NCBI	Klebsiella_aerogenes	D3	kaerogenes 93	NA	present	ybt2	NA	12	51	819
GCA_001662715.1	NCBI	Klebsiella_aerogenes	E9	kaerogenes 93	NA	present	ybt2	NA	12	51	819
GCA_000334515.1	NCBI	Klebsiella_aerogenes	EA1509E	kaerogenes 93	NA	present	ybt2	class_IId	9	51	818
GCA_001593585.2	NCBI	Klebsiella_aerogenes	FDAARGOS_139	kaerogenes 93	NA	present	ybt17	class_IId	7	516	884
GCA_001559215.2	NCBI	Klebsiella_aerogenes	FDAARGOS_152	kaerogenes 93	NA	present	ybt2	class_IId	8	51	815
GCA_002891215.1	NCBI	Klebsiella_aerogenes	FDAARGOS_231	kaerogenes 93	NA	present	ybt2	class_IId	13	49	109
GCA_003546885.1	NCBI	Klebsiella_aerogenes	FDAARGOS_327	kaerogenes 93	NA	present	ybt2	class_IId	8	50	819
GCA_003812185.1	NCBI	Klebsiella_aerogenes	FDAARGOS_513	kaerogenes 93	NA	present	ybt17	class_IIa	6	239	880
GCA_001571545.2	NCBI	Klebsiella_aerogenes	G7	kaerogenes 93	NA	present	ybt2	class_IId	9	51	818
GCA_001011415.1	NCBI	Klebsiella_aerogenes	GN02126	kaerogenes 93	NA	present	ybt17	NA	6	516	884
GCA_001011185.1	NCBI	Klebsiella_aerogenes	GN02173	kaerogenes 93	NA	present	ybt2	class_IIc	10	51	819
GCA_001011205.1	NCBI	Klebsiella_aerogenes	GN02326	kaerogenes 93	NA	present	ybt17	NA	10	239	880
GCA_001011265.1	NCBI	Klebsiella_aerogenes	GN02355	kaerogenes 93	NA	present	ybt17	NA	10	516	813
GCA_001011175.1	NCBI	Klebsiella_aerogenes	GN03019	kaerogenes 93	NA	present	ybt2	NA	10	51	819
GCA_001518115.1	NCBI	Klebsiella_aerogenes	GN03482	kaerogenes 93	NA	present	ybt2	NA	7	NA	819
GCA_001631305.1	NCBI	Klebsiella_aerogenes	GN05439	kaerogenes 93	NA	present	ybt2	NA	9	NA	822
GCA_001631755.1	NCBI	Klebsiella_aerogenes	GN05939	kaerogenes 93	NA	present	ybt2	NA	10	NA	819
GCA_001631725.1	NCBI	Klebsiella_aerogenes	GN06347	kaerogenes 93	NA	present	ybt17	NA	9	239	NA
GCA_001631735.1	NCBI	Klebsiella_aerogenes	GN06516	kaerogenes 93	NA	present	ybt17	NA	9	239	838
GCA_000692195.1	NCBI	Klebsiella_aerogenes	MGH 77	kaerogenes 93	NA	present	ybt17	class_IIb	11.9	152	827
GCA_000692215.1	NCBI	Klebsiella_aerogenes	MGH 78	kaerogenes 93	NA	present	NA	class_IId	6	NA	786
GCA_001472935.1	NCBI	Klebsiella_aerogenes	SMART_888	kaerogenes 93	NA	present	ybt2	NA	9	48	821
GCA_000534335.1	NCBI	Klebsiella_aerogenes	UCI 15	kaerogenes 93	NA	present	ybt17	NA	10	236	880
GCA_000534315.1	NCBI	Klebsiella_aerogenes	UCI 16	kaerogenes 93	NA	present	ybt2	class_IId	13	47	819
GCA_000534115.1	NCBI	Klebsiella_aerogenes	UCI 46	kaerogenes 93	NA	present	ybt2	NA	11	51	819
GCA_000534095.1	NCBI	Klebsiella_aerogenes	UCI 47	kaerogenes 93	NA	present	ybt17	NA	11	536	784
GCA_000534075.1	NCBI	Klebsiella_aerogenes	UCI 48	kaerogenes 93	NA	present	ybt17	NA	12	536	784
GCA_002152915.1	NCBI	Klebsiella_aerogenes	UCI119	kaerogenes 93	NA	present	ybt2	class_IId	6.8	NA	NA
GCA_001030165.1	NCBI	Klebsiella_aerogenes	UCI90	kaerogenes 93	NA	present	ybt17	NA	6	239	809
GCA_003951245.1	NCBI	Klebsiella_aerogenes	URMC200	kaerogenes 93	NA	present	ybt2	NA	11	51	814
GCA_003951185.1	NCBI	Klebsiella_aerogenes	URMC202	kaerogenes 93	NA	present	ybt17	NA	11	234	880
GCA_003951235.1	NCBI	Klebsiella_aerogenes	URMC204	kaerogenes 93	NA	present	ybt17	NA	11	255	853
GCA_900451945.1	NCBI	Klebsiella_michiganensis	NCTC10261	koxytoca -	NA	absent	NA	NA	NA	NA	NA
GCA_000747055.1	NCBI	Klebsiella_pneumoniae	325	kpneumoniae -	NA	present	ybt12	NA	12	41	327
GCA_002173885.1	NCBI	Klebsiella_pneumoniae	1479	kpneumoniae -	NA	present	ybt1	NA	9	NA	778
GCA_002192965.1	NCBI	Klebsiella_pneumoniae	1830	kpneumoniae -	NA	present	ybt17	NA	6.5	NA	NA
GCA_002104715.1	NCBI	Klebsiella_pneumoniae	4326	kpneumoniae -	NA	present	ybt17	NA	8	NA	NA
GCA_006540665.1	NCBI	Klebsiella_pneumoniae	AS005919	kpneumoniae -	NA	present	ybt17	NA	5	516	884
GCA_006540555.1	NCBI	Klebsiella_pneumoniae	AS006261	kpneumoniae -	NA	present	ybt17	NA	5	NA	871
GCA_003326465.1	NCBI	Klebsiella_pneumoniae	BC_4223	kpneumoniae -	NA	present	NA	NA	6	NA	NA
GCA_000614665.1	NCBI	Klebsiella_pneumoniae	JCM 1662	kpneumoniae -	NA	present	NA	NA	11	NA	NA
GCA_003861585.1	NCBI	Klebsiella_pneumoniae	KLPN_16	kpneumoniae -	NA	present	NA	NA	7	235	125
GCA_003861235.1	NCBI	Klebsiella_pneumoniae	KLPN_70	kpneumoniae -	NA	present	NA	NA	9	NA	NA
GCA_003861515.1	NCBI	Klebsiella_pneumoniae	KLPN_71	kpneumoniae -	NA	present	NA	NA	11	NA	NA
GCA_003861405.1	NCBI	Klebsiella_pneumoniae	KLPN_M85	kpneumoniae -	NA	present	ybt1	class_IIc	8	NA	197
GCA_002834545.1	NCBI	Klebsiella_pneumoniae	LIM944	kpneumoniae -	NA	present	ybt17	NA	7	NA	NA
GCA_002103595.1	NCBI	Klebsiella_pneumoniae	MNCRE61	kpneumoniae -	NA	present	ybt17	NA	9	39	878
GCA_900452165.1	NCBI	Klebsiella_pneumoniae	NCTC204	kpneumoniae -	NA	present	NA	NA	12	NA	NA
GCA_900451785.1	NCBI	Klebsiella_pneumoniae	NCTC8849	kpneumoniae -	NA	present	NA	NA	12	NA	NA
GCA_900451775.1	NCBI	Klebsiella_pneumoniae	NCTC9637	kpneumoniae -	NA	present	NA	NA	7	NA	NA
GCA_006131215.1	NCBI	Klebsiella_pneumoniae	NJLSYY39-CS	kpneumoniae -	NA	present	ybt1	NA	14	536	764
GCA_006130625.1	NCBI	Klebsiella_pneumoniae	NJSDYYY43-CR	kpneumoniae -	NA	present	ybt1	NA	19	536	764
GCA_003065085.1	NCBI	Klebsiella_pneumoniae	OC951	kpneumoniae -	NA	present	ybt17	NA	4	134	882
GCA_003403225.1	NCBI	Klebsiella_pneumoniae	R1701	kpneumoniae -	NA	present	ybt17	NA	10	126	898
GCA_005239265.1	NCBI	Klebsiella_pneumoniae	R1701	kpneumoniae -	NA	present	ybt17	class_IIb	10	NA	898
GCA_003195915.1	NCBI	Klebsiella_pneumoniae	WUSM_KP_56	kpneumoniae -	NA	present	ybt17	NA	10	118	883
GCA_002894485.1	NCBI	Klebsiella_pneumoniae	YMC2010/10/P347	kpneumoniae -	NA	present	ybt17	NA	5	NA	788
GCA_001901725.1	NCBI	Klebsiella_pneumoniae	YMC2011/7/B36	kpneumoniae -	NA	present	ybt17	NA	6	NA	903
GCA_002104355.1	NCBI	Klebsiella_pneumoniae	1787	kpneumoniae 11	NA	present	ybt17	NA	8	503	731
GCA_002104315.1	NCBI	Klebsiella_pneumoniae	1799	kpneumoniae 11	NA	present	ybt17	NA	8	319	731
GCA_002104705.1	NCBI	Klebsiella_pneumoniae	1853	kpneumoniae 11	NA	present	ybt17	NA	8	239	NA
GCA_002104215.1	NCBI	Klebsiella_pneumoniae	4182	kpneumoniae 11	NA	present	ybt17	NA	8	516	731
GCA_900322625.1	NCBI	Klebsiella_pneumoniae	Kp11_BRA4	kpneumoniae 11	NA	present	ybt17	NA	8	516	731
GCA_001701895.1	NCBI	Klebsiella_pneumoniae	12_BR_13	kpneumoniae 11	NA	present	ybt17	class_IIc	8	516	731
GCA_002300765.2	NCBI	Klebsiella_pneumoniae	B35	kpneumoniae 11	NA	present	ybt17	NA	8	516	731
GCA_003321235.1	NCBI	Klebsiella_pneumoniae	BC_1427	kpneumoniae 11	NA	present	ybt17	NA	9	NA	897
GCA_003321225.1	NCBI	Klebsiella_pneumoniae	BC_2026	kpneumoniae 11	NA	present	ybt17	NA	8	239	896
GCA_003321315.1	NCBI	Klebsiella_pneumoniae	BC_2162	kpneumoniae 11	NA	present	ybt17	NA	8	NA	NA
GCA_003326385.1	NCBI	Klebsiella_pneumoniae	BC_4219	kpneumoniae 11	NA	present	ybt17	NA	8	514	NA
GCA_003327505.1	NCBI	Klebsiella_pneumoniae	BC_4229	kpneumoniae 11	NA	present	ybt17	NA	8	NA	862
GCA_003321295.1	NCBI	Klebsiella_pneumoniae	BC_4290	kpneumoniae 11	NA	present	ybt17	NA	8	516	731
GCA_003284835.1	NCBI	Klebsiella_pneumoniae	BC_4509	kpneumoniae 11	NA	present	ybt17	NA	8	516	734
GCA_003321465.1	NCBI	Klebsiella_pneumoniae	BC_4585	kpneumoniae 11	NA	present	ybt17	NA	9	NA	NA
GCA_003321195.1	NCBI	Klebsiella_pneumoniae	BC_4996	kpneumoniae 11	NA	present	ybt17	NA	8	512	730
GCA_003321155.1	NCBI	Klebsiella_pneumoniae	BC_4998	kpneumoniae 11	NA	present	ybt17	NA	8	507	733
GCA_003321215.1	NCBI	Klebsiella_pneumoniae	BC_5001	kpneumoniae 11	NA	present	ybt17	NA	8	516	731
GCA_003326295.1	NCBI	Klebsiella_pneumoniae	BC_5006	kpneumoniae 11	NA	present	ybt17	NA	NA	NA	731
GCA_003326435.1	NCBI	Klebsiella_pneumoniae	BC-4224	kpneumoniae 11	NA	present	ybt17	NA	8	504	731
GCA_002185405.2	NCBI	Klebsiella_pneumoniae	CRK0030	kpneumoniae 11	NA	present	ybt17	class_IIb	7	239	844
GCA_002185355.2	NCBI	Klebsiella_pneumoniae	CRK0036	kpneumoniae 11	NA	present	ybt17	class_IIb	8	239	843
GCA_002186205.2	NCBI	Klebsiella_pneumoniae	CRK0074	kpneumoniae 11	NA	present	ybt17	class_IIb	7	239	843
GCA_001904475.4	NCBI	Klebsiella_pneumoniae	CRK0127	kpneumoniae 11	NA	present	ybt17	class_IIb	7	239	846
GCA_001902955.4	NCBI	Klebsiella_pneumoniae	CRK0137	kpneumoniae 11	NA	present	ybt17	class_IIb	7	239	843
GCA_001903335.4	NCBI	Klebsiella_pneumoniae	CRK0138	kpneumoniae 11	NA	present	ybt17	class_IIb	7	239	843
GCA_001902755.4	NCBI	Klebsiella_pneumoniae	CRK0150	kpneumoniae 11	NA	present	ybt17	class_IIb	7	239	843
GCA_001903035.4	NCBI	Klebsiella_pneumoniae	CRK0152	kpneumoniae 11	NA	present	ybt17	class_IIb	7	239	843
GCA_001902775.4	NCBI	Klebsiella_pneumoniae	CRK0159	kpneumoniae 11	NA	present	ybt17	class_IIb	7	239	843
GCA_001903975.4	NCBI	Klebsiella_pneumoniae	CRK0166	kpneumoniae 11	NA	present	ybt17	NA	7	239	843
GCA_001904405.4	NCBI	Klebsiella_pneumoniae	CRK0169	kpneumoniae 11	NA	present	NA	NA	7	239	NA
GCA_002969715.2	NCBI	Klebsiella_pneumoniae	CRK0219	kpneumoniae 11	NA	present	ybt17	class_IIb	7	239	843
GCA_002935515.2	NCBI	Klebsiella_pneumoniae	CRK0301	kpneumoniae 11	NA	present	ybt17	class_IIb	7	233	843
GCA_002936705.2	NCBI	Klebsiella_pneumoniae	CRK0309	kpneumoniae 11	NA	present	ybt17	class_IIb	7	239	843
GCA_002935985.2	NCBI	Klebsiella_pneumoniae	CRK0310	kpneumoniae 11	NA	present	ybt17	NA	7	239	843
GCA_002936755.2	NCBI	Klebsiella_pneumoniae	CRK0312	kpneumoniae 11	NA	present	ybt17	class_IIb	7	239	843
GCA_002936025.2	NCBI	Klebsiella_pneumoniae	CRK0313	kpneumoniae 11	NA	present	ybt17	NA	7	239	843
GCA_002936735.2	NCBI	Klebsiella_pneumoniae	CRK0314	kpneumoniae 11	NA	present	ybt17	class_IIb	7	239	843
GCA_002936185.2	NCBI	Klebsiella_pneumoniae	CRK0330	kpneumoniae 11	NA	present	ybt17	NA	7	239	843
GCA_002936265.2	NCBI	Klebsiella_pneumoniae	CRK0331	kpneumoniae 11	NA	present	ybt17	class_IIb	7	239	843
GCA_002936905.2	NCBI	Klebsiella_pneumoniae	CRK0332	kpneumoniae 11	NA	present	ybt17	class_IIb	7	239	843
GCA_002936895.2	NCBI	Klebsiella_pneumoniae	CRK0333	kpneumoniae 11	NA	present	ybt17	NA	7	239	843
GCA_002936685.2	NCBI	Klebsiella_pneumoniae	CRK0343	kpneumoniae 11	NA	present	ybt17	NA	7	239	843
GCA_002935365.2	NCBI	Klebsiella_pneumoniae	CRK0362	kpneumoniae 11	NA	present	ybt17	NA	7	239	843
GCA_002935425.2	NCBI	Klebsiella_pneumoniae	CRK0365	kpneumoniae 11	NA	present	ybt17	NA	7	239	843
GCA_002941005.2	NCBI	Klebsiella_pneumoniae	CRK0367	kpneumoniae 11	NA	present	ybt17	NA	7	239	843
GCA_002935485.2	NCBI	Klebsiella_pneumoniae	CRK0368	kpneumoniae 11	NA	present	ybt17	NA	7	239	843
GCA_002936435.2	NCBI	Klebsiella_pneumoniae	CRK0369	kpneumoniae 11	NA	present	ybt17	NA	7	239	843
GCA_002936515.2	NCBI	Klebsiella_pneumoniae	CRK0370	kpneumoniae 11	NA	present	ybt17	class_IIb	7	239	843
GCA_002529065.1	NCBI	Klebsiella_pneumoniae	IBL24	kpneumoniae 11	NA	present	ybt17	NA	7	516	731
GCA_002529075.1	NCBI	Klebsiella_pneumoniae	KP488	kpneumoniae 11	NA	present	ybt17	NA	8	516	731
GCA_002261675.1	NCBI	Klebsiella_pneumoniae	L69	kpneumoniae 11	NA	present	NA	NA	16	516	NA
GCA_003095575.1	NCBI	Klebsiella_pneumoniae	LIM1071	kpneumoniae 11	NA	present	ybt17	NA	7	NA	796
GCA_003095595.1	NCBI	Klebsiella_pneumoniae	LIM1095	kpneumoniae 11	NA	present	ybt17	NA	8	NA	NA
GCA_003954825.1	NCBI	Klebsiella_pneumoniae	R1786	kpneumoniae 11	NA	present	ybt17	NA	7	536	841
GCA_003954715.1	NCBI	Klebsiella_pneumoniae	R2228	kpneumoniae 11	NA	present	ybt17	NA	6	536	840
GCA_002894525.1	NCBI	Klebsiella_pneumoniae	YMC2010/10/R2142	kpneumoniae 11	NA	present	ybt17	NA	6	NA	847
GCA_002894465.1	NCBI	Klebsiella_pneumoniae	YMC2011/11/B1440	kpneumoniae 11	NA	present	ybt17	NA	6	NA	NA
GCA_001901855.1	NCBI	Klebsiella_pneumoniae	YMC2011/11/B7578	kpneumoniae 11	NA	present	ybt17	NA	6	NA	842
GCA_000693135.1	NCBI	Klebsiella_pneumoniae	CHS 02	kpneumoniae 1199	NA	present	ybt17	class_IIa	9	39	890
SRR14040336	in-house	Klebsiella_pneumoniae	CF1	kpneumoniae 13	NA	present	ybt17	NA	12	516	180
SRR14040335	in-house	Klebsiella_pneumoniae	41	kpneumoniae 13	NA	present	ybt17	NA	9	516	180
GCA_006540715.1	NCBI	Klebsiella_pneumoniae	AS004570	kpneumoniae 13	NA	present	ybt17	NA	5.4	239	880
GCA_006540495.1	NCBI	Klebsiella_pneumoniae	AS007969	kpneumoniae 13	NA	present	ybt17	NA	5.9	239	880
GCA_002851195.1	NCBI	Klebsiella_pneumoniae	COL-Kpn13	kpneumoniae 13	NA	present	ybt17	NA	13	239	880
GCA_900513595.1	NCBI	Klebsiella_pneumoniae	EuSCAPE_IL061	kpneumoniae 13	NA	present	ybt17	NA	9	516	884
GCA_000492735.1	NCBI	Klebsiella_pneumoniae	BWH 28	kpneumoniae 133	NA	present	ybt17	NA	12	239	880
GCA_006542165.1	NCBI	Klebsiella_pneumoniae	AS001326	kpneumoniae 14	NA	present	ybt17	NA	5	NA	NA
GCA_006542035.1	NCBI	Klebsiella_pneumoniae	AS001328	kpneumoniae 14	NA	present	ybt17	NA	5	NA	871
GCA_006542015.1	NCBI	Klebsiella_pneumoniae	AS001333	kpneumoniae 14	NA	present	ybt17	NA	5	NA	NA
GCA_006540815.1	NCBI	Klebsiella_pneumoniae	AS003124	kpneumoniae 14	NA	present	ybt17	NA	5	NA	871
GCA_006540945.1	NCBI	Klebsiella_pneumoniae	AS005910	kpneumoniae 14	NA	present	ybt17	NA	5	516	884
GCA_003286995.1	NCBI	Klebsiella_pneumoniae	SC-7	kpneumoniae 1660	NA	present	ybt1	class_IIc	14	536	765
GCA_900774365.1	NCBI	Klebsiella_pneumoniae	5012STDY7312698	kpneumoniae 17	NA	present	ybt17	NA	8	184	884
GCA_002845965.1	NCBI	Klebsiella_pneumoniae	KP7	kpneumoniae 1941	NA	present	ybt1	NA	8	536	NA
GCA_002870945.1	NCBI	Klebsiella_pneumoniae	LS355	kpneumoniae 1941	NA	present	ybt1	class_IIc	8	536	756
GCA_900407125.1	NCBI	Klebsiella_pneumoniae	KCRI-315 R0003_315	kpneumoniae 2042	NA	present	ybt12	NA	10	NA	163
GCA_002206015.1	NCBI	Klebsiella_pneumoniae	329	kpneumoniae 23	NA	present	ybt1	NA	3.9	339	766
GCA_000294365.1	NCBI	Klebsiella_pneumoniae	1084	kpneumoniae 23	NA	present	ybt1	class_IIc	16	84	780
GCA_002369925.1	NCBI	Klebsiella_pneumoniae	1088	kpneumoniae 23	NA	present	ybt1	class_IIc	14	525	190
GCA_900493725.1	NCBI	Klebsiella_pneumoniae	4300STDY6470400	kpneumoniae 23	NA	present	ybt1	NA	10	526	774
GCA_900493905.1	NCBI	Klebsiella_pneumoniae	4300STDY6470422	kpneumoniae 23	NA	present	ybt1	NA	16	536	780
GCA_900493965.1	NCBI	Klebsiella_pneumoniae	4300STDY6470424	kpneumoniae 23	NA	present	ybt1	NA	5	536	780
GCA_900493975.1	NCBI	Klebsiella_pneumoniae	4300STDY6470425	kpneumoniae 23	NA	present	ybt1	NA	10	177	780
GCA_900494125.1	NCBI	Klebsiella_pneumoniae	4300STDY6470458	kpneumoniae 23	NA	present	ybt1	NA	11	529	799
GCA_900494055.1	NCBI	Klebsiella_pneumoniae	4300STDY6470459	kpneumoniae 23	NA	present	ybt1	NA	11	536	775
GCA_900494025.1	NCBI	Klebsiella_pneumoniae	4300STDY6470464	kpneumoniae 23	NA	present	ybt1	NA	8	536	165
GCA_900492925.1	NCBI	Klebsiella_pneumoniae	4300STDY6636942	kpneumoniae 23	NA	present	ybt1	NA	10	346	760
GCA_900774635.1	NCBI	Klebsiella_pneumoniae	5012STDY7312744	kpneumoniae 23	NA	present	ybt1	NA	16	536	776
GCA_004118955.1	NCBI	Klebsiella_pneumoniae	AP8555	kpneumoniae 23	NA	present	ybt1	class_IIc	14	536	128
GCA_006542115.1	NCBI	Klebsiella_pneumoniae	AS000879	kpneumoniae 23	NA	present	ybt1	NA	5.4	536	780
GCA_001756905.1	NCBI	Klebsiella_pneumoniae	B3789	kpneumoniae 23	NA	present	ybt1	NA	11	NA	779
GCA_001033995.1	NCBI	Klebsiella_pneumoniae	BIDMC85	kpneumoniae 23	NA	present	ybt1	class_IIc	11	536	780
GCA_001034005.1	NCBI	Klebsiella_pneumoniae	BIDMC86	kpneumoniae 23	NA	present	ybt1	class_IIc	14	148	753
GCA_001708245.1	NCBI	Klebsiella_pneumoniae	ED2	kpneumoniae 23	NA	present	ybt1	class_IIc	17	154	777
GCA_900511245.1	NCBI	Klebsiella_pneumoniae	EuSCAPE_AT028	kpneumoniae 23	NA	present	ybt1	NA	7	530	761
GCA_900515115.1	NCBI	Klebsiella_pneumoniae	EuSCAPE_IT149	kpneumoniae 23	NA	present	ybt1	NA	16	536	780
GCA_900508905.1	NCBI	Klebsiella_pneumoniae	EuSCAPE_TR229	kpneumoniae 23	NA	present	ybt1	NA	16	536	780
GCA_900508915.1	NCBI	Klebsiella_pneumoniae	EuSCAPE_TR231	kpneumoniae 23	NA	present	ybt1	NA	16	536	780
GCA_001939855.1	NCBI	Klebsiella_pneumoniae	GN-3	kpneumoniae 23	NA	present	ybt1	NA	17	536	765
GCA_002870905.1	NCBI	Klebsiella_pneumoniae	HS09565	kpneumoniae 23	NA	present	ybt1	class_IIc	16	528	770
GCA_002870925.1	NCBI	Klebsiella_pneumoniae	HS102438	kpneumoniae 23	NA	present	ybt1	class_IIc	7.9	116	758
GCA_002114225.1	NCBI	Klebsiella_pneumoniae	ICIS-278_PBV	kpneumoniae 23	NA	present	ybt1	NA	9	536	768
GCA_002264435.1	NCBI	Klebsiella_pneumoniae	K5065	kpneumoniae 23	NA	present	ybt1	NA	13	158	765
GCA_002264195.1	NCBI	Klebsiella_pneumoniae	K950	kpneumoniae 23	NA	present	ybt1	NA	16	536	754
GCA_002970895.1	NCBI	Klebsiella_pneumoniae	KPHS1249	kpneumoniae 23	NA	present	ybt1	class_IIc	10	536	765
GCA_002210445.1	NCBI	Klebsiella_pneumoniae	KpvST23L_OXA-48	kpneumoniae 23	NA	present	ybt1	NA	17	536	780
GCA_001033615.1	NCBI	Klebsiella_pneumoniae	MGH94	kpneumoniae 23	NA	present	ybt1	class_IIc	15	536	752
GCA_002761315.1	NCBI	Klebsiella_pneumoniae	P1428	kpneumoniae 23	NA	present	ybt1	class_IIc	14	536	756
GCA_900092945.1	NCBI	Klebsiella_pneumoniae	PB270	kpneumoniae 23	NA	present	ybt1	NA	11	536	782
GCA_900093185.1	NCBI	Klebsiella_pneumoniae	PB502	kpneumoniae 23	NA	present	ybt1	NA	13	536	781
GCA_900092925.1	NCBI	Klebsiella_pneumoniae	PB94	kpneumoniae 23	NA	present	ybt1	NA	11	536	782
GCA_003855515.1	NCBI	Klebsiella_pneumoniae	R210-2	kpneumoniae 23	NA	present	ybt1	class_IIc	6	536	767
GCA_001529935.1	NCBI	Klebsiella_pneumoniae	RJF999	kpneumoniae 23	NA	present	ybt1	class_IIc	8	536	763
GCA_003037185.1	NCBI	Klebsiella_pneumoniae	SCKP020018	kpneumoniae 23	NA	present	ybt1	NA	13	536	771
GCA_001720635.1	NCBI	Klebsiella_pneumoniae	SCPM-O-B-7850	kpneumoniae 23	NA	present	ybt1	NA	11	103	735
GCA_007096995.1	NCBI	Klebsiella_pneumoniae	SCPM-O-B-7853 (KPB1103)	kpneumoniae 23	NA	present	ybt1	NA	9	536	746
GCA_007097045.1	NCBI	Klebsiella_pneumoniae	SCPM-O-B-7878 (KPB1802)	kpneumoniae 23	NA	present	ybt1	NA	15	536	780
GCA_007097015.1	NCBI	Klebsiella_pneumoniae	SCPM-O-B-7883 (KPB3188)	kpneumoniae 23	NA	present	ybt1	NA	9	536	747
GCA_007097025.1	NCBI	Klebsiella_pneumoniae	SCPM-O-B-7938 (KPi1683)	kpneumoniae 23	NA	present	ybt1	NA	10	536	780
GCA_007096985.1	NCBI	Klebsiella_pneumoniae	SCPM-O-B-8740 (KPB1493-1)	kpneumoniae 23	NA	present	ybt1	NA	10	536	765
GCA_007096935.1	NCBI	Klebsiella_pneumoniae	SCPM-O-B-8741 (KPS73)	kpneumoniae 23	NA	present	ybt1	NA	17	139	142
GCA_002813595.1	NCBI	Klebsiella_pneumoniae	SGH10	kpneumoniae 23	NA	present	ybt1	class_IIc	10	536	757
GCA_004924315.1	NCBI	Klebsiella_pneumoniae	ST23	kpneumoniae 23	NA	present	ybt1	class_IIc	10	536	772
GCA_003437255.1	NCBI	Klebsiella_pneumoniae	TF06-6	kpneumoniae 23	NA	present	ybt1	NA	15	536	765
GCA_005405565.1	NCBI	Klebsiella_pneumoniae	THC11	kpneumoniae 23	NA	present	ybt1	class_IIc	8	536	773
GCA_004310945.1	NCBI	Klebsiella_pneumoniae	TUM14005	kpneumoniae 23	NA	present	ybt1	NA	7	536	765
GCA_004311445.1	NCBI	Klebsiella_pneumoniae	TUM14030	kpneumoniae 23	NA	present	ybt1	NA	6	536	755
GCA_004311565.1	NCBI	Klebsiella_pneumoniae	TUM14036	kpneumoniae 23	NA	present	ybt1	NA	9	166	759
GCA_004311665.1	NCBI	Klebsiella_pneumoniae	TUM14041	kpneumoniae 23	NA	present	ybt1	NA	4	536	749
GCA_004311965.1	NCBI	Klebsiella_pneumoniae	TUM14056	kpneumoniae 23	NA	present	ybt1	NA	14	536	765
GCA_004311985.1	NCBI	Klebsiella_pneumoniae	TUM14057	kpneumoniae 23	NA	present	ybt1	class_IIc	4	536	750
GCA_004312625.1	NCBI	Klebsiella_pneumoniae	TUM14089	kpneumoniae 23	NA	present	ybt1	NA	15	339	765
GCA_002153255.1	NCBI	Klebsiella_pneumoniae	UCI110	kpneumoniae 23	NA	present	ybt1	class_IIc	NA	NA	744
GCA_001707135.1	NCBI	Klebsiella_pneumoniae	UTSW Atlanta 01	kpneumoniae 23	NA	present	ybt1	NA	11	NA	NA
GCA_900174045.1	NCBI	Klebsiella_pneumoniae	VRCO0167	kpneumoniae 23	NA	present	ybt1	NA	9	536	NA
GCA_900174055.1	NCBI	Klebsiella_pneumoniae	VRCO0169	kpneumoniae 23	NA	present	ybt1	NA	9	536	780
GCA_900174065.1	NCBI	Klebsiella_pneumoniae	VRCO0170	kpneumoniae 23	NA	present	ybt1	NA	9	536	780
GCA_900174085.1	NCBI	Klebsiella_pneumoniae	VRCO0171	kpneumoniae 23	NA	present	ybt1	NA	9	536	762
GCA_900174075.1	NCBI	Klebsiella_pneumoniae	VRCO0172	kpneumoniae 23	NA	present	ybt1	NA	9	536	780
GCA_900174155.1	NCBI	Klebsiella_pneumoniae	VRCO0173	kpneumoniae 23	NA	present	ybt1	NA	9	536	780
GCA_900174125.1	NCBI	Klebsiella_pneumoniae	VRCO0174	kpneumoniae 23	NA	present	ybt1	NA	9	536	780
GCA_900174145.1	NCBI	Klebsiella_pneumoniae	VRCO0175	kpneumoniae 23	NA	present	ybt1	NA	9	536	780
GCA_900174135.1	NCBI	Klebsiella_pneumoniae	VRCO0176	kpneumoniae 23	NA	present	ybt1	NA	9	536	780
GCA_900174095.1	NCBI	Klebsiella_pneumoniae	VRCO0177	kpneumoniae 23	NA	present	ybt1	NA	9	536	780
GCA_900174105.1	NCBI	Klebsiella_pneumoniae	VRCO0178	kpneumoniae 23	NA	present	ybt1	NA	9	536	780
GCA_002851855.1	NCBI	Klebsiella_pneumoniae	WCHKP030209	kpneumoniae 23	NA	present	ybt1	NA	10	328	769
GCA_002853115.1	NCBI	Klebsiella_pneumoniae	WCHKP030925	kpneumoniae 23	NA	present	ybt1	NA	10	536	765
GCA_900774785.1	NCBI	Klebsiella_pneumoniae	5012STDY7312580	kpneumoniae 234	NA	present	ybt17	NA	7	238	896
GCA_900776065.1	NCBI	Klebsiella_pneumoniae	5012STDY7626393	kpneumoniae 234	NA	present	ybt17	NA	7	239	896
GCA_001066155.1	NCBI	Klebsiella_pneumoniae	741_KPNE	kpneumoniae 234	NA	present	ybt17	NA	5	239	896
GCA_001066165.1	NCBI	Klebsiella_pneumoniae	743_KPNE	kpneumoniae 234	NA	present	ybt17	NA	5	NA	837
GCA_001067135.1	NCBI	Klebsiella_pneumoniae	755.rep1_KPNE	kpneumoniae 234	NA	present	ybt17	NA	5.5	NA	896
GCA_001067155.1	NCBI	Klebsiella_pneumoniae	755.rep2_KPNE	kpneumoniae 234	NA	present	ybt17	NA	5	NA	896
GCA_001066415.1	NCBI	Klebsiella_pneumoniae	813_KPNE	kpneumoniae 234	NA	present	ybt17	NA	5	239	356
GCA_002055765.1	NCBI	Klebsiella_pneumoniae	AR_0117	kpneumoniae 234	NA	present	ybt17	class_IIc	7	239	896
GCA_900506685.1	NCBI	Klebsiella_pneumoniae	EuSCAPE_BE043	kpneumoniae 234	NA	present	ybt17	NA	7	239	896
GCA_000406525.1	NCBI	Klebsiella_pneumoniae	UHKPC81	kpneumoniae 234	NA	present	ybt17	NA	7	239	896
GCA_000565135.1	NCBI	Klebsiella_pneumoniae	NB60	kpneumoniae 2357	NA	present	ybt17	NA	14	92	785
GCA_002162395.1	NCBI	Klebsiella_pneumoniae	39384	kpneumoniae 258	NA	present	ybt17	NA	9	516	884
GCA_002180535.1	NCBI	Klebsiella_pneumoniae	39385	kpneumoniae 258	NA	present	ybt17	class_IIc	8	39	873
GCA_002184115.1	NCBI	Klebsiella_pneumoniae	39387	kpneumoniae 258	NA	present	ybt17	class_IIb	10	516	884
GCA_002181585.1	NCBI	Klebsiella_pneumoniae	39883	kpneumoniae 258	NA	present	ybt17	NA	8.9	516	868
GCA_002162425.1	NCBI	Klebsiella_pneumoniae	39884	kpneumoniae 258	NA	present	ybt17	NA	9	34	878
GCA_002181595.1	NCBI	Klebsiella_pneumoniae	39885	kpneumoniae 258	NA	present	ybt17	class_IIb	10	516	868
GCA_002180765.1	NCBI	Klebsiella_pneumoniae	39910	kpneumoniae 258	NA	present	ybt17	NA	10	509	830
GCA_002180805.1	NCBI	Klebsiella_pneumoniae	39911	kpneumoniae 258	NA	present	ybt17	class_IIb	10	516	884
GCA_002181675.1	NCBI	Klebsiella_pneumoniae	40882	kpneumoniae 258	NA	present	ybt17	NA	9	34	878
GCA_002181545.1	NCBI	Klebsiella_pneumoniae	41959	kpneumoniae 258	NA	present	ybt17	class_IIb	7	516	884
GCA_002182535.1	NCBI	Klebsiella_pneumoniae	42186	kpneumoniae 258	NA	present	ybt17	NA	10	39	304
GCA_002182125.1	NCBI	Klebsiella_pneumoniae	42338	kpneumoniae 258	NA	present	ybt17	class_IIb	7	516	868
GCA_002181045.1	NCBI	Klebsiella_pneumoniae	42812	kpneumoniae 258	NA	present	ybt17	class_IIc	8	39	873
GCA_002181085.1	NCBI	Klebsiella_pneumoniae	42814	kpneumoniae 258	NA	present	ybt17	NA	8	39	873
GCA_002181165.1	NCBI	Klebsiella_pneumoniae	43331	kpneumoniae 258	NA	present	ybt17	class_IIb	7	516	884
GCA_002181825.1	NCBI	Klebsiella_pneumoniae	43416	kpneumoniae 258	NA	present	ybt17	NA	NA	516	884
GCA_002181185.1	NCBI	Klebsiella_pneumoniae	44808	kpneumoniae 258	NA	present	ybt17	NA	9	39	878
GCA_002181245.1	NCBI	Klebsiella_pneumoniae	44811	kpneumoniae 258	NA	present	ybt17	NA	9	34	878
GCA_002181275.1	NCBI	Klebsiella_pneumoniae	44813	kpneumoniae 258	NA	present	ybt17	NA	9	34	878
GCA_002181325.1	NCBI	Klebsiella_pneumoniae	44815	kpneumoniae 258	NA	present	ybt17	NA	9	34	878
GCA_002181345.1	NCBI	Klebsiella_pneumoniae	44816	kpneumoniae 258	NA	present	ybt17	class_IIa	10	39	304
GCA_002181355.1	NCBI	Klebsiella_pneumoniae	44817	kpneumoniae 258	NA	present	ybt17	class_IIb	10	509	867
GCA_002181415.1	NCBI	Klebsiella_pneumoniae	44820	kpneumoniae 258	NA	present	ybt17	NA	9	39	874
GCA_002181965.1	NCBI	Klebsiella_pneumoniae	44823	kpneumoniae 258	NA	present	ybt17	NA	9	39	874
GCA_002180925.1	NCBI	Klebsiella_pneumoniae	44830	kpneumoniae 258	NA	present	ybt17	NA	9	38	878
GCA_002180935.1	NCBI	Klebsiella_pneumoniae	44831	kpneumoniae 258	NA	present	ybt17	NA	9	39	874
GCA_002181015.1	NCBI	Klebsiella_pneumoniae	45708	kpneumoniae 258	NA	present	ybt17	NA	9	38	878
GCA_002184225.1	NCBI	Klebsiella_pneumoniae	45711	kpneumoniae 258	NA	present	ybt17	class_IIb	10	516	884
GCA_002182525.1	NCBI	Klebsiella_pneumoniae	45712	kpneumoniae 258	NA	present	ybt17	NA	9	239	896
GCA_001906725.1	NCBI	Klebsiella_pneumoniae	1421(1-A)	kpneumoniae 258	NA	present	ybt17	class_IIb	14	104	884
GCA_001906715.1	NCBI	Klebsiella_pneumoniae	1431(1-C)	kpneumoniae 258	NA	present	ybt17	NA	14	516	884
GCA_001905185.1	NCBI	Klebsiella_pneumoniae	1438(2-A)	kpneumoniae 258	NA	present	ybt17	NA	10	516	884
GCA_001905315.1	NCBI	Klebsiella_pneumoniae	1439(3-A)	kpneumoniae 258	NA	present	ybt17	NA	8.2	NA	884
GCA_001906705.1	NCBI	Klebsiella_pneumoniae	1446(1-B)	kpneumoniae 258	NA	present	ybt17	NA	14	516	884
GCA_001906685.1	NCBI	Klebsiella_pneumoniae	1491(2-B)	kpneumoniae 258	NA	present	ybt17	NA	10	516	884
GCA_001906645.1	NCBI	Klebsiella_pneumoniae	1492(2-C)	kpneumoniae 258	NA	present	ybt17	NA	10	516	884
GCA_001905195.1	NCBI	Klebsiella_pneumoniae	1506(2-D)	kpneumoniae 258	NA	present	ybt17	NA	10	516	884
GCA_001905225.1	NCBI	Klebsiella_pneumoniae	1520(3-B)	kpneumoniae 258	NA	present	ybt17	NA	NA	516	884
GCA_001905235.1	NCBI	Klebsiella_pneumoniae	1526(3-C)	kpneumoniae 258	NA	present	ybt17	NA	7.8	516	884
GCA_900775305.1	NCBI	Klebsiella_pneumoniae	5012STDY7312660	kpneumoniae 258	NA	present	ybt17	NA	9	39	829
GCA_001875025.1	NCBI	Klebsiella_pneumoniae	AR_0003	kpneumoniae 258	NA	present	ybt17	class_IIb	15	516	884
GCA_002197225.1	NCBI	Klebsiella_pneumoniae	AR_0120	kpneumoniae 258	NA	present	ybt17	class_IIa	9	39	304
GCA_002156725.1	NCBI	Klebsiella_pneumoniae	BK13043	kpneumoniae 258	NA	present	ybt17	class_IIa	10	39	878
GCA_000693055.1	NCBI	Klebsiella_pneumoniae	BWH 45	kpneumoniae 258	NA	present	ybt17	class_IIa	9	39	304
GCA_000693095.1	NCBI	Klebsiella_pneumoniae	BWH 47	kpneumoniae 258	NA	present	ybt17	class_IIa	14	39	878
GCA_001033385.1	NCBI	Klebsiella_pneumoniae	BWH53	kpneumoniae 258	NA	present	ybt17	class_IIa	10	NA	878
GCA_000693155.1	NCBI	Klebsiella_pneumoniae	CHS 03	kpneumoniae 258	NA	present	ybt17	class_IIa	9	39	878
GCA_000693175.1	NCBI	Klebsiella_pneumoniae	CHS 05	kpneumoniae 258	NA	present	ybt17	class_IIa	9	39	878
GCA_000693195.1	NCBI	Klebsiella_pneumoniae	CHS 06	kpneumoniae 258	NA	present	ybt17	class_IIa	9	39	878
GCA_000693215.1	NCBI	Klebsiella_pneumoniae	CHS 07	kpneumoniae 258	NA	present	ybt17	class_IIa	9	39	878
GCA_000688635.1	NCBI	Klebsiella_pneumoniae	CHS 08	kpneumoniae 258	NA	present	ybt17	NA	4.9	516	884
GCA_000693235.1	NCBI	Klebsiella_pneumoniae	CHS 09	kpneumoniae 258	NA	present	ybt17	class_IIa	9	39	305
GCA_000693255.1	NCBI	Klebsiella_pneumoniae	CHS 11	kpneumoniae 258	NA	present	ybt17	class_IIa	9	39	828
GCA_000693275.1	NCBI	Klebsiella_pneumoniae	CHS 12	kpneumoniae 258	NA	present	ybt17	class_IIa	9	39	878
GCA_000693295.1	NCBI	Klebsiella_pneumoniae	CHS 13	kpneumoniae 258	NA	present	ybt17	class_IIa	9	39	878
GCA_000693315.1	NCBI	Klebsiella_pneumoniae	CHS 14	kpneumoniae 258	NA	present	ybt17	class_IIa	9	39	878
GCA_000688555.1	NCBI	Klebsiella_pneumoniae	CHS 16	kpneumoniae 258	NA	present	ybt17	NA	4.9	39	303
GCA_000693335.1	NCBI	Klebsiella_pneumoniae	CHS 17	kpneumoniae 258	NA	present	ybt17	class_IIa	9	39	878
GCA_000693355.1	NCBI	Klebsiella_pneumoniae	CHS 18	kpneumoniae 258	NA	present	ybt17	class_IIa	9	39	878
GCA_000693375.1	NCBI	Klebsiella_pneumoniae	CHS 19	kpneumoniae 258	NA	present	ybt17	class_IIa	9	39	878
GCA_000693395.1	NCBI	Klebsiella_pneumoniae	CHS 20	kpneumoniae 258	NA	present	ybt17	class_IIb	13	39	307
GCA_000693415.1	NCBI	Klebsiella_pneumoniae	CHS 22	kpneumoniae 258	NA	present	ybt17	NA	4	39	878
GCA_000693435.1	NCBI	Klebsiella_pneumoniae	CHS 23	kpneumoniae 258	NA	present	ybt17	class_IIa	9	39	878
GCA_000693475.1	NCBI	Klebsiella_pneumoniae	CHS 25	kpneumoniae 258	NA	present	ybt17	NA	3.9	39	878
GCA_000693495.1	NCBI	Klebsiella_pneumoniae	CHS 26	kpneumoniae 258	NA	present	ybt17	NA	5.9	39	878
GCA_000693515.1	NCBI	Klebsiella_pneumoniae	CHS 27	kpneumoniae 258	NA	present	ybt17	NA	4.9	39	878
GCA_000693535.1	NCBI	Klebsiella_pneumoniae	CHS 28	kpneumoniae 258	NA	present	ybt17	class_IIa	8	39	878
GCA_000693555.1	NCBI	Klebsiella_pneumoniae	CHS 29	kpneumoniae 258	NA	present	ybt17	NA	7	39	859
GCA_000693575.1	NCBI	Klebsiella_pneumoniae	CHS 30	kpneumoniae 258	NA	present	ybt17	class_IIa	9	39	878
GCA_000693615.1	NCBI	Klebsiella_pneumoniae	CHS 32	kpneumoniae 258	NA	present	ybt17	class_IIa	8	39	878
GCA_000693635.1	NCBI	Klebsiella_pneumoniae	CHS 33	kpneumoniae 258	NA	present	ybt17	class_IIa	9	39	878
GCA_000693655.1	NCBI	Klebsiella_pneumoniae	CHS 34	kpneumoniae 258	NA	present	ybt17	class_IIa	9	39	878
GCA_000693675.1	NCBI	Klebsiella_pneumoniae	CHS 35	kpneumoniae 258	NA	present	ybt17	class_IIa	9	39	878
GCA_000693695.1	NCBI	Klebsiella_pneumoniae	CHS 36	kpneumoniae 258	NA	present	ybt17	class_IIa	14	39	878
GCA_000693715.1	NCBI	Klebsiella_pneumoniae	CHS 37	kpneumoniae 258	NA	present	ybt17	class_IIa	8	39	878
GCA_000693735.1	NCBI	Klebsiella_pneumoniae	CHS 38	kpneumoniae 258	NA	present	ybt17	class_IIa	8	39	878
GCA_000693755.1	NCBI	Klebsiella_pneumoniae	CHS 39	kpneumoniae 258	NA	present	ybt17	class_IIa	8	39	878
GCA_000693775.1	NCBI	Klebsiella_pneumoniae	CHS 40	kpneumoniae 258	NA	present	ybt17	class_IIa	8	39	878
GCA_000693795.1	NCBI	Klebsiella_pneumoniae	CHS 41	kpneumoniae 258	NA	present	ybt17	class_IIa	9	35	878
GCA_000633775.1	NCBI	Klebsiella_pneumoniae	CHS 42	kpneumoniae 258	NA	present	ybt17	NA	9	39	878
GCA_000693855.1	NCBI	Klebsiella_pneumoniae	CHS 45	kpneumoniae 258	NA	present	ybt17	class_IIa	9	39	878
GCA_000693875.1	NCBI	Klebsiella_pneumoniae	CHS 46	kpneumoniae 258	NA	present	ybt17	NA	3.9	39	312
GCA_000693935.1	NCBI	Klebsiella_pneumoniae	CHS 50	kpneumoniae 258	NA	present	ybt17	class_IIa	9	NA	889
GCA_000693975.1	NCBI	Klebsiella_pneumoniae	CHS 52	kpneumoniae 258	NA	present	ybt17	class_IIa	12	39	875
GCA_000693995.1	NCBI	Klebsiella_pneumoniae	CHS 53	kpneumoniae 258	NA	present	ybt17	NA	6	39	878
GCA_000694015.1	NCBI	Klebsiella_pneumoniae	CHS 54	kpneumoniae 258	NA	present	ybt17	class_IIa	9	39	878
GCA_000694035.1	NCBI	Klebsiella_pneumoniae	CHS 55	kpneumoniae 258	NA	present	ybt17	class_IIb	NA	NA	884
GCA_000694075.1	NCBI	Klebsiella_pneumoniae	CHS 57	kpneumoniae 258	NA	present	ybt17	class_IIa	9	39	878
GCA_000694095.1	NCBI	Klebsiella_pneumoniae	CHS 58	kpneumoniae 258	NA	present	ybt17	class_IIa	9	39	878
GCA_000694115.1	NCBI	Klebsiella_pneumoniae	CHS 59	kpneumoniae 258	NA	present	ybt17	class_IIa	9	39	878
GCA_000633735.1	NCBI	Klebsiella_pneumoniae	CHS 60	kpneumoniae 258	NA	present	ybt17	NA	9	NA	889
GCA_000694135.1	NCBI	Klebsiella_pneumoniae	CHS 61	kpneumoniae 258	NA	present	ybt17	class_IIa	9	NA	889
GCA_000694155.1	NCBI	Klebsiella_pneumoniae	CHS 62	kpneumoniae 258	NA	present	ybt17	class_IIa	8	39	878
GCA_000694175.1	NCBI	Klebsiella_pneumoniae	CHS 63	kpneumoniae 258	NA	present	ybt17	class_IIa	9	NA	889
GCA_000694195.1	NCBI	Klebsiella_pneumoniae	CHS 64	kpneumoniae 258	NA	present	ybt17	class_IIa	8	39	878
GCA_000694215.1	NCBI	Klebsiella_pneumoniae	CHS 65	kpneumoniae 258	NA	present	ybt17	class_IIa	8	39	878
GCA_000694275.1	NCBI	Klebsiella_pneumoniae	CHS 70	kpneumoniae 258	NA	present	ybt17	class_IIa	9	39	878
GCA_000694295.1	NCBI	Klebsiella_pneumoniae	CHS 71	kpneumoniae 258	NA	present	ybt17	class_IIa	8	39	878
GCA_000694315.1	NCBI	Klebsiella_pneumoniae	CHS 72	kpneumoniae 258	NA	present	ybt17	class_IIa	8	39	878
GCA_000694335.1	NCBI	Klebsiella_pneumoniae	CHS 73	kpneumoniae 258	NA	present	ybt17	class_IIa	8	39	878
GCA_000694355.1	NCBI	Klebsiella_pneumoniae	CHS 74	kpneumoniae 258	NA	present	ybt17	class_IIa	8	33	878
GCA_000694375.1	NCBI	Klebsiella_pneumoniae	CHS 75	kpneumoniae 258	NA	present	ybt17	class_IIa	8	39	878
GCA_000694395.1	NCBI	Klebsiella_pneumoniae	CHS 76	kpneumoniae 258	NA	present	ybt17	class_IIa	9	39	314
GCA_000694415.1	NCBI	Klebsiella_pneumoniae	CHS 80	kpneumoniae 258	NA	present	ybt17	class_IIa	9	39	891
GCA_001031145.1	NCBI	Klebsiella_pneumoniae	CHS100	kpneumoniae 258	NA	present	ybt17	class_IIa	9	39	878
GCA_001031155.1	NCBI	Klebsiella_pneumoniae	CHS101	kpneumoniae 258	NA	present	ybt17	class_IIa	9	39	878
GCA_001186025.1	NCBI	Klebsiella_pneumoniae	CHS103	kpneumoniae 258	NA	present	ybt17	class_IIa	18	39	878
GCA_001031185.1	NCBI	Klebsiella_pneumoniae	CHS104	kpneumoniae 258	NA	present	ybt17	class_IIa	9	39	188
GCA_001031225.1	NCBI	Klebsiella_pneumoniae	CHS105	kpneumoniae 258	NA	present	ybt17	class_IIa	9	39	878
GCA_001031235.1	NCBI	Klebsiella_pneumoniae	CHS106	kpneumoniae 258	NA	present	ybt17	class_IIa	9	39	878
GCA_001186005.1	NCBI	Klebsiella_pneumoniae	CHS108	kpneumoniae 258	NA	present	ybt17	class_IIc	9	39	866
GCA_001031265.1	NCBI	Klebsiella_pneumoniae	CHS109	kpneumoniae 258	NA	present	ybt17	class_IIa	9	39	878
GCA_001031305.1	NCBI	Klebsiella_pneumoniae	CHS110	kpneumoniae 258	NA	present	ybt17	class_IIa	8	39	878
GCA_001031315.1	NCBI	Klebsiella_pneumoniae	CHS111	kpneumoniae 258	NA	present	ybt17	class_IIa	9	39	878
GCA_001031345.1	NCBI	Klebsiella_pneumoniae	CHS113	kpneumoniae 258	NA	present	ybt17	class_IIa	8	39	878
GCA_001031395.1	NCBI	Klebsiella_pneumoniae	CHS115	kpneumoniae 258	NA	present	ybt17	class_IIa	8	39	878
GCA_001031405.1	NCBI	Klebsiella_pneumoniae	CHS116	kpneumoniae 258	NA	present	ybt17	class_IIa	9	NA	851
GCA_001031415.1	NCBI	Klebsiella_pneumoniae	CHS117	kpneumoniae 258	NA	present	ybt17	class_IIa	9	39	878
GCA_001031465.1	NCBI	Klebsiella_pneumoniae	CHS118	kpneumoniae 258	NA	present	ybt17	class_IIa	9	39	878
GCA_001185985.1	NCBI	Klebsiella_pneumoniae	CHS119	kpneumoniae 258	NA	present	ybt17	class_IIa	9	39	878
GCA_001185955.1	NCBI	Klebsiella_pneumoniae	CHS120	kpneumoniae 258	NA	present	ybt17	class_IIa	9	30	878
GCA_001031485.1	NCBI	Klebsiella_pneumoniae	CHS122	kpneumoniae 258	NA	present	ybt17	class_IIa	9	NA	889
GCA_001185945.1	NCBI	Klebsiella_pneumoniae	CHS124	kpneumoniae 258	NA	present	ybt17	class_IIa	9	39	878
GCA_001031555.1	NCBI	Klebsiella_pneumoniae	CHS125	kpneumoniae 258	NA	present	ybt17	class_IIa	9	39	878
GCA_001031545.1	NCBI	Klebsiella_pneumoniae	CHS126	kpneumoniae 258	NA	present	ybt17	class_IIa	9	39	887
GCA_001031565.1	NCBI	Klebsiella_pneumoniae	CHS127	kpneumoniae 258	NA	present	ybt17	class_IIa	9	39	878
GCA_001031595.1	NCBI	Klebsiella_pneumoniae	CHS128	kpneumoniae 258	NA	present	ybt17	class_IIa	8	39	878
GCA_001185925.1	NCBI	Klebsiella_pneumoniae	CHS130	kpneumoniae 258	NA	present	ybt17	class_IIb	9	39	878
GCA_001031635.1	NCBI	Klebsiella_pneumoniae	CHS131	kpneumoniae 258	NA	present	ybt17	class_IIa	9	39	878
GCA_001031645.1	NCBI	Klebsiella_pneumoniae	CHS132	kpneumoniae 258	NA	present	ybt17	class_IIa	9	39	878
GCA_001031675.1	NCBI	Klebsiella_pneumoniae	CHS133	kpneumoniae 258	NA	present	ybt17	class_IIa	9	39	878
GCA_001031705.1	NCBI	Klebsiella_pneumoniae	CHS134	kpneumoniae 258	NA	present	ybt17	class_IIa	10	39	878
GCA_001031715.1	NCBI	Klebsiella_pneumoniae	CHS135	kpneumoniae 258	NA	present	ybt17	class_IIa	9	39	878
GCA_001031745.1	NCBI	Klebsiella_pneumoniae	CHS138	kpneumoniae 258	NA	present	ybt17	class_IIa	9	39	878
GCA_001031785.1	NCBI	Klebsiella_pneumoniae	CHS139	kpneumoniae 258	NA	present	ybt17	class_IIa	9	39	878
GCA_001031805.1	NCBI	Klebsiella_pneumoniae	CHS141	kpneumoniae 258	NA	present	ybt17	class_IIa	9	39	878
GCA_001031825.1	NCBI	Klebsiella_pneumoniae	CHS142	kpneumoniae 258	NA	present	ybt17	class_IIa	8	31	879
GCA_001031905.1	NCBI	Klebsiella_pneumoniae	CHS147	kpneumoniae 258	NA	present	ybt17	class_IIa	9	39	878
GCA_001031945.1	NCBI	Klebsiella_pneumoniae	CHS148	kpneumoniae 258	NA	present	ybt17	class_IIa	10	39	878
GCA_001031965.1	NCBI	Klebsiella_pneumoniae	CHS149	kpneumoniae 258	NA	present	ybt17	class_IIa	9	NA	889
GCA_001031955.1	NCBI	Klebsiella_pneumoniae	CHS150	kpneumoniae 258	NA	present	ybt17	class_IIa	8	39	878
GCA_001032025.1	NCBI	Klebsiella_pneumoniae	CHS152	kpneumoniae 258	NA	present	ybt17	class_IIa	9	39	354
GCA_001030715.1	NCBI	Klebsiella_pneumoniae	CHS153	kpneumoniae 258	NA	present	ybt17	class_IIa	9	39	878
GCA_001032035.1	NCBI	Klebsiella_pneumoniae	CHS154	kpneumoniae 258	NA	present	ybt17	class_IIa	9	36	878
GCA_001032045.1	NCBI	Klebsiella_pneumoniae	CHS155	kpneumoniae 258	NA	present	ybt17	class_IIa	9	31	878
GCA_001032075.1	NCBI	Klebsiella_pneumoniae	CHS156	kpneumoniae 258	NA	present	ybt17	class_IIa	9	39	878
GCA_001032105.1	NCBI	Klebsiella_pneumoniae	CHS157	kpneumoniae 258	NA	present	ybt17	class_IIa	8	39	878
GCA_001032115.1	NCBI	Klebsiella_pneumoniae	CHS158	kpneumoniae 258	NA	present	ybt17	class_IIa	9	39	878
GCA_001032145.1	NCBI	Klebsiella_pneumoniae	CHS160	kpneumoniae 258	NA	present	ybt17	class_IIa	9	39	878
GCA_001032195.1	NCBI	Klebsiella_pneumoniae	CHS163	kpneumoniae 258	NA	present	ybt17	class_IIa	9	39	878
GCA_001032225.1	NCBI	Klebsiella_pneumoniae	CHS164	kpneumoniae 258	NA	present	ybt17	class_IIa	9	39	878
GCA_001032265.1	NCBI	Klebsiella_pneumoniae	CHS165	kpneumoniae 258	NA	present	ybt17	class_IIa	9	39	878
GCA_001032275.1	NCBI	Klebsiella_pneumoniae	CHS166	kpneumoniae 258	NA	present	ybt17	class_IIa	10	39	878
GCA_001032285.1	NCBI	Klebsiella_pneumoniae	CHS167	kpneumoniae 258	NA	present	ybt17	class_IIa	9	31	878
GCA_001032305.1	NCBI	Klebsiella_pneumoniae	CHS168	kpneumoniae 258	NA	present	ybt17	class_IIa	9	31	878
GCA_001032345.1	NCBI	Klebsiella_pneumoniae	CHS169	kpneumoniae 258	NA	present	ybt17	class_IIa	8	39	878
GCA_001032355.1	NCBI	Klebsiella_pneumoniae	CHS170	kpneumoniae 258	NA	present	ybt17	class_IIa	9	39	885
GCA_001185895.1	NCBI	Klebsiella_pneumoniae	CHS171	kpneumoniae 258	NA	present	ybt17	class_IIa	9	39	878
GCA_001032365.1	NCBI	Klebsiella_pneumoniae	CHS172	kpneumoniae 258	NA	present	ybt17	class_IIa	8	39	878
GCA_001032375.1	NCBI	Klebsiella_pneumoniae	CHS173	kpneumoniae 258	NA	present	ybt17	class_IIa	9	31	878
GCA_001032435.1	NCBI	Klebsiella_pneumoniae	CHS176	kpneumoniae 258	NA	present	ybt17	class_IIa	9	39	878
GCA_001032445.1	NCBI	Klebsiella_pneumoniae	CHS177	kpneumoniae 258	NA	present	ybt17	class_IIa	9	39	878
GCA_001185835.1	NCBI	Klebsiella_pneumoniae	CHS178	kpneumoniae 258	NA	present	ybt17	class_IIa	9	39	878
GCA_001032455.1	NCBI	Klebsiella_pneumoniae	CHS179	kpneumoniae 258	NA	present	ybt17	class_IIa	15	39	865
GCA_001032505.1	NCBI	Klebsiella_pneumoniae	CHS181	kpneumoniae 258	NA	present	ybt17	class_IIa	9	39	878
GCA_001032525.1	NCBI	Klebsiella_pneumoniae	CHS182	kpneumoniae 258	NA	present	ybt17	class_IIa	8	39	878
GCA_001032535.1	NCBI	Klebsiella_pneumoniae	CHS183	kpneumoniae 258	NA	present	ybt17	class_IIa	8	39	878
GCA_001032545.1	NCBI	Klebsiella_pneumoniae	CHS184	kpneumoniae 258	NA	present	ybt17	class_IIa	9	39	310
GCA_001032585.1	NCBI	Klebsiella_pneumoniae	CHS185	kpneumoniae 258	NA	present	ybt17	class_IIa	9	39	878
GCA_001032605.1	NCBI	Klebsiella_pneumoniae	CHS186	kpneumoniae 258	NA	present	ybt17	class_IIa	5	32	878
GCA_001185825.1	NCBI	Klebsiella_pneumoniae	CHS187	kpneumoniae 258	NA	present	ybt17	class_IIa	9	32	878
GCA_001032615.1	NCBI	Klebsiella_pneumoniae	CHS189	kpneumoniae 258	NA	present	ybt17	class_IIa	9	NA	852
GCA_001032625.1	NCBI	Klebsiella_pneumoniae	CHS191	kpneumoniae 258	NA	present	ybt17	class_IIa	8	39	878
GCA_001032665.1	NCBI	Klebsiella_pneumoniae	CHS192	kpneumoniae 258	NA	present	ybt17	class_IIa	9	39	878
GCA_001032695.1	NCBI	Klebsiella_pneumoniae	CHS195	kpneumoniae 258	NA	present	ybt17	class_IIa	8	39	878
GCA_001185775.1	NCBI	Klebsiella_pneumoniae	CHS196	kpneumoniae 258	NA	present	ybt17	class_IIa	9	NA	889
GCA_001032705.1	NCBI	Klebsiella_pneumoniae	CHS197	kpneumoniae 258	NA	present	ybt17	class_IIa	9	39	878
GCA_001185765.1	NCBI	Klebsiella_pneumoniae	CHS198	kpneumoniae 258	NA	present	ybt17	class_IIa	9	39	878
GCA_001032765.1	NCBI	Klebsiella_pneumoniae	CHS200	kpneumoniae 258	NA	present	ybt17	class_IIa	9	39	864
GCA_001032795.1	NCBI	Klebsiella_pneumoniae	CHS202	kpneumoniae 258	NA	present	ybt17	class_IIa	9	39	878
GCA_001032895.1	NCBI	Klebsiella_pneumoniae	CHS209	kpneumoniae 258	NA	present	ybt17	class_IIa	9	39	878
GCA_001032925.1	NCBI	Klebsiella_pneumoniae	CHS210	kpneumoniae 258	NA	present	ybt17	class_IIa	9	39	878
GCA_001185755.1	NCBI	Klebsiella_pneumoniae	CHS212	kpneumoniae 258	NA	present	ybt17	class_IIa	9	39	878
GCA_001032965.1	NCBI	Klebsiella_pneumoniae	CHS213	kpneumoniae 258	NA	present	ybt17	class_IIa	9	39	878
GCA_001032975.1	NCBI	Klebsiella_pneumoniae	CHS214	kpneumoniae 258	NA	present	ybt17	class_IIa	8	39	878
GCA_001033005.1	NCBI	Klebsiella_pneumoniae	CHS215	kpneumoniae 258	NA	present	ybt17	class_IIa	8	39	878
GCA_001033015.1	NCBI	Klebsiella_pneumoniae	CHS216	kpneumoniae 258	NA	present	ybt17	class_IIa	8	39	878
GCA_001033045.1	NCBI	Klebsiella_pneumoniae	CHS217	kpneumoniae 258	NA	present	ybt17	class_IIa	9	39	878
GCA_001033055.1	NCBI	Klebsiella_pneumoniae	CHS218	kpneumoniae 258	NA	present	ybt17	class_IIa	8	39	878
GCA_001033085.1	NCBI	Klebsiella_pneumoniae	CHS219	kpneumoniae 258	NA	present	ybt17	class_IIa	8	39	878
GCA_001033095.1	NCBI	Klebsiella_pneumoniae	CHS220	kpneumoniae 258	NA	present	ybt17	class_IIa	9	39	878
GCA_001033125.1	NCBI	Klebsiella_pneumoniae	CHS221	kpneumoniae 258	NA	present	ybt17	class_IIa	8	39	878
GCA_001030745.1	NCBI	Klebsiella_pneumoniae	CHS222	kpneumoniae 258	NA	present	ybt17	class_IIa	9	39	878
GCA_001033135.1	NCBI	Klebsiella_pneumoniae	CHS223	kpneumoniae 258	NA	present	ybt17	class_IIa	8	39	878
GCA_001033165.1	NCBI	Klebsiella_pneumoniae	CHS224	kpneumoniae 258	NA	present	ybt17	class_IIa	8	39	878
GCA_001033175.1	NCBI	Klebsiella_pneumoniae	CHS225	kpneumoniae 258	NA	present	ybt17	class_IIa	9	39	878
GCA_001033205.1	NCBI	Klebsiella_pneumoniae	CHS226	kpneumoniae 258	NA	present	ybt17	class_IIa	9	39	878
GCA_001033215.1	NCBI	Klebsiella_pneumoniae	CHS228	kpneumoniae 258	NA	present	ybt17	class_IIa	9	39	878
GCA_001033255.1	NCBI	Klebsiella_pneumoniae	CHS230	kpneumoniae 258	NA	present	ybt17	class_IIa	9	39	878
GCA_001033285.1	NCBI	Klebsiella_pneumoniae	CHS231	kpneumoniae 258	NA	present	ybt17	class_IIa	9	39	878
GCA_001033295.1	NCBI	Klebsiella_pneumoniae	CHS232	kpneumoniae 258	NA	present	ybt17	class_IIa	9	39	878
GCA_001033335.1	NCBI	Klebsiella_pneumoniae	CHS235	kpneumoniae 258	NA	present	ybt17	class_IIa	9	39	355
GCA_001033365.1	NCBI	Klebsiella_pneumoniae	CHS236	kpneumoniae 258	NA	present	ybt17	class_IIa	9	39	878
GCA_001033375.1	NCBI	Klebsiella_pneumoniae	CHS237	kpneumoniae 258	NA	present	ybt17	class_IIa	8	39	878
GCA_001185745.1	NCBI	Klebsiella_pneumoniae	CHS238	kpneumoniae 258	NA	present	ybt17	class_IIa	9	39	878
GCA_001185695.1	NCBI	Klebsiella_pneumoniae	CHS239	kpneumoniae 258	NA	present	ybt17	class_IIa	8	39	878
GCA_001185675.1	NCBI	Klebsiella_pneumoniae	CHS240	kpneumoniae 258	NA	present	ybt17	class_IIa	8	39	878
GCA_001030795.1	NCBI	Klebsiella_pneumoniae	CHS81	kpneumoniae 258	NA	present	ybt17	class_IIa	8	39	878
GCA_001030825.1	NCBI	Klebsiella_pneumoniae	CHS82	kpneumoniae 258	NA	present	ybt17	class_IIa	8	39	878
GCA_001030835.1	NCBI	Klebsiella_pneumoniae	CHS83	kpneumoniae 258	NA	present	ybt17	class_IIa	9	39	878
GCA_001030845.1	NCBI	Klebsiella_pneumoniae	CHS84	kpneumoniae 258	NA	present	ybt17	class_IIa	9	39	878
GCA_001030875.1	NCBI	Klebsiella_pneumoniae	CHS85	kpneumoniae 258	NA	present	ybt17	class_IIa	9	39	878
GCA_001186035.1	NCBI	Klebsiella_pneumoniae	CHS87	kpneumoniae 258	NA	present	ybt17	class_IIa	9	39	878
GCA_001030905.1	NCBI	Klebsiella_pneumoniae	CHS88	kpneumoniae 258	NA	present	ybt17	class_IIa	9	39	307
GCA_001030915.1	NCBI	Klebsiella_pneumoniae	CHS89	kpneumoniae 258	NA	present	ybt17	class_IIa	9	39	864
GCA_001030935.1	NCBI	Klebsiella_pneumoniae	CHS90	kpneumoniae 258	NA	present	ybt17	class_IIa	8	39	878
GCA_001030985.1	NCBI	Klebsiella_pneumoniae	CHS92	kpneumoniae 258	NA	present	ybt17	class_IIa	8	39	878
GCA_001031015.1	NCBI	Klebsiella_pneumoniae	CHS94	kpneumoniae 258	NA	present	ybt17	class_IIa	9	39	878
GCA_001031025.1	NCBI	Klebsiella_pneumoniae	CHS95	kpneumoniae 258	NA	present	ybt17	class_IIa	9	32	878
GCA_001031065.1	NCBI	Klebsiella_pneumoniae	CHS96	kpneumoniae 258	NA	present	ybt17	class_IIa	8	39	878
GCA_001031075.1	NCBI	Klebsiella_pneumoniae	CHS97	kpneumoniae 258	NA	present	ybt17	class_IIa	9	39	310
GCA_001031095.1	NCBI	Klebsiella_pneumoniae	CHS98	kpneumoniae 258	NA	present	ybt17	class_IIa	9	39	306
GCA_001031105.1	NCBI	Klebsiella_pneumoniae	CHS99	kpneumoniae 258	NA	present	ybt17	class_IIa	9	39	878
GCA_002854895.1	NCBI	Klebsiella_pneumoniae	COL-Kpn101	kpneumoniae 258	NA	present	ybt17	NA	7	239	894
[truncated: 166 more rows]

## Sheet: Table S3
Species	ST	Amount
Escherichia coli	73	505
Klebsiella pneumoniae	258	315
Escherichia coli	95	312
other	-	164
Escherichia coli	12	117
Escherichia coli	127	106
Klebsiella pneumoniae	23	72
Klebsiella pneumoniae	11	59
Klebsiella aerogenes	93	50
Escherichia coli	-	49
Escherichia coli	141	43
Klebsiella aerogenes	4	29
Escherichia coli	998	28
Escherichia coli	80	25
Klebsiella pneumoniae	-	25
Escherichia coli	550	23
Escherichia coli	2015	20
Escherichia coli	404	19
Escherichia coli	372	18
Klebsiella aerogenes	-	16
Klebsiella pneumoniae	3	12
Klebsiella pneumoniae	48	12
Escherichia coli	625	11
Escherichia coli	968	10
Klebsiella pneumoniae	234	10
Escherichia coli	10	7
Escherichia coli	1057	7
Escherichia coli	555	7
Escherichia coli	104	6
Escherichia coli	1278	6
Escherichia coli	14	6
Escherichia coli	681	6
Escherichia coli	706	6
Escherichia coli	392	5
Escherichia coli	646	5
Klebsiella pneumoniae	14	5
Escherichia coli	1618	4
Escherichia coli	5261	4
Escherichia coli	537	4
Escherichia coli	544	4
Escherichia coli	961	4
Klebsiella pneumoniae	380	3
Escherichia coli	2604	2
Escherichia coli	6210	2
Escherichia coli	6527	2
Escherichia coli	7900	2
Escherichia coli	8157	2
Escherichia coli	83	2
Klebsiella pneumoniae	292	2
Klebsiella pneumoniae	437	2
Escherichia coli	1604	1
Escherichia coli	1616	1
Escherichia coli	1858	1
Escherichia coli	38	1
Escherichia coli	515	1
Escherichia coli	6235	1
Escherichia coli	7010	1
Escherichia coli	847	1
Klebsiella aerogenes	117	1
Klebsiella pneumoniae	2042	1
Klebsiella pneumoniae	416	1
Klebsiella pneumoniae	66	1

## Sheet: Table S4
Bacterial species	No. of strains		Archaeal species	No. of strains
Salmonella enterica	112546		Euryarchaeota archaeon	601
Listeria monocytogenes	22343		Candidatus Bathyarchaeota	149
Streptococcus pneumoniae	21403		Thaumarchaeota archaeon	93
Campylobacter jejuni	20730		Methanobacterium sp.	78
Escherichia coli	19197		Candidatus Woesearchaeota	73
Staphylococcus aureus	10522		Methanosarcina mazei	69
Campylobacter coli	9648		Candidatus Poseidoniales	68
Klebsiella pneumoniae	8038		Thermoplasmatales archaeon	67
Mycobacterium tuberculosis	6591		Halobacteriales archaeon	65
Pseudomonas aeruginosa	4880		Candidatus Pacearchaeota	60
Acinetobacter baumannii	4072		Thermoplasmata archaeon	57
Clostridioides difficile	2813		Sulfolobus acidocaldarius	56
Pseudomonas sp.	2612		Methanomassiliicoccaceae archaeon	56
Streptococcus pyogenes	2581		Thermoprotei archaeon	53
Neisseria meningitidis	1958		Methanosarcina sp.	42
Mycobacteroides abscessus	1720		Halorubrum sp.	40
Enterococcus faecium	1703		Candidatus Micrarchaeota	36
Shigella sonnei	1655		Candidatus Aenigmarchaeota	34
Burkholderia pseudomallei	1559		candidate division	33
Helicobacter pylori	1446		Candidatus Lokiarchaeota	30
Enterococcus faecalis	1430		Candidatus Thorarchaeota	29
Vibrio parahaemolyticus	1327		Methanobrevibacter smithii	28
Streptococcus suis	1300		archaeon (metagenome derived)	27
Streptococcus agalactiae	1157		Methanosaeta sp.	26
Vibrio cholerae	1082		Methanoregula sp.	26
Bacillus cereus	1052		uncultured Methanobrevibacter	25
Rhizobiales bacterium	1006		Methanoculleus sp.	25
Mesorhizobium sp.	996		Methanobrevibacter sp.	25
Gammaproteobacteria bacterium	905		Archaeoglobus sp.	25
Bordetella pertussis	888		Nitrosopumilus sp.	24
Streptomyces sp.	839		Marine Group	24
Legionella pneumophila	824		Methanosarcinales archaeon	22
Bacteroidales bacterium	785		Sulfolobus islandicus	21
Haemophilus influenzae	735		Nanoarchaeota archaeon	19
Enterobacter hormaechei	711		Haloferax sp.	19
Shigella flexneri	659		Candidatus Altiarchaeales	19
Neisseria gonorrhoeae	647		Crenarchaeota archaeon	18
Prochlorococcus sp.	643		Candidatus Diapherotrites	17
Chloroflexi bacterium	627		Thermococci archaeon	15
Staphylococcus epidermidis	593		Nitrosopumilaceae archaeon	15
Enterobacter cloacae	591		Natrialbaceae archaeon	15
uncultured Clostridiales	568		Nanohaloarchaea archaeon	15
Actinobacteria bacterium	559		Methanosaeta harundinacea	15
Serratia marcescens	515		Methanomassiliicoccus sp.	15
Clostridiales bacterium	514		Candidatus Parvarchaeota	15
Bacillus thuringiensis	513		Candidatus Marsarchaeota	15
Alphaproteobacteria bacterium	496		Aigarchaeota archaeon	15
candidate division	471		Saccharolobus solfataricus	14
Deltaproteobacteria bacterium	470		Nitrosopumilales archaeon	14
Pseudomonas syringae	469		Candidatus Korarchaeota	14
Bacillus sp.	459		Marine group	13
Lactobacillus plantarum	457		Thermococcus sp.	12
Xanthomonas oryzae	447		Methanomicrobiales archaeon	12
Lachnospiraceae bacterium	436		Methanolinea sp.	12
Stenotrophomonas maltophilia	428		Hadesarchaea archaeon	12
Bacteroidetes bacterium	428		Candidatus Verstraetearchaeota	12
Acidobacteria bacterium	420		Candidatus Heimdallarchaeota	12
Acidimicrobiaceae bacterium	417		Vulcanisaeta sp.	11
Yersinia pestis	392		Methanoregulaceae archaeon	11
Firmicutes bacterium	392		Methanomassiliicoccales archaeon	11
bacterium	388		Methanosphaera sp.	10
Cronobacter sakazakii	385		Halorubrum ezzemoulense	10
Clostridium sp.	349		Methanococcus maripaludis	9
uncultured Collinsella	347		Methanobacteriaceae archaeon	9
Brucella melitensis	339		halophilic archaeon	9
Parcubacteria group	332		Nitrosopelagicus sp.	8
Verrucomicrobia bacterium	327		Methanohalophilus sp.	8
Bifidobacterium longum	319		Halobacterium hubeiense	8
Flavobacteriales bacterium	318		Haloarcula sp.	8
Flavobacteriaceae bacterium	309		Candidatus Methanofastidiosum	8
Burkholderia ubonensis	307		Candidatus Huberarchaeum	8
Leptospira interrogans	304		Methanosarcinaceae archaeon	7
Campylobacter upsaliensis	304		Methanosarcina barkeri	7
Ruminococcaceae bacterium	301		Metallosphaera sedula	7
Burkholderia cenocepacia	301		crenarchaeote SCGC	7
Acinetobacter sp.	299		Candidatus Methanoperedens	7
Rhizobium leguminosarum	298		Archaeoglobales archaeon	7
Klebsiella oxytoca	298		Vulcanisaeta distributa	6
Klebsiella variicola	288		Nitrososphaera sp.	6
Prevotella sp.	274		Nitrososphaeraceae archaeon	6
Campylobacter lari	273		miscellaneous Crenarchaeota	6
Bacillus subtilis	272		Methanothrix sp.	6
Cutibacterium acnes	270		Methanophagales archaeon	6
Streptococcus equi	265		Methanoculleus marisnigri	6
Klebsiella quasipneumoniae	265		Haloferacaceae archaeon	6
Ruminococcus sp.	259		Candidatus Nitrosotenuis	6
Pseudomonas stutzeri	259		Candidatus Nitrosopumilus	6
Proteobacteria bacterium	256		Candidatus Geothermarchaeota	6
Rhodobacteraceae bacterium	254		Candidatus Altiarchaeum	6
Clostridium botulinum	246		uncultured archaeon	5
Francisella tularensis	243		Thermoproteus sp.	5
Oenococcus oeni	241		Sulfolobus sp.	5
Gemmatimonadetes bacterium	238		Methanolobus sp.	5
Brucella abortus	238		Methanobacterium formicicum	5
Staphylococcus haemolyticus	237		Desulfurococcales archaeon	5
Bacillus anthracis	235		Caldivirga sp.	5
Staphylococcus sp.	232		Archaeoglobus fulgidus	5
Corynebacterium diphtheriae	226		Archaeoglobi archaeon	5
Acinetobacter pittii	226		ANME-2 cluster	5
Staphylococcus pseudintermedius	222		uncultured Acidilobus	4
Klebsiella aerogenes	222		Thermofilum sp.	4
Porphyromonadaceae bacterium	216		Sulfolobales archaeon	4
Acidobacteriaceae bacterium	215		Natronobacterium gregoryi	4
Dehalococcoidia bacterium	213		Natrinema altunense	4
Planctomycetes bacterium	210		Methanomicrobiaceae archaeon	4
Mycobacterium avium	210		Methanohalophilus portucalensis	4
Bacillus toyonensis	210		Methanohalophilus euhalobius	4
Microbacterium sp.	206		Methanocorpusculum sp.	4
Burkholderia multivorans	206		Methanocalculaceae archaeon	4
Sinorhizobium meliloti	205		Methanobrevibacter arboriphilus	4
Streptococcus sp.	203		Halorussus sp.	4
Citrobacter freundii	201		Haloquadratum walsbyi	4
Burkholderiales bacterium	201		Haloferax mediterranei	4
Rhizobium sp.	200		Desulfurococcaceae archaeon	4
Lactococcus lactis	200		Candidatus Parvarchaeum	4
Pasteurella multocida	199		Candidatus Nitrosotalea	4
Mycobacterium sp.	199		Candidatus Nitrosopelagicus	4
Candidatus Marinimicrobia	197		Candidatus Methanomethylophilus	4
Streptococcus mutans	196		Candidatus Hydrothermarchaeota	4
Bacillus velezensis	190		Caldisphaera sp.	4
Paenibacillus sp.	189		Aciduliprofundum sp.	4
Burkholderia sp.	189		uncultured Candidatus	3
Yersinia enterocolitica	188		Thermococcus thioreducens	3
Sphingomonas sp.	188		Pyrobaculum sp.	3
Chlamydia trachomatis	185		Pyrobaculum aerophilum	3
Vibrio vulnificus	179		Nitrosarchaeum sp.	3
Vibrio sp.	179		Natrinema sp.	3
uncultured Clostridium	179		Methanothermobacter sp.	3
Flavobacterium sp.	178		Methanosarcina thermophila	3
Candidatus Nomurabacteria	178		Methanosarcina siciliae	3
Xanthomonas citri	177		Methanomicrobia archaeon	3
Rhodococcus sp.	175		Methanohalophilus halophilus	3
Lactobacillus rhamnosus	173		Methanoculleus bourgensis	3
Bacteroides fragilis	172		Methanocorpusculaceae archaeon	3
Candidatus Saccharibacteria	171		Methanococcoides sp.	3
Betaproteobacteria bacterium	171		Methanococcoides methylutens	3
Lactobacillus paracasei	168		Methanocalculus sp.	3
Planctomycetaceae bacterium	166		Methanobrevibacter oralis	3
Candidatus Woesebacteria	165		marine archaeum	3
Pseudoalteromonas sp.	163		Halovenus sp.	3
Campylobacter concisus	162		Halorubrum lacusprofundi	3
Bacteroides sp.	162		Halorubrum distributum	3
Arthrobacter sp.	159		Halorubraceae archaeon	3
Synechococcus sp.	157		Halonotius sp.	3
Bacillus wiedmannii	156		Halomicrobium mukohataei	3
uncultured Prevotella	154		Halogeometricum borinquense	3
Campylobacter fetus	154		Halobacterium salinarum	3
Clostridium perfringens	153		Halobacteriaceae archaeon	3
Patescibacteria group	151		Haloarcula hispanica	3
Proteus mirabilis	150		Halalkalicoccus jeotgali	3
Verrucomicrobiales bacterium	149		Haladaptatus paucihalophilus	3
Nitrospirae bacterium	149		Fervidicoccus fontis	3
Pelagibacteraceae bacterium	147		Euryarchaeota archaeum	3
Lactobacillus sp.	146		Desulfurococcus amylolyticus	3
Corynebacterium sp.	146		Candidatus Syntrophoarchaeum	3
uncultured Bacteroidales	145		Candidatus Nitrososphaera	3
Rhodospirillaceae bacterium	145		Candidatus Nitrosocosmicus	3
Pseudomonas fluorescens	145		Candidatus Nanohaloarchaeota	3
Campylobacter sp.	144		Candidatus Nanobsidianus	3
uncultured Prevotellaceae	143		Candidatus Micrarchaeum	3
Enterobacter sp.	141		Candidatus Methanosuratus	3
Lactobacillus reuteri	138		Candidatus Methanomethylicus	3
Bacillales bacterium	137		Archaeoglobaceae archaeon	3
Elusimicrobia bacterium	136		Acidilobus sp.	3
Burkholderia cepacia	135		Thermococcus sibiricus	2
Shigella boydii	133		Thermococcus peptonophilus	2
Xanthomonas perforans	132		Thermococcus litoralis	2
Candidatus Roizmanbacteria	131		Thermococcus chitonophagus	2
uncultured Ruminococcaceae	129		Thermococcus celer	2
Pseudomonas putida	129		Thermococcus barophilus	2
Escherichia sp.	126		Thermocladium sp.	2
Mannheimia haemolytica	124		Theionarchaea archaeon	2
uncultured Lachnospiraceae	123		Salinigranum halophilum	2
Staphylococcus argenteus	123		Pyrodictium delaneyi	2
Myxococcales bacterium	123		Pyrococcus sp.	2
Halomonas sp.	123		Pyrococcus furiosus	2
Flavobacterium psychrophilum	123		Natronorubrum tibetense	2
Ralstonia solanacearum	122		Natronorubrum bangense	2
Planctomycetia bacterium	121		Natronomonas sp.	2
Pseudomonas savastanoi	119		Natronolimnobius baerhuensis	2
Candidatus Kaiserbacteria	118		Natrinema versiforme	2
Streptococcus oralis	116		Natrinema pellirubrum	2
Opitutae bacterium	116		Natrinema pallidum	2
Alcanivorax sp.	115		Natrialba magadii	2
Moraxella catarrhalis	114		Natrarchaeobius chitinivorans	2
Shigella sp.	113		Natrarchaeobaculum sulfurireducens	2
Candidatus Nealsonbacteria	113		Methanospirillum hungatei	2
Bradyrhizobium sp.	113		Methanosphaera stadtmanae	2
Syntrophomonadaceae bacterium	112		Methanosphaera cuniculi	2
Cyanobacteria bacterium	111		Methanosarcina horonobensis	2
Curtobacterium sp.	111		Methanosarcina acetivorans	2
Candidatus Moranbacteria	111		Methanopyrus sp.	2
Borreliella burgdorferi	111		Methanonatronarchaeia archaeon	2
Chryseobacterium sp.	110		Methanomethylovorans sp.	2
Bacillus pseudomycoides	110		Methanolobus vulcani	2
Eubacterium sp.	107		methanogenic archaeon	2
Candidatus Uhrbacteria	107		Methanofollis sp.	2
Gardnerella vaginalis	106		Methanoculleus chikugoensis	2
Bacillus megaterium	106		Methanocorpusculum labreanum	2
Corynebacterium pseudotuberculosis	105		Methanococcoides vulcani	2
Vibrio splendidus	104		Methanocaldococcus villosus	2
Enterococcus sp.	104		Methanobrevibacter ruminantium	2
Acinetobacter nosocomialis	104		Methanobrevibacter olleyae	2
Bifidobacterium breve	102		Methanobrevibacter gottschalkii	2
Enterobacteriaceae bacterium	101		Methanobacterium subterraneum	2
Burkholderia stagnalis	100		Methanobacteriales archaeon	2
Candidatus Omnitrophica	99		Haloterrigena turkmenica	2
Treponema sp.	98		Haloterrigena jeotgali	2
Collinsella sp.	97		Haloterrigena hispanica	2
Staphylococcus chromogenes	96		Haloterrigena daqingensis	2
Prevotellaceae bacterium	96		Halostella pelagica	2
Syntrophaceae bacterium	95		Halosimplex sp.	2
Streptococcus mitis	95		Halorubrum saccharovorum	2
Pseudomonas amygdali	95		Halorubrum chaoviator	2
Candidatus Levybacteria	95		Halorientalis sp.	2
Xanthomonas arboricola	94		Halorhabdus tiamatea	2
Streptococcus iniae	94		Haloplanus rubicundus	2
Klebsiella michiganensis	94		Haloplanus aerogenes	2
Ignavibacteria bacterium	94		Halopiger salifodinae	2
Thioalkalivibrio sp.	93		Halopenitus persicus	2
Marinobacter sp.	93		Halopelagius longus	2
Lactobacillus crispatus	93		Halolamina pelagica	2
Candidatus Magasanikbacteria	93		Haloferax volcanii	2
Bordetella bronchiseptica	93		Haloferax prahovense	2
Bacteroides vulgatus	93		Haloferax larsenii	2
Staphylococcus saprophyticus	92		Haloferax gibbonsii	2
Balneolaceae bacterium	92		Halodesulfurarchaeum formicicum	2
Leclercia adecarboxylata	91		Halococcus hamelinensis	2
Mycoplasma pneumoniae	90		Halobiforma lacisalsi	2
Bacillus licheniformis	90		Halobellus sp.	2
Stenotrophomonas sp.	89		Halobellus limi	2
Methylobacterium sp.	89		Halobacterium sp.	2
Candidatus Rokubacteria	89		Haloarcula vallismortis	2
Variovorax sp.	88		Haloarcula salaria	2
Chitinophagaceae bacterium	88		Haloarcula marismortui	2
Aeromonas veronii	88		Halarchaeum acidiphilum	2
Vibrio lentus	87		Halapricum salinum	2
Pantoea sp.	86		Halanaeroarchaeum sulfurireducens	2
Candidatus Yanofskybacteria	86		Haladaptatus sp.	2
Spirochaetaceae bacterium	85		Geoglobus sp.	2
Lactobacillus salivarius	85		euryarchaeote SCGC	2
Cryobacterium sp.	85		Diapherotrites archaeon	2
Klebsiella sp.	84		Desulfurococcus mucosus	2
Clostridia bacterium	84		Cuniculiplasma divulgatum	2
Akkermansia muciniphila	84		Candidatus Nitrosomarinus	2
Aeromonas hydrophila	84		Candidatus Nitrosocaldus	2
Sphingobacterium sp.	83		Candidatus Nitrosarchaeum	2
Nocardioides sp.	83		Candidatus Nezhaarchaeota	2
Burkholderia mallei	83		Candidatus Methanoperedenaceae	2
Xanthomonas axonopodis	82		Candidatus Methanofastidiosa	2
Xanthomonas campestris	81		Candidatus Methanodesulfokores	2
Candidatus Falkowbacteria	81		Candidatus Korarchaeum	2
Yersinia pseudotuberculosis	80		Candidatus Helarchaeota	2
Comamonadaceae bacterium	80		Candidatus Aramenus	2
Brevundimonas sp.	80		Aeropyrum pernix	2
Anaerolineaceae bacterium	80		Aeropyrum camini	2
Rickettsiales bacterium	79		Aciduliprofundum boonei	2
Pectobacterium carotovorum	79		Acidiplasma cupricumulans	2
Cloacimonetes bacterium	79		Acidiplasma aeolicum	2
Candidatus Microthrix	79		Acidilobaceae archaeon	2
uncultured Ruminococcus	78		Acidianus hospitalis	2
Spirochaetales bacterium	78		Zestosphaera tikiterensis	1
Escherichia albertii	78		Vulcanisaeta thermophila	1
Candidatus Pelagibacter	78		Vulcanisaeta souniana	1
Psychrobacter sp.	77		Vulcanisaeta moutnovskia	1
Erythrobacter sp.	77		uncultured Methanosphaera	1
Desulfobacteraceae bacterium	77		uncultured Methanoculleus	1
Vibrio cyclitrophicus	76		uncultured marine	1
Sphingomonas koreensis	76		uncultured DHVE6	1
Gilliamella apicola	76		Thermosphaera aggregans	1
Enterobacter asburiae	76		Thermoproteus uzoniensis	1
Bifidobacterium animalis	76		Thermoproteus tenax	1
Staphylococcus capitis	75		Thermoplasma volcanium	1
Pseudomonas coronafaciens	75		Thermoplasma sp.	1
Catabacter sp.	75		Thermoplasma acidophilum	1
Bifidobacterium bifidum	75		Thermogymnomonas acidicola	1
Bacteroides uniformis	75		Thermogladius calderae	1
Staphylococcus hominis	74		Thermofilum uzonense	1
Shigella dysenteriae	74		Thermofilum pendens	1
Mycoplasma bovis	74		Thermofilum adornatus	1
Bifidobacterium pseudolongum	74		Thermofilum adornatum	1
Pseudomonas chlororaphis	73		Thermococcus zilligii	1
Enterobacter roggenkampii	73		Thermococcus siculi	1
Candidatus Zambryskibacteria	73		Thermococcus radiotolerans	1
Bryobacterales bacterium	73		Thermococcus profundus	1
Xylella fastidiosa	72		Thermococcus piezophilus	1
Treponema pallidum	72		Thermococcus paralvinellae	1
Sphingomonadales bacterium	72		Thermococcus pacificus	1
Phycisphaerales bacterium	72		Thermococcus onnurineus	1
Enterobacter kobei	72		Thermococcus nautili	1
Novosphingobium sp.	71		Thermococcus kodakarensis	1
Lactobacillus delbrueckii	71		Thermococcus guaymasensis	1
Citrobacter sp.	71		Thermococcus gorgonarius	1
Candidatus Peregrinibacteria	71		Thermococcus gammatolerans	1
Bifidobacterium pseudocatenulatum	71		Thermococcus eurythermalis	1
Vibrio crassostreae	70		Thermococcus cleftensis	1
Vibrio anguillarum	70		Thermococcus celericrescens	1
Bacillus mycoides	70		Thermococcus barossii	1
Bacillus amyloliquefaciens	70		Thermococcales archaeon	1
Xanthomonas vasicola	69		Thermocladium modestius	1
Leuconostoc mesenteroides	69		Sulfurisphaera tokodaii	1
Coxiella burnetii	69		Sulfuracidifex tepidarius	1
Chlamydia psittaci	69		Sulfuracidifex metallicus	1
Pedobacter sp.	68		Sulfodiicoccus acidiphilus	1
Fusobacterium nucleatum	68		Staphylothermus marinus	1
Exiguobacterium sp.	68		Staphylothermus hellenicus	1
Chlamydia abortus	68		Saliphagus sp.	1
Achromobacter xylosoxidans	68		Salinigranum rubrum	1
Rathayibacter sp.	67		Salinarchaeum sp.	1
Lactobacillus brevis	67		Pyrolobus fumarii	1
Hyphomonas sp.	67		Pyrodictium occultum	1
Porphyromonas gingivalis	66		Pyrococcus yayanosii	1
Nitrospiraceae bacterium	66		Pyrococcus kukulkanii	1
Neisseria sp.	66		Pyrococcus horikoshii	1
Candidatus Giovannonibacteria	66		Pyrococcus abyssi	1
Brucella suis	66		Pyrobaculum oguniense	1
Yersinia ruckeri	65		Pyrobaculum neutrophilum	1
uncultured Tenericutes	65		Pyrobaculum islandicum	1
Streptococcus pseudopneumoniae	65		Pyrobaculum ferrireducens	1
Enterococcus hirae	65		Pyrobaculum calidifontis	1
Elizabethkingia anophelis	65		Pyrobaculum arsenaticum	1
Candidatus Gottesmanbacteria	65		Picrophilus torridus	1
Candidatus Daviesbacteria	65		Picrophilus oshimae	1
Serratia sp.	64		Palaeococcus pacificus	1
Lactobacillus fermentum	64		Palaeococcus ferrophilus	1
Anaerolineae bacterium	64		Nitrososphaera viennensis	1
Aeromonas salmonicida	64		Nitrososphaerales archaeon	1
Staphylococcus simulans	63		Nitrosopumilus piranensis	1
Sphingobium sp.	63		Nitrosopumilus maritimus	1
Buchnera aphidicola	63		Nitrosopumilus adriaticus	1
Agrobacterium tumefaciens	63		Nitrosarchaeum koreense	1
Xanthomonas euvesicatoria	62		Natronorubrum thiooxidans	1
Streptococcus sanguinis	62		Natronorubrum texcoconense	1
Clostridiaceae bacterium	62		Natronorubrum sulfidifaciens	1
Candidatus Collierbacteria	62		Natronorubrum sediminis	1
Xanthomonas fragariae	61		Natronomonas salsuginis	1
Raoultella ornithinolytica	61		Natronomonas pharaonis	1
Morganella morganii	61		Natronomonas moolapensis	1
Microgenomates group	61		Natronolimnohabitans innermongolicus	1
Haemophilus haemolyticus	61		Natronococcus occultus	1
Anaerolineales bacterium	61		Natronococcus jeotgali	1
Alistipes sp.	61		Natronococcus amylolyticus	1
Acidovorax sp.	61		Natronobacterium texcoconense	1
Verrucomicrobia subdivision	60		Natronoarchaeum philippinense	1
uncultured bacterium	60		Natrinema salaciae	1
Streptococcus thermophilus	60		Natrinema gari	1
Streptococcus salivarius	60		Natrinema ejinorense	1
SAR86 cluster	60		Natrialba taiwanensis	1
Rhodobiaceae bacterium	60		Natrialba sp.	1
Nitrospira sp.	60		Natrialba hulunbeirensis	1
Snodgrassella alvi	59		Natrialba chahannaoensis	1
Shewanella sp.	59		Natrialba asiatica	1
Pantoea ananatis	59		Natrialba aegyptia	1
Methylophaga sp.	59		Natrarchaeobius halalkaliphilus	1
Ignavibacteriae bacterium	59		Natrarchaeobaculum aegyptiacum	1
Blautia sp.	59		Nanoarchaeum equitans	1
Streptococcus dysgalactiae	58		Methermicoccus shengliensis	1
Nitriliruptoraceae bacterium	58		Methanotrichaceae archaeon	1
Wolbachia endosymbiont	57		Methanotorris igneus	1
Vibrio breoganii	57		Methanotorris formicicus	1
Sphingopyxis sp.	57		Methanothrix thermoacetophila	1
Solemya velum	57		Methanothrix soehngenii	1
Microcystis aeruginosa	57		Methanothermus fervidus	1
Lactobacillus helveticus	57		Methanothermococcus thermolithotrophicus	1
Halieaceae bacterium	57		Methanothermococcus sp.	1
Bacteroides ovatus	57		Methanothermococcus okinawensis	1
Bacteriodetes bacterium	57		Methanothermobacter wolfeii	1
Erysipelotrichaceae bacterium	56		Methanothermobacter thermautotrophicus	1
Streptococcus sobrinus	55		Methanothermobacter tenebrarum	1
Alteromonas sp.	55		Methanothermobacter marburgensis	1
uncultured Bacteroides	54		Methanothermobacter defluvii	1
Parabacteroides distasonis	54		Methanospirillum stamsii	1
Fibrobacter sp.	54		Methanospirillum lacunae	1
Armatimonadetes bacterium	54		Methanosphaerula palustris	1
Actinomyces sp.	54		Methanosarcina vacuolata	1
Staphylococcus xylosus	53		Methanosarcina spelaei	1
Staphylococcus warneri	53		Methanosarcina soligelidi	1
Staphylococcus sciuri	53		Methanosarcinales archeaon	1
Roseburia sp.	53		Methanosarcina lacustris	1
Janthinobacterium sp.	53		Methanosarcina flavescens	1
Flammeovirgaceae bacterium	53		Methanosalsum zhilinae	1
Faecalibacterium prausnitzii	53		Methanosalsum natronophilum	1
Candidatus Curtissbacteria	53		Methanoregula formicica	1
Bifidobacterium sp.	53		Methanoregula boonei	1
Xanthomonas translucens	52		Methanopyrus kandleri	1
Streptococcus anginosus	52		Methanopyri archaeon	1
Micromonospora sp.	52		Methanoplanus limicola	1
Methylococcaceae bacterium	52		Methanonatronarchaeum thermophilum	1
Listeria innocua	52		Methanomicrobium mobile	1
Candidatus Azambacteria	52		Methanomethylovorans hollandica	1
Bdellovibrionales bacterium	52		Methanomassiliicoccus luminyensis	1
Bifidobacterium adolescentis	51		Methanolobus tindarius	1
Streptococcus gordonii	50		Methanolobus psychrotolerans	1
Prochlorococcus marinus	50		Methanolobus psychrophilus	1
Paeniclostridium sordellii	50		Methanolobus profundi	1
Lachnoclostridium sp.	50		Methanolinea tarda	1
Kingella kingae	50		Methanolacinia petrolearia	1
Epibacterium mobile	50		Methanolacinia paynteri	1
Enterococcus casseliflavus	50		Methanohalophilus mahii	1
Coprobacillus sp.	50		Methanohalobium evestigatum	1
Candidatus Wolfebacteria	50		Methanogenium cariaci	1
Acinetobacter radioresistens	50		Methanofollis liminatans	1
Staphylococcus cohnii	49		Methanofollis ethanolicus	1
Propionibacterium freudenreichii	49		Methanofervidicoccus sp.	1
Porticoccaceae bacterium	49		Methanofervidicoccus abyssi	1
Peptococcaceae bacterium	49		Methanoculleus thermophilus	1
Clavibacter michiganensis	49		Methanoculleus taiwanensis	1
Candidatus Taylorbacteria	49		Methanoculleus sediminis	1
alpha proteobacterium	49		Methanoculleus horonobensis	1
Lactobacillus sakei	48		Methanocorpusculum parvum	1
Candidatus Shapirobacteria	48		Methanocorpusculum bavaricum	1
Burkholderia vietnamiensis	48		Methanococcus voltae	1
Salinispora arenicola	47		Methanococcus vannielii	1
Micavibrio sp.	47		Methanococcus aeolicus	1
Cryomorphaceae bacterium	47		Methanococcoides burtonii	1
Burkholderia thailandensis	47		Methanococcaceae archaeon	1
Aggregatibacter actinomycetemcomitans	47		Methanocella sp.	1
Sulfitobacter sp.	46		Methanocella paludicola	1
SAR116 cluster	46		Methanocella conradii	1
Rhodobacterales bacterium	46		Methanocellaceae archaeon	1
Omnitrophica WOR_2	46		Methanocella arvoryzae	1
Idiomarina sp.	46		Methanocaldococcus vulcanius	1
Candidatus Staskawiczbacteria	46		Methanocaldococcus sp.	1
Butyrivibrio sp.	46		Methanocaldococcus jannaschii	1
Vibrio harveyi	45		Methanocaldococcus infernus	1
Pseudomonadales bacterium	45		Methanocaldococcus fervens	1
Paracoccus sp.	45		Methanocaldococcus bathoardescens	1
Mycoplasma mycoides	45		Methanobrevibacter wolinii	1
Mycobacteroides chelonae	45		Methanobrevibacter woesei	1
Micrococcus luteus	45		Methanobrevibacter thaueri	1
Lysinibacillus sp.	45		Methanobrevibacter millerae	1
gamma proteobacterium	45		Methanobrevibacter filiformis	1
Bacillus pumilus	45		Methanobrevibacter cuticularis	1
uncultured Porphyromonadaceae	44		Methanobrevibacter curvatus	1
Thermus scotoductus	44		Methanobrevibacter boviskoreani	1
Sulfurimonas sp.	44		Methanobacterium veterum	1
Streptomyces albidoflavus	44		Methanobacterium paludis	1
Proteiniphilum sp.	44		Methanobacterium lacus	1
Parabacteroides sp.	44		Methanobacterium congolense	1
Pantoea agglomerans	44		Methanobacterium bryantii	1
Macrococcus caseolyticus	44		Methanobacterium arcticum	1
Leptospira borgpetersenii	44		Methanimicrococcus blatticola	1
Lactobacillus johnsonii	44		Metallosphaera yellowstonensis	1
Gemmatimonadales bacterium	44		Metallosphaera sp.	1
[Eubacterium] rectale	44		Metallosphaera prunae	1
Cupriavidus taiwanensis	44		Metallosphaera hakonensis	1
Cronobacter malonaticus	44		Metallosphaera cuprina	1
Candidatus Pacebacteria	44		Lokiarchaeum sp.	1
Rothia sp.	43		Ignisphaera aggregans	1
Rhodanobacter sp.	43		Ignicoccus islandicus	1
Pseudomonas protegens	43		Ignicoccus hospitalis	1
Paenibacillus polymyxa	43		Hyperthermus sp.	1
Glaesserella parasuis	43		Hyperthermus butylicus	1
Arcobacter sp.	43		Halovivax ruber	1
Vibrio alginolyticus	42		Halovivax asiaticus	1
Streptococcus intermedius	42		Halovenus aranensis	1
Staphylococcus equorum	42		Haloterrigena thermotolerans	1
Sinorhizobium medicae	42		Haloterrigena sp.	1
Phycisphaerae bacterium	42		Haloterrigena salina	1
Mycobacterium kansasii	42		Haloterrigena salifodinae	1
Helicobacter sp.	42		Haloterrigena saccharevitans	1
Haemophilus parainfluenzae	42		Haloterrigena mahii	1
Fusobacterium necrophorum	42		Haloterrigena limicola	1
Clostridium tetani	42		Halostella sp.	1
Candidatus Aminicenantes	42		Halostella salina	1
Borreliella garinii	42		Halostella litorea	1
Bacteroides thetaiotaomicron	42		Halostagnicola sp.	1
Alteromonas macleodii	42		Halostagnicola larsenii	1
Alteromonadaceae bacterium	42		Halostagnicola kamekurae	1
Streptococcus parasanguinis	41		Halosimplex carlsbadense	1
Spirochaetes bacterium	41		Halorussus ruber	1
Salmonella bongori	41		Halorussus rarus	1
Rhodospirillales bacterium	41		Halorussus litoreus	1
Rhodococcus hoagii	41		Halorubrum vacuolatum	1
Propionibacterium sp.	41		Halorubrum tropicale	1
Neisseria lactamica	41		Halorubrum trapanicum	1
Lactobacillus acidophilus	41		Halorubrum terrestre	1
Desulfovibrio sp.	41		Halorubrum tebenquichense	1
Dehalococcoides mccartyi	41		Halorubrum sodomense	1
Corynebacterium glutamicum	41		Halorubrum persicum	1
Candidatus Hodgkinia	41		Halorubrum litoreum	1
Brucella sp.	41		Halorubrum lipolyticum	1
bacterium (Candidatus	41		Halorubrum kocurii	1
Achromobacter sp.	41		Halorubrum hochstenium	1
uncultured Blautia	40		Halorubrum halophilum	1
Syntrophomonas sp.	40		Halorubrum halodurans	1
Streptococcus equinus	40		Halorubrum coriense	1
Spartobacteria bacterium	40		Halorubrum californiensis	1
Salinispora pacifica	40		Halorubrum arcis	1
Leptospira santarosai	40		Halorubrum amylolyticum	1
Crocinitomicaceae bacterium	40		Halorubrum aidingense	1
Carnobacterium divergens	40		Halorubrum aethiopicum	1
Candidatus Portnoybacteria	40		Halorientalis regularis	1
Candidatus Methylopumilus	40		Halorientalis persicus	1
Aeromonas caviae	40		Halorhabdus utahensis	1
Zetaproteobacteria bacterium	39		Halorhabdus sp.	1
uncultured Eubacterium	39		Halorhabdus rudnickae	1
Pediococcus acidilactici	39		Haloquadratum sp.	1
Paraburkholderia sp.	39		Haloprofundus sp.	1
Opitutaceae bacterium	39		Haloprofundus marisrubri	1
Massilia sp.	39		Haloprofundus halophilus	1
Candidatus Sulcia	39		Haloplanus vescus	1
Vibrio campbellii	38		Haloplanus salinus	1
Synergistaceae bacterium	38		Haloplanus natans	1
Sphingobacteriales bacterium	38		Halopiger xanaduensis	1
[Ruminococcus] gnavus	38		Halopiger goleimassiliensis	1
Pseudomonadaceae bacterium	38		Halopiger djelfimassiliensis	1
Photobacterium damselae	38		Halopiger aswanensis	1
Histophilus somni	38		Halopenitus malekzadehii	1
Desulfobacterales bacterium	38		Halopelagius inordinatus	1
Candidatus Doudnabacteria	38		Haloparvum sedimenti	1
Candidatus Berkelbacteria	38		Halonotius pteroides	1
Agrobacterium sp.	38		Halomicrobium zhouii	1
Wenzhouxiangella sp.	37		Halomicrobium katesii	1
Veillonella sp.	37		Halomicroarcula sp.	1
Streptomyces rimosus	37		Halomarina oriensis	1
PVC group	37		Halolamina sediminis	1
Mollicutes bacterium	37		Halolamina rubra	1
Legionellales bacterium	37		Halohasta litchfieldiae	1
Helicobacter cinaedi	37		Halogranum salarium	1
Geobacillus sp.	37		Halogranum rubrum	1
Erwinia amylovora	37		Halogranum gelatinilyticum	1
Caulobacter sp.	37		Halogranum amylolyticum	1
Candidatus Amesbacteria	37		Halogeometricum sp.	1
Campylobacter hyointestinalis	37		Halogeometricum rufum	1
Aminicenantes bacterium	37		Halogeometricum pallidum	1
Xanthomonadaceae bacterium	36		Halogeometricum limi	1
uncultured Mollicutes	36		Haloferax sulfurifontis	1
SAR324 cluster	36		Haloferax mucosum	1
Geobacter sp.	36		Haloferax massiliensis	1
Fischerella thermalis	36		Haloferax lucentense	1
Enterococcus durans	36		Haloferax elongans	1
Desulfobulbaceae bacterium	36		Haloferax denitrificans	1
Cupriavidus sp.	36		Haloferax alexandrinus	1
Cronobacter dublinensis	36		Halococcus thailandensis	1
Cellulomonas sp.	36		Halococcus sp.	1
Blautia obeum	36		Halococcus sediminicola	1
Bacillus safensis	36		Halococcus salifodinae	1
Aliivibrio fischeri	36		Halococcus saccharolyticus	1
uncultured Erysipelotrichaceae	35		Halococcus morrhuae	1
Thalassospira sp.	35		Halococcus agarilyticus	1
Sulfurovum sp.	35		Halobiforma nitratireducens	1
Ochrobactrum sp.	35		Halobiforma haloterrestris	1
Muribaculaceae bacterium	35		Halobellus rufus	1
Ensifer sp.	35		Halobellus clavatus	1
Clostridium sporogenes	35		Halobellus captivus	1
Citrobacter koseri	35		Halobaculum gomorrense	1
Cellvibrionales bacterium	35		Halobacterium jilantaiense	1
Candidatus Peribacteria	35		Halobacteriaceae bacterium	1
Acholeplasmataceae bacterium	35		Haloarcula taiwanensis	1
Xanthomonas phaseoli	34		Haloarcula sinaiiensis	1
Riemerella anatipestifer	34		Haloarcula rubripromontorii	1
Rickettsia japonica	34		Haloarcula quadrata	1
Paenibacillus odorifer	34		Haloarcula japonica	1
Oscillatoriales cyanobacterium	34		Haloarculaceae archaeon	1
Lactobacillus gasseri	34		Haloarcula californiae	1
Ignavibacteriales bacterium	34		Haloarcula argentinensis	1
Faecalibacterium sp.	34		Haloarcula amylolytica	1
Burkholderia territorii	34		haloarchaeon 3A1-DGR	1
Bosea sp.	34		Haloarchaeobius iranensis	1
Bacteroides stercoris	34		Halegenticoccus soli	1
Alcaligenes faecalis	34		Halalkalicoccus subterraneus	1
Aeromonas sp.	34		Halalkalicoccus paucihalophilus	1
Trueperaceae bacterium	33		Halalkaliarchaeum desulfuricum	1
Raoultella planticola	33		Haladaptatus litoreus	1
Prevotella intermedia	33		Haladaptatus cibarius	1
Microbacteriaceae bacterium	33		Geoglobus ahangari	1
Megasphaera sp.	33		Geoglobus acetivorans	1
Leptospira kirschneri	33		Fervidicoccus sp.	1
Hymenobacter sp.	33		Ferroplasma sp.	1
Gordonia sp.	33		Ferroplasmaceae archaeon	1
Enterobacter bugandensis	33		Ferroplasma acidiphilum	1
Cytophagales bacterium	33		Ferroplasma acidarmanus	1
Chlamydia suis	33		Ferroglobus placidus	1
Candidatus Gastranaerophilales	33		Cuniculiplasma sp.	1
Bordetella holmesii	33		crenarchaeote JGI-OTU-1	1
Balneolales bacterium	33		Conexivisphaera calidus	1
Acinetobacter indicus	33		Cenarchaeum symbiosum	1
Yersinia frederiksenii	32		Candidatus Thalassarchaeum	1
Oceanospirillaceae bacterium	32		Candidatus Poseidonia	1
Methylotenera sp.	32		Candidatus Odinarchaeota	1
Bacillus coagulans	32		Candidatus Nanosalinarum	1
Acinetobacter junii	32		Candidatus Nanosalina	1
Acidimicrobiia bacterium	32		Candidatus Nanopusillus	1
Thiotrichales bacterium	31		Candidatus Nanoclepta	1
SAR202 cluster	31		Candidatus Methanoplasma	1
Pseudoxanthomonas sp.	31		Candidatus Methanomassiliicoccus	1
Marinimicrobia bacterium	31		Candidatus Methanolliviera	1
Hyphomonadaceae bacterium	31		Candidatus Methanoliparum	1
[Haemophilus] ducreyi	31		Candidatus Methanohalarchaeum	1
Enterobacter ludwigii	31		Candidatus Methanoculleus	1
Duganella sp.	31		Candidatus Mancarchaeum	1
Citrobacter braakii	31		Candidatus Iainarchaeum	1
Candidatus Poribacteria	31		Candidatus Hydrothermarchaeum	1
Candidatus Beckwithbacteria	31		Candidatus Haloredivivus	1
Bacillus atrophaeus	31		Candidatus Halobonum	1
Bacillus altitudinis	31		Candidatus Hadarchaeum	1
Aerococcus urinae	31		Candidatus Caldiarchaeum	1
Tenericutes bacterium	30		Candidatus Argoarchaeum	1
Sporosarcina sp.	30		Candidatus Aenigmarchaeum	1
Mucilaginibacter sp.	30		Candidatus Acidianus	1
Limnohabitans sp.	30		Caldivirga maquilingensis	1
Hydrogenophilales bacterium	30		Caldisphaera lagunensis	1
Granulicella sp.	30		archaeon UBA583	1
Epsilonproteobacteria bacterium	30		archaeon UBA55	1
Enterococcus gallinarum	30		archaeon UBA543	1
Eggerthella lenta	30		archaeon UBA490	1
Carnobacterium maltaromaticum	30		archaeon UBA460	1
Candidatus Campbellbacteria	30		archaeon UBA431	1
Candidatus Atribacteria	30		archaeon UBA168	1
Bdellovibrionaceae bacterium	30		archaeon UBA140	1
Bacteriovoracaceae bacterium	30		archaeon SCG-AAA382B04	1
Anaplasma phagocytophilum	30		archaeon RBG_16_50_20	1
Akkermansiaceae bacterium	30		archaeon HR06	1
Acinetobacter ursingii	30		archaeon HR05	1
Verrucomicrobiaceae bacterium	29		archaeon HR04	1
Staphylococcus felis	29		archaeon HR03	1
Solirubrobacterales bacterium	29		archaeon HR02	1
Saprospiraceae bacterium	29		archaeon HR01	1
Roseovarius sp.	29		archaeon GW2011_AR9	1
Rhodocyclaceae bacterium	29		archaeon GW2011_AR6	1
Rhodococcus fascians	29		archaeon GW2011_AR5	1
Pusillimonas sp.	29		archaeon GW2011_AR4	1
Propionibacteriaceae bacterium	29		archaeon GW2011_AR3	1
Olsenella sp.	29		archaeon GW2011_AR21	1
Lysinibacillus sphaericus	29		archaeon GW2011_AR20	1
Leifsonia sp.	29		archaeon GW2011_AR19	1
Kocuria sp.	29		archaeon GW2011_AR18	1
Gallionellales bacterium	29		archaeon GW2011_AR17	1
Devosia sp.	29		archaeon GW2011_AR16	1
Candidatus Wildermuthbacteria	29		archaeon GW2011_AR15	1
Brucella canis	29		archaeon GW2011_AR13	1
Aequorivita sp.	29		archaeon GW2011_AR11	1
Actinobacillus pleuropneumoniae	29		archaeon GW2011_AR10	1
Acetobacter pasteurianus	29		archaeon GW2011_AR1	1
Streptococcus cristatus	28		archaeon D22	1
Parabacteroides merdae	28		archaeon CG_4_8_14_3_um_filter_38_5	1
Oleiphilus sp.	28		archaeon CG_4_10_14_0_2_um_filter_Archaea_38_6	1
Listeria ivanovii	28		archaeon CG2_30_31_98	1
Leuconostoc pseudomesenteroides	28		archaeon CG10_big_fil_rev_8_21_14_0_10_43_11	1
Kiritimatiellae bacterium	28		archaeon CG07_land_8_20_14_0_80_38_8	1
Frankia sp.	28		archaeon CG06_land_8_20_14_3_00_37_11	1
Corynebacterium ulcerans	28		archaeon BMS3Bbin16	1
Corynebacterium striatum	28		archaeon BMS3Bbin15	1
Coprococcus sp.	28		archaeon BMS3Abin17	1
Colwellia sp.	28		archaeon BMS3Abin16	1
Chlamydia muridarum	28		archaeon ADurb.Bin336	1
Candidatus Yonathbacteria	28		archaeon 13_2_20CM_2_53_6	1
Balneolia bacterium	28		archaeon 13_2_20CM_2_52_21	1
Azospirillum sp.	28		archaeon 13_1_40CM_4_53_4	1
Xanthomonadales bacterium	27		archaeon 13_1_40CM_2_52_4	1
Weissella confusa	27		archaeon 13_1_40CM_2_52_13	1
Streptococcus gallolyticus	27		archaeon 13_1_20CM_52_20	1
Ruminococcus flavefaciens	27		archaeon 13_1_20CM_2_54_9	1
Pseudonocardia sp.	27		archaeon 13_1_20CM_2_51_12	1
Piscirickettsia salmonis	27		Archaeoglobus veneficus	1
Parcubacteria bacterium	27		Archaeoglobus sulfaticallidus	1
Micrococcales bacterium	27		Archaeoglobus profundus	1
Lactococcus garvieae	27		ANME-1 cluster	1
Gallibacterium anatis	27		Acidiplasma sp.	1
Enterococcus cecorum	27		Acidilobus saccharovorans	1
Empedobacter sp.	27		Acidianus manzaensis	1
Dorea formicigenerans	27
Corynebacterium jeikeium	27
Chryseobacterium indologenes	27
Candidatus Parcubacteria	27
Candidatus Melainabacteria	27
Candidatus Liberibacter	27
Candidatus Hydrogenedentes	27
Candidatus Accumulibacter	27
Campylobacter lanienae	27
Bacteroides dorei	27
Bacillus paralicheniformis	27
Zymomonas mobilis	26
uncultured Sutterella	26
uncultured Solobacterium	26
uncultured Alistipes	26
Thalassolituus sp.	26
Staphylococcus lugdunensis	26
Salinivibrio sp.	26
Rhodococcus erythropolis	26
Polaromonas sp.	26
Photobacterium angustum	26
Oxalobacteraceae bacterium	26
Oscillibacter sp.	26
Omnitrophica bacterium	26
Lactobacillus taiwanensis	26
Herbaspirillum sp.	26
Elizabethkingia meningoseptica	26
Corallococcus sp.	26
Clostridium butyricum	26
Candidatus Acetothermia	26
Burkholderia gladioli	26
Brachyspira hyodysenteriae	26
Blastomonas sp.	26
Atopobium sp.	26
Atopobiaceae bacterium	26
Weissella cibaria	25
Streptobacillus moniliformis	25
Staphylococcus agnetis	25
Rathayibacter rathayi	25
Nostoc sp.	25
Mycobacterium marinum	25
Lonsdalea populi	25
Lactobacillus parabuchneri	25
Lactobacillus casei	25
Hafnia alvei	25
Enterococcus mundtii	25
Ectothiorhodospiraceae bacterium	25
Chlamydiae bacterium	25
Candidatus Izimaplasma	25
Brochothrix thermosphacta	25
Bordetella parapertussis	25
Amycolatopsis sp.	25
Alteromonas australica	25
Acinetobacter johnsonii	25
Vibrio metoecus	24
Streptococcus parauberis	24
Rothia mucilaginosa	24
Rathayibacter toxicus	24
Photobacterium phosphoreum	24
Phaeobacter inhibens	24
Opitutales bacterium	24
Nitrospina sp.	24
Nitrospinae bacterium	24
Mycoplasma gallisepticum	24
Mycolicibacterium fortuitum	24
Mageeibacillus sp.	24
Lentisphaeria bacterium	24
Lactobacillus kunkeei	24
Clostridium beijerinckii	24
Candidatus Sungbacteria	24
Caldiserica bacterium	24
Bartonella henselae	24
Afipia sp.	24
Aeromicrobium sp.	24
Acetobacteraceae bacterium	24
Vibrio tasmaniensis	23
Thiobacillus sp.	23
Staphylococcus gallinarum	23
Staphylococcus arlettae	23
Sphingomonadaceae bacterium	23
Prevotella copri	23
Photobacterium kishitanii	23
Mycoplasma hominis	23
Mycobacterium intracellulare	23
Muricauda sp.	23
Methylocystaceae bacterium	23
Maribacter sp.	23
Lysobacter sp.	23
Lysinibacillus fusiformis	23
Lentisphaerae bacterium	23
Legionella sp.	23
Lactobacillus acetotolerans	23
Helicobacter felis	23
Gilliamella apis	23
Desulfosporosinus sp.	23
Candidatus Thioglobus	23
Candidatus Komeilibacteria	23
Caldicellulosiruptor bescii	23
Bordetella avium	23
Aggregatibacter aphrophilus	23
Actinomyces naeslundii	23
Yersinia kristensenii	22
Yersinia intermedia	22
uncultured Olsenella	22
Staphylococcus succinus	22
Sphaerochaeta sp.	22
Rhodobacter sphaeroides	22
Rhodobacter sp.	22
Rhizobium phaseoli	22
Puniceicoccaceae bacterium	22
Pseudomonas lundensis	22
Providencia rettgeri	22
Ochrobactrum anthropi	22
Nitrosomonas sp.	22
Mycolicibacterium smegmatis	22
Mesorhizobium loti	22
Lactobacillus pentosus	22
Lactobacillus curvatus	22
Helicobacter pullorum	22
Hafnia paralvei	22
Erythrobacteraceae bacterium	22
Edwardsiella tarda	22
Citromicrobium sp.	22
Candidatus Jorgensenbacteria	22
Butyricicoccus sp.	22
Brevibacterium aurantiacum	22
Brevibacillus laterosporus	22
Bacteroides xylanisolvens	22
Bacteroides plebeius	22
Arcobacter cryaerophilus	22
Actinomyces oris	22
Acinetobacter lwoffii	22
Thermotoga sp.	21
Sulfuricurvum sp.	21
Streptomyces griseus	21
Rikenellaceae bacterium	21
Rhodopseudomonas palustris	21
Pseudomonas fragi	21
Providencia stuartii	21
Polynucleobacter sp.	21
Polaribacter sp.	21
Pelagibacterales bacterium	21
Orientia tsutsugamushi	21
Mycobacterium chimaera	21
Methylophilaceae bacterium	21
Mesotoga sp.	21
Leucobacter sp.	21
Lactobacillus iners	21
Hungatella hathewayi	21
Halanaerobiaceae bacterium	21
Flavobacterium columnare	21
Dorea longicatena	21
Cytophagaceae bacterium	21
Corynebacterium bovis	21
Chromobacterium violaceum	21
Candidatus Ryanbacteria	21
Candidatus Latescibacteria	21
Candidatus Dojkabacteria	21
Candidatus Buchananbacteria	21
Bradyrhizobium japonicum	21
Bacteroides caccae	21
Bacillus clausii	21
Aeromonas dhakensis	21
Acinetobacter haemolyticus	21
Acinetobacter calcoaceticus	21
Ureaplasma urealyticum	20
uncultured Veillonella	20
Tetragenococcus halophilus	20
Ralstonia sp.	20
Pseudomonas mendocina	20
Pseudomonas brassicacearum	20
Pseudoalteromonas luteoviolacea	20
Planctomyces sp.	20
Pediococcus pentosaceus	20
Pandoraea apista	20
Leuconostoc lactis	20
Leptospira weilii	20
Lactobacillus sanfranciscensis	20
Lactobacillus ruminis	20
Lactobacillus micheneri	20
Kribbella sp.	20
Dialister sp.	20
Desulfonatronospira sp.	20
Cylindrospermopsis raciborskii	20
[Clostridium] clostridioforme	20
Candidatus Kuenenbacteria	20
Candidatus Gracilibacteria	20
Candidatus Dependentiae	20
Candidatus Cloacimonetes	20
Bacteroides intestinalis	20
Azospirillum brasilense	20
Arcobacter butzleri	20
Algoriphagus sp.	20
Xanthomonas sp.	19
Variovorax paradoxus	19
uncultured Eggerthella	19
Trueperella pyogenes	19
Tropheryma whipplei	19
Sulfurospirillum sp.	19
Streptococcus uberis	19
Staphylococcus delphini	19
Sinorhizobium fredii	19
Serratia plymuthica	19
Pseudomonas oleovorans	19
Prolixibacteraceae bacterium	19
Pluralibacter gergoviae	19
Phenylobacterium sp.	19
Pectobacterium parmentieri	19
Oribacterium sp.	19
Odoribacter splanchnicus	19
Oceanicaulis sp.	19
Mycobacterium colombiense	19
Moraxellaceae bacterium	19
Methylophilales bacterium	19
Marinomonas sp.	19
Leptospirillum ferriphilum	19
Leeuwenhoekiella sp.	19
Leclercia sp.	19
Finegoldia magna	19
Dickeya solani	19
Citrobacter amalonaticus	19
Chthonomonas sp.	19
Candidatus Muproteobacteria	19
Candidatus Jacksonbacteria	19
Burkholderia contaminans	19
Brevibacillus sp.	19
Bordetella hinzii	19
Bordetella genomosp.	19
Blastococcus sp.	19
Bacillus halotolerans	19
Atribacteria bacterium	19
Aminobacterium sp.	19
Alteromonas mediterranea	19
Agrobacterium rhizogenes	19
Acidiferrobacteraceae bacterium	19
uncultured Desulfovibrio	18
uncultured Coriobacteriaceae	18
Thiomonas sp.	18
Thioclava sp.	18
Sutterella sp.	18
Streptomyces albus	18
Pseudomonas psychrotolerans	18
Pseudomonas kunmingensis	18
Pseudobutyrivibrio sp.	18
Pantoea vagans	18
Oceanospirillales bacterium	18
Nocardia sp.	18
Lactobacillus jensenii	18
Lactobacillus aviarius	18
Kandleria vitulina	18
Kandleria sp.	18
Helicobacter suis	18
Geobacillus stearothermophilus	18
Erwinia sp.	18
Elizabethkingia miricola	18
Edwardsiella piscicida	18
Comamonas thiooxydans	18
Collinsella aerofaciens	18
Capnocytophaga sp.	18
Candidatus Kerfeldbacteria	18
Candidatus Dadabacteria	18
Brevibacterium sp.	18
Bifidobacteriaceae bacterium	18
beta proteobacterium	18
Bacillus aryabhattai	18
Aquimarina sp.	18
Anaplasma marginale	18
Altererythrobacter sp.	18
Actinomadura sp.	18
Acidovorax avenae	18
Vibrio nigripulchritudo	17
Vibrio jasicida	17
Vibrio fluvialis	17
uncultured Oscillibacter	17
uncultured Dialister	17
Treponema denticola	17
Streptomyces scabiei	17
Spirochaetia bacterium	17
Sphingobium yanoikuyae	17
Selenomonas sp.	17
Saprospirales bacterium	17
Rheinheimera sp.	17
Pseudovibrio sp.	17
Pseudomonas viridiflava	17
Pseudomonas monteilii	17
Photobacterium leiognathi	17
Pasteurellaceae bacterium	17
Mycobacteroides immunogenum	17
Melissococcus plutonius	17
Leuconostoc citreum	17
Leptospira noguchii	17
Klebsiella grimontii	17
Hyphomicrobium sp.	17
Hydrogenophaga sp.	17
Gallionellaceae bacterium	17
Fusobacterium periodonticum	17
Frigoribacterium sp.	17
[Eubacterium] eligens	17
Enterococcus avium	17
Desulfuromonas sp.	17
Delftia acidovorans	17
Cutibacterium avidum	17
Coriobacteriaceae bacterium	17
[Clostridium] bolteae	17
Chitinophaga sp.	17
Candidatus Vogelbacteria	17
Candidatus Harrisonbacteria	17
Brucella ovis	17
Borrelia miyamotoi	17
Agromyces sp.	17
Actinomycetales bacterium	17
actinobacterium SCGC	17
Acidimicrobiales bacterium	17
Xanthomonas vesicatoria	16
Xanthomonas albilineans	16
Vibrio owensii	16
uncultured Phascolarctobacterium	16
Thalassospira xiamenensis	16
Tannerella sp.	16
Succinatimonas sp.	16
Staphylococcus pasteuri	16
Smithella sp.	16
Shewanella algae	16
Serratia liquefaciens	16
Serratia fonticola	16
Ruminococcus bromii	16
Ruegeria sp.	16
Roseobacter sp.	16
Rodentibacter pneumotropicus	16
Rhodopirellula sp.	16
Ralstonia pickettii	16
Pseudomonas plecoglossicida	16
Pseudomonas denitrificans	16
Pseudoalteromonas piscicida	16
Planctomycetales bacterium	16
Photobacterium sp.	16
Neisseria elongata	16
Mycoplasma sp.	16
Marinovum sp.	16
Magnetococcales bacterium	16
Legionella taurinensis	16
Lactobacillus amylovorus	16
Lachnospira sp.	16
Ktedonobacter sp.	16
Fusobacterium sp.	16
Epulopiscium sp.	16
Enterovibrio norvegicus	16
Caulobacteraceae bacterium	16
Candidatus Kryptonium	16
Candidatus Colwellbacteria	16
Candidatus Aerophobetes	16
Campylobacter hepaticus	16
Bradyrhizobium elkanii	16
Blastocatellia bacterium	16
Bartonella bacilliformis	16
Balneola sp.	16
Bacteroidia bacterium	16
Bacillus simplex	16
Avibacterium paragallinarum	16
Vibrio coralliilyticus	15
Ureaplasma parvum	15
uncultured Selenomonadales	15
uncultured Roseburia	15
uncultured actinobacterium	15
Thauera sp.	15
Syntrophobacterales bacterium	15
Subdoligranulum sp.	15
Sphingobacteriia bacterium	15
Sinorhizobium sp.	15
Selenomonas ruminantium	15
Rhodoferax sp.	15
Pseudomonas avellanae	15
Pseudoalteromonas ruthenica	15
Providencia alcalifaciens	15
Pantoea dispersa	15
Nitrosospira sp.	15
Neisseria subflava	15
Mycoplasma pullorum	15
Microgenomates bacterium	15
Micrococcus sp.	15
Methylobacter sp.	15
Loktanella sp.	15
Lactobacillus murinus	15
Halothiobacillus sp.	15
Haemophilus sp.	15
Gluconobacter oxydans	15
Escherichia marmotae	15
endosymbiont of	15
Dyella sp.	15
Dorea sp.	15
Deinococcus sp.	15
Cycloclasticus sp.	15
Cyanobium sp.	15
Comamonas testosteroni	15
Candidatus Woykebacteria	15
Candidatus Lloydbacteria	15
Candidatus Adlerbacteria	15
Bradyrhizobium canariense	15
Bdellovibrio sp.	15
Bartonella sp.	15
Bartonella quintana	15
Bacteroides eggerthii	15
Bacilli bacterium	15
Arcobacter skirrowii	15
Akkermansia sp.	15
Acidimicrobium sp.	15
uncultured proteobacterium	14
uncultured Firmicutes	14
Syntrophobacteraceae bacterium	14
Streptococcus constellatus	14
Sphingobacteriaceae bacterium	14
Sorangium cellulosum	14
Shewanella baltica	14
Rahnella sp.	14
Pseudomonas synxantha	14
Porphyromonas sp.	14
Piscirickettsiaceae bacterium	14
Photorhabdus luminescens	14
Pelotomaculum sp.	14
Nostoc linckia	14
Nonomuraea sp.	14
Nocardiopsis sp.	14
Neorhizobium sp.	14
Mycoplasma capricolum	14
Megasphaera elsdenii	14
Marinobacter hydrocarbonoclasticus	14
Marinilabiliales bacterium	14
Leptospira levettii	14
Leptolyngbya sp.	14
Leisingera sp.	14
Lactobacillus buchneri	14
Idiomarina abyssalis	14
Halanaerobium congolense	14
Escherichia fergusonii	14
Enterococcaceae bacterium	14
Dolosigranulum pigrum	14
Desulfuromonadaceae bacterium	14
Delftia sp.	14
Corynebacterium aurimucosum	14
Comamonas sp.	14
Candidatus Sedimenticola	14
Candidatus Planktophila	14
Candidatus Liptonbacteria	14
Candidatus Erwinia	14
Candidatus Eisenbacteria	14
Bifidobacterium dentium	14
Bacillus cytotoxicus	14
Xanthomonas gardneri	13
Wolbachia pipientis	13
Vibrio mimicus	13
uncultured Fusobacterium	13
uncultured Clostridia	13
uncultured Actinomyces	13
Thermus thermophilus	13
Thermoflexales bacterium	13
Tenacibaculum sp.	13
Tannerella forsythia	13
Shewanella putrefaciens	13
Ruminococcus albus	13
Rothia kristinae	13
Roseburia inulinivorans	13
Rickettsia prowazekii	13
Rhodococcus rhodochrous	13
Rhodobacter capsulatus	13
Pseudomonas koreensis	13
Pseudomonas frederiksbergensis	13
Proteus vulgaris	13
Phycisphaeraceae bacterium	13
Paenibacillus larvae	13
Oscillospiraceae bacterium	13
Nitrosospira multiformis	13
Mycoplasma ovipneumoniae	13
Mycolicibacterium conceptionense	13
Mycobacteroides sp.	13
Moritella viscosa	13
Moraxella osloensis	13
Moorella thermoacetica	13
Methylomonas sp.	13
Luteimonas sp.	13
Limnobacter sp.	13
Lactobacillus agilis	13
Labrenzia sp.	13
Kocuria rhizophila	13
Hungatella sp.	13
Glaciecola sp.	13
Enterobacter cancerogenus	13
Eikenella sp.	13
Desulfotomaculum sp.	13
Coriobacteriia bacterium	13
Cohnella sp.	13
Clostridium tyrobutyricum	13
Citrobacter portucalensis	13
Chromatiales bacterium	13
Chlamydia pneumoniae	13
Candidatus Portiera	13
Candidatus Blackburnbacteria	13
Candidatus Arthromitus	13
Calditrichaeota bacterium	13
Brevundimonas naejangsanensis	13
Brevundimonas diminuta	13
Bifidobacterium moukalabense	13
Bacteroides cellulosilyticus	13
Anoxybacillus flavithermus	13
Agrobacterium vitis	13
Acidiphilium sp.	13
Wohlfahrtiimonas chitiniclastica	12
Veillonella parvula	12
uncultured Veillonellaceae	12
uncultured Porphyromonas	12
uncultured Parabacteroides	12
uncultured Faecalibacterium	12
Taylorella equigenitalis	12
Solobacterium sp.	12
Rothia dentocariosa	12
Roseibacillus sp.	12
Roseburia intestinalis	12
Rickettsia rickettsii	12
Rhodococcus ruber	12
Rhodococcus opacus	12
Rahnella aquatilis	12
Pseudoalteromonas rubra	12
Pseudanabaena sp.	12
Porphyromonas gulae	12
Porphyrobacter sp.	12
Photorhabdus sp.	12
Pediococcus damnosus	12
OM182 bacterium	12
Methylophilus sp.	12
Mesoplasma florum	12
Marinobacter adhaerens	12
Lactococcus sp.	12
Lactobacillus mucosae	12
Lactobacillus lindneri	12
Kocuria rosea	12
Kitasatospora sp.	12
Hungateiclostridium thermocellum	12
Haliea sp.	12
Frankia symbiont	12
Francisella sp.	12
Flavonifractor plautii	12
Faecalitalea sp.	12
Erysipelatoclostridium ramosum	12
Enhydrobacter sp.	12
Eikenella corrodens	12
Dickeya dianthicola	12
Desulfuromonadales bacterium	12
Desulfobulbus sp.	12
delta proteobacterium	12
Chlamydia pecorum	12
Capnocytophaga canimorsus	12
Candidatus Sumerlaeota	12
Candidatus Phytoplasma	12
Candidatus Peribacter	12
Candidatus Hamiltonella	12
Candidatus Desantisbacteria	12
Campylobacter helveticus	12
Burkholderia diffusa	12
Burkholderiaceae bacterium	12
Burkholderia anthina	12
Brachybacterium sp.	12
Aureimonas sp.	12
Anabaena sp.	12
Aerococcus sp.	12
Acinetobacter venetianus	12
Acinetobacter soli	12
Acidithiobacillus thiooxidans	12
Acetothermia bacterium	12
Yersinia mollaretii	11
Xenorhabdus bovienii	11
Winogradskyella sp.	11
Vibrio rotiferianus	11
Vibrio diabolicus	11
uncultured Opitutales	11
uncultured Megasphaera	11
Terribacillus saccharophilus	11
Streptococcus infantis	11
Staphylococcus petrasii	11
Spirochaeta sp.	11
Shinella sp.	11
Salinivibrio kushneri	11
Salinispora tropica	11
Salinicola sp.	11
Salinibacter ruber	11
[Ruminococcus] torques	11
Rhodococcus qingshengii	11
Rhodococcus pyridinivorans	11
Rhodanobacteraceae bacterium	11
Rhizobium etli	11
Psychromonas sp.	11
Pseudomonas veronii	11
Pseudomonas lactis	11
Pseudomonas fulva	11
Pseudomonas cichorii	11
Pseudoclavibacter sp.	11
Petrotoga sp.	11
Peptoniphilus sp.	11
Pectobacterium atrosepticum	11
Parageobacillus thermoglucosidasius	11
Pantoea stewartii	11
Pandoraea sp.	11
Oligella urethralis	11
Ochrobactrum intermedium	11
Mycoplasma hyopneumoniae	11
Mycobacteroides franklinii	11
Mycobacterium persicum	11
Methylocystis sp.	11
Lutibacter sp.	11
Leuconostoc gelidum	11
Leptospira meyeri	11
Leptospiraceae bacterium	11
Lactobacillus paraplantarum	11
Hyphomicrobiaceae bacterium	11
Helicobacter bilis	11
Gallionella sp.	11
Flavonifractor sp.	11
Eubacteriaceae bacterium	11
Ensifer adhaerens	11
Dysgonomonas sp.	11
Dickeya zeae	11
Dickeya sp.	11
Desulfovibrionaceae bacterium	11
Curvibacter sp.	11
Cronobacter turicensis	11
Coprococcus comes	11
Competibacteraceae bacterium	11
Clostridium paraputrificum	11
Clostridium acetobutylicum	11
Cellulosimicrobium cellulans	11
Caulobacter vibrioides	11
Candidatus Veblenbacteria	11
Candidatus Thermofonsia	11
Candidatus Terrybacteria	11
Candidatus Brocadia	11
Candidatus Andersenbacteria	11
Campylobacter showae	11
Campylobacter pinnipediorum	11
Calothrix sp.	11
Calescamantes bacterium	11
Brevibacillus brevis	11
Bradyrhizobium diazoefficiens	11
Borreliella afzelii	11
Bifidobacterium asteroides	11
Bacillaceae bacterium	11
Anaerostipes hadrus	11
Aggregatibacter kilianii	11
Acinetobacter bereziniae	11
Acidobacterium sp.	11
Acholeplasma laidlawii	11
Acetobacter sp.	11
Vibrio diazotrophicus	10
Vagococcus sp.	10
uncultured Treponema	10
uncultured Lachnobacterium	10
Teredinibacter turnerae	10
Syntrophus sp.	10
Synechocystis sp.	10
Sutterellaceae bacterium	10
Streptomyces hygroscopicus	10
Streptomyces acidiscabies	10
Staphylococcus schleiferi	10
Staphylococcus devriesei	10
Spirochaetae bacterium	10
Robiginitomaculum sp.	10
Rhizobiaceae bacterium	10
Raoultella terrigena	10
Pseudomonas simiae	10
Pseudomonas nitroreducens	10
Pseudomonas marginalis	10
Pseudomonas azotoformans	10
Porphyrobacter donghaensis	10
Polynucleobacter necessarius	10
Plesiomonas shigelloides	10
Phyllobacteriaceae bacterium	10
Phaeobacter gallaeciensis	10
Pelomonas sp.	10
Pelagibacterium sp.	10
Paracoccus denitrificans	10
Parabacteroides goldsteinii	10
Odoribacter sp.	10
Neorhizobium galegae	10
Neisseria sicca	10
Neisseria mucosa	10
Natronohydrobacter sp.	10
Myxococcus xanthus	10
Myxococcus sp.	10
Myroides odoratimimus	10
Mycobacteroides salmoniphilum	10
Mycobacterium asiaticum	10
Microcystis sp.	10
Microcystis flos-aquae	10
Micrococcaceae bacterium	10
Microbacterium testaceum	10
Luteibacter sp.	10
Komagataeibacter xylinus	10
Komagataeibacter hansenii	10
Janthinobacterium lividum	10
Helicobacter bizzozeronii	10
Halanaerobium sp.	10
Granulibacter bethesdensis	10
Glutamicibacter sp.	10
Geobacteraceae bacterium	10
Flavobacterium johnsoniae	10
Erysipelothrix rhusiopathiae	10
Erwinia persicina	10
Ehrlichia ruminantium	10
Desulfonatronovibrio sp.	10
Desulfobulbus propionicus	10
Dehalobacter sp.	10
Coxiellaceae bacterium	10
Corynebacterium belfantii	10
Cobetia sp.	10
Clostridium novyi	10
[Clostridium] innocuum	10
Clostridium baratii	10
Chromobacterium sp.	10
Chromatiaceae bacterium	10
Chlorobium sp.	10
Cellvibrio sp.	10
Candidatus Tremblaya	10
Candidatus Competibacteraceae	10
Candidatus Cloacimonas	10
Candidatus Carsonella	10
Butyrivibrio fibrisolvens	10
Burkholderia ambifaria	10
Bradyrhizobiaceae bacterium	10
Blattabacterium punctulatus	10
Bacillus stratosphericus	10
Azoarcus sp.	10
Aquabacterium sp.	10
Anaerococcus sp.	10
Alloscardovia omnicolens	10
Aliivibrio finisterrensis	10
Alcaligenaceae bacterium	10
Aeromonas media	10
Acinetobacter seifertii	10
Acidovorax citrulli	10
Acidaminococcaceae bacterium	10
Achromobacter insolitus	10
Achromobacter denitrificans	10
Acholeplasmatales bacterium	10
zeta proteobacterium	9
Woeseiaceae bacterium	9
Vibrio kanaloae	9
Veillonella atypica	9
uncultured planctomycete	9
uncultured Butyricicoccus	9
Thermotogales bacterium	9
Thermotogae bacterium	9
Thermodesulfobacterium commune	9
Thermoanaerobacter sp.	9
Terrabacteria group	9
Tardiphaga sp.	9
Sutterella wadsworthensis	9
Sulfobacillus thermosulfidooxidans	9
Subdoligranulum variabile	9
Streptomyces lavendulae	9
Streptococcus pasteurianus	9
Stenotrophomonas rhizophila	9
Staphylococcus vitulinus	9
Staphylococcus saccharolyticus	9
Staphylococcus caprae	9
Runella slithyformis	9
Rubrivivax sp.	9
Roseomonas sp.	9
Roseivirga sp.	9
Rhizobium pusense	9
Rhizobacter sp.	9
Raoultella sp.	9
Ralstonia mannitolilytica	9
Pseudopropionibacterium propionicum	9
Pseudomonas poae	9
Pseudomonas oryzihabitans	9
Pseudomonas orientalis	9
Pseudomonas fuscovaginae	9
Proteus sp.	9
Prevotella bryantii	9
Polynucleobacter asymbioticus	9
Plantibacter sp.	9
Photobacterium aquimaris	9
Paraburkholderia caballeronis	9
Pantoea septica	9
Paenibacillus amylolyticus	9
OCS155 cluster	9
Oblitimonas alkaliphila	9
Nocardia seriolae	9
Nocardia nova	9
Nocardia farcinica	9
Mycoplasma hyosynoviae	9
Mycoplasma hyorhinis	9
Mycobacterium canettii	9
Microcystis panniformis	9
Microbispora sp.	9
Methylobacterium radiotolerans	9
Maritimibacter sp.	9
Magnetovibrio sp.	9
Macrococcus canis	9
Lactobacillus timberlakei	9
Lactobacillus backii	9
Halobacteriovorax sp.	9
Halobacteriovoraceae bacterium	9
Gemmatimonas sp.	9
Francisella philomiragia	9
Francisella noatunensis	9
filamentous cyanobacterium	9
Eubacterium ventriosum	9
Ehrlichia chaffeensis	9
Eggerthella sp.	9
Edwardsiella ictaluri	9
Dyadobacter sp.	9
Cupriavidus necator	9
Cupriavidus metallidurans	9
[Clostridium] symbiosum	9
Clostridium pasteurianum	9
Citrobacter werkmanii	9
Chloracidobacterium sp.	9
Caulobacterales bacterium	9
Carnobacterium sp.	9
Candidatus Tagabacteria	9
Candidatus Synechococcus	9
Candidatus Spechtbacteria	9
Candidatus Schekmanbacteria	9
Candidatus Hydrothermae	9
Candidatus Brocadiaceae	9
Butyricimonas virosa	9
Burkholderia pseudomultivorans	9
Burkholderia glumae	9
Brucella ceti	9
Bordetella trematum	9
Bordetella sp.	9
Bifidobacterium catenulatum	9
Bacillus circulans	9
Arcobacter thereius	9
Anaerobutyricum hallii	9
Alicycliphilus sp.	9
Aggregatibacter segnis	9
Aeromonas sobria	9
Acinetobacter schindleri	9
Acidithiobacillus ferrooxidans	9
Acidaminococcus sp.	9
Vibrio natriegens	8
Vibrio mediterranei	8
Veillonellaceae bacterium	8
uncultured Streptococcus	8
uncultured Rhodospirillaceae	8
uncultured Alphaproteobacteria	8
Thiotrichaceae bacterium	8
Thiomicrospira sp.	8
Thermus sp.	8
Thermomicrobiaceae bacterium	8
Terrabacter sp.	8
Syntrophorhabdus sp.	8
Synergistales bacterium	8
Sulfitobacter pontiacus	8
Streptomyces puniceus	8
Streptomyces lydicus	8
Streptomyces avermitilis	8
Streptococcus vestibularis	8
Streptococcus porcinus	8
Streptococcus lutetiensis	8
Streptococcus canis	8
Stappia sp.	8
Staphylococcus lentus	8
Staphylococcus intermedius	8
Staphylococcus hyicus	8
Staphylococcus carnosus	8
Sporomusaceae bacterium	8
Spongiibacter sp.	8
Sphingomonas melonis	8
Sinobacteraceae bacterium	8
Salmonella sp.	8
Salinisphaera sp.	8
Rhodovulum sulfidophilum	8
Rhodovulum sp.	8
Rhodothermaceae bacterium	8
Rhodocyclales bacterium	8
Pseudomonas parafulva	8
Pseudomonas mosselii	8
Pseudomonas moraviensis	8
Pseudomonas mandelii	8
Pseudomonas lurida	8
Pseudomonas kilonensis	8
Pseudomonas corrugata	8
Pseudomonas congelans	8
Pseudomonas citronellolis	8
Pseudomonas asiatica	8
Pseudomonas alcaligenes	8
Pseudoflavonifractor sp.	8
Pseudoalteromonas lipolytica	8
Prevotella ruminicola	8
Prevotella denticola	8
Prevotella bivia	8
Planococcus sp.	8
Phaeobacter sp.	8
Phaeobacter piscinae	8
Peptostreptococcus anaerobius	8
Pandoraea pnomenusa	8
Paludibacter sp.	8
Paenibacillus peoriae	8
Paenibacillaceae bacterium	8
Ornithinimicrobium sp.	8
Oblitimonas sp.	8
Nocardia cyriacigeorgica	8
Nitrosomonas ureae	8
Nitrosomonadales bacterium	8
Nesterenkonia sp.	8
Neisseria weaveri	8
Neisseria flavescens	8
Mycoplasma canis	8
Mycoplasma californicum	8
Mycolicibacterium sp.	8
Mycolicibacterium phlei	8
Mycolicibacterium peregrinum	8
Mycobacterium ulcerans	8
Moraxella bovoculi	8
Mobiluncus mulieris	8
Microcystis wesenbergii	8
Methylorubrum extorquens	8
Methylibium sp.	8
Marinilabiliaceae bacterium	8
Leptotrichia sp.	8
Lelliottia amnigena	8
Leifsonia xyli	8
Leeuwenhoekiella blandensis	8
Latescibacteria bacterium	8
Lactobacillus coryniformis	8
Lactobacillus animalis	8
Kurthia sp.	8
Kosakonia cowanii	8
Idiomarinaceae bacterium	8
Hydrogenovibrio sp.	8
Hydrogenobaculum sp.	8
Helicobacter heilmannii	8
Helicobacter acinonychis	8
Helicobacteraceae bacterium	8
Halobacteroidaceae bacterium	8
Haemophilus parahaemolyticus	8
Gordonia terrae	8
Georgenia sp.	8
Geobacillus thermoleovorans	8
Geobacillus thermodenitrificans	8
Fusobacterium hwasookii	8
Flavobacteria bacterium	8
Enterobacter mori	8
Enterobacter chengduensis	8
Eisenbergiella tayi	8
Dietzia sp.	8
Desulfovibrio desulfuricans	8
Dermacoccus sp.	8
Dechloromonas sp.	8
Corynebacterium pseudodiphtheriticum	8
Corynebacterium propinquum	8
Clostridium saccharobutylicum	8
Cellvibrionaceae bacterium	8
Candidatus Thiodiazotropha	8
Candidatus Ruthia	8
Candidatus Riesia	8
Candidatus Margulisbacteria	8
Candidatus Kryptobacter	8
Candidatus Kinetoplastibacterium	8
Candidatus Edwardsbacteria	8
Candidatus Brennerbacteria	8
Caballeronia sordidicola	8
Burkholderia oklahomensis	8
Brevibacterium casei	8
Brachybacterium alimentarium	8
Blattabacterium sp.	8
Bdellovibrio bacteriovorus	8
Bacteroides faecis	8
Bacteroides clarus	8
Bacillus marisflavi	8
Bacillus badius	8
Bacillus albus	8
Azotobacter chroococcum	8
Asticcacaulis sp.	8
Arenibacter sp.	8
Aneurinibacillus migulanus	8
Aeromonas allosaccharophila	8
Aerococcus viridans	8
Actinoplanes sp.	8
Acinetobacter lactucae	8
Acidipropionibacterium acidipropionici	8
Acetobacter aceti	8
Zunongwangia profunda	7
Yokenella regensburgei	7
Yersinia rohdei	7
Yersiniaceae bacterium	7
Xenorhabdus nematophila	7
Woeseia sp.	7
Virgibacillus sp.	7
Vibrio genomosp.	7
uncultured Rickettsiales	7
uncultured Coprococcus	7
uncultured Acidaminococcus	7
Turicibacter sanguinis	7
Tsukamurella tyrosinosolvens	7
Treponema pedis	7
Trabulsiella odontotermitis	7
Thiobacillus denitrificans	7
Thermosipho melanesiensis	7
Thermobifida fusca	7
Thermoanaerobacterales bacterium	7
Thalassospira profundimaris	7
Tabrizicola sp.	7
Syntrophomonas wolfei	7
Subtercola boreus	7
Streptomyces viridochromogenes	7
Streptomyces albulus	7
Streptococcus macedonicus	7
Streptococcus australis	7
Stenotrophomonas acidaminiphila	7
Staphylococcus pettenkoferi	7
Staphylococcus nepalensis	7
Staphylococcus condimenti	7
Sphingorhabdus sp.	7
Serratia rubidaea	7
Serratia proteamaculans	7
Sellimonas intestinalis	7
Rothia aeria	7
Rodentibacter heylii	7
Rhizobium anhuiense	7
Pseudonocardiales bacterium	7
Pseudomonas xanthomarina	7
Pseudobutyrivibrio ruminis	7
Pseudoalteromonas phenolica	7
Prosthecochloris sp.	7
Prevotella timonensis	7
Porphyromonas macacae	7
Ponticaulis sp.	7
Phycicoccus sp.	7
Photobacterium iliopiscarium	7
Phascolarctobacterium sp.	7
Persephonella sp.	7
Peptostreptococcaceae bacterium	7
Pectobacterium polaris	7
Parvularcula sp.	7
Paracoccus pantotrophus	7
Paraclostridium bifermentans	7
Paraburkholderia tropica	7
Paraburkholderia hospita	7
Pannonibacter phragmitetus	7
Nonlabens ulvanivorans	7
Nitrosomonas eutropha	7
Nitriliruptorales bacterium	7
Mycolicibacterium neoaurum	7
Mycolicibacterium mucogenicum	7
Mycobacterium malmoense	7
Mobiluncus curtisii	7
Mitsuokella sp.	7
Microbulbifer sp.	7
Microbacterium oxydans	7
Microbacterium oleivorans	7
Methylobacter tundripaludum	7
Mariprofundus sp.	7
Mameliella alba	7
Listeria sp.	7
Leptospira wolffii	7
Leptospira sp.	7
Leptospira kmetyi	7
Leptospira biflexa	7
Lactobacillus paralimentarius	7
Lactobacillus paragasseri	7
Lactobacillus kefiranofaciens	7
Lactobacillus gallinarum	7
Lactobacillus farciminis	7
Komagataeibacter europaeus	7
Kitasatospora aureofaciens	7
Kiritimatiellales bacterium	7
Jiangella sp.	7
Idiomarina aestuarii	7
Hydrotalea flava	7
Holosporales bacterium	7
Holophagaceae bacterium	7
Herbaspirillum rubrisubalbicans	7
Henriciella sp.	7
Halanaerobium saccharolyticum	7
Gramella sp.	7
Gluconobacter japonicus	7
Gemmobacter sp.	7
Gallibacterium genomosp.	7
Fusobacteriia bacterium	7
Formosa sp.	7
Flavobacteriia bacterium	7
Fervidobacterium sp.	7
[Eubacterium] saphenum	7
Dickeya fangzhongdai	7
Desulfovibrio piger	7
Desulfitobacterium hafniense	7
Demequina sp.	7
Delftia tsuruhatensis	7
Coprococcus eutactus	7
Chromobacterium subtsugae	7
Chromobacterium haemolyticum	7
Capnocytophaga sputigena	7
Candidatus Raymondbacteria	7
Candidatus Marinamargulisbacteria	7
Candidatus Endolissoclinum	7
Candidatus Delongbacteria	7
Candidatus Cryosericum	7
Campylobacter ureolyticus	7
Campylobacter sputorum	7
Caldibacillus debilis	7
Caldanaerobacter subterraneus	7
Caballeronia udeis	7
Burkholderia pyrrocinia	7
Brucellaceae bacterium	7
Brachyspira pilosicoli	7
Brachyspira hampsonii	7
Borrelia hermsii	7
Bibersteinia trehalosi	7
Berkelbacteria bacterium	7
Bacteroides salyersiae	7
Bacteroides coprophilus	7
Bacteroides acidifaciens	7
Bacteriovorax sp.	7
Bacillus sonorensis	7
Bacillus siamensis	7
Bacillus intestinalis	7
Bacillus endophyticus	7
Aquisalimonas sp.	7
Aquificae bacterium	7
Anoxybacillus sp.	7
Amycolatopsis mediterranei	7
Aliivibrio wodanis	7
Agrobacterium fabrum	7
Actinobacillus suis	7
Acidocella sp.	7
Acidithiobacillus caldus	7
Acidaminococcus fermentans	7
Achromobacter ruhlandii	7
Acetobacter tropicalis	7
Acetobacter malorum	7
Absiella sp.	7
Yersinia aldovae	6
Wolbachia sp.	6
Weissella viridescens	6
Virgibacillus halodenitrificans	6
Vibrio hyugaensis	6
Vibrio furnissii	6
Verrucomicrobiae bacterium	6
Veillonella dispar	6
uncultured SUP05	6
uncultured Succinatimonas	6
uncultured Sharpea	6
uncultured Lentisphaerae	6
uncultured Azospirillum	6
Tyzzerella sp.	6
Trichococcus sp.	6
Thermotoga maritima	6
Thalassotalea sp.	6
Tatlockia micdadei	6
Synergistes jonesii	6
Streptomyces clavuligerus	6
Staphylococcaceae bacterium	6
Sphingomonas paucimobilis	6
Sinorhizobium americanum	6
Sinirhodobacter sp.	6
Serratia symbiotica	6
Serratia quinivorans	6
Serratia nematodiphila	6
Selenomonadaceae bacterium	6
Schaalia odontolytica	6
Runella sp.	6
Rickettsia sp.	6
Rhodopirellula baltica	6
Rhizobium tropici	6
Rathayibacter tritici	6
Ralstonia pseudosolanacearum	6
Pseudoxanthomonas suwonensis	6
Pseudomonas thivervalensis	6
Pseudomonas psychrophila	6
Pseudomonas mediterranea	6
Pseudomonas jessenii	6
Pseudomonas cannabina	6
Pseudomonas asplenii	6
Pseudarthrobacter sp.	6
Providencia rustigianii	6
Prevotella disiens	6
Porphyromonas crevioricanis	6
Porphyromonas cangingivalis	6
Pontibacter sp.	6
Polynucleobacter paneuropaeus	6
Planktothrix agardhii	6
Phyllobacterium sp.	6
Photorhabdus laumondii	6
Phormidesmis priestleyi	6
Phascolarctobacterium succinatutens	6
Peptoniphilus lacrimalis	6
Pelosinus fermentans	6
Pectobacterium sp.	6
Pectobacterium aquaticum	6
Parvimonas micra	6
Parachlamydiales bacterium	6
Paraburkholderia phenazinium	6
Paraburkholderia fungorum	6
Pantoea allii	6
Paenibacillus thiaminolyticus	6
Olleya sp.	6
OCS116 cluster	6
Oceanobacillus sp.	6
Nonlabens sp.	6
Nocardia brasiliensis	6
Neisseria polysaccharea	6
Neisseria cinerea	6
Mycoplasma synoviae	6
Mycoplasma genitalium	6
Mycoplasma fermentans	6
Mycolicibacter sinensis	6
Mycolicibacterium elephantis	6
Mycolicibacter heraklionensis	6
Mycobacterium leprae	6
Mycobacterium gordonae	6
Muribaculum intestinale	6
Moraxella lacunata	6
Modestobacter sp.	6
Micromonospora saelicesensis	6
Micromonospora noduli	6
Microbacterium paraoxydans	6
Methylosinus sp.	6
Methylomonas koyamae	6
Methylacidiphilum fumariolicum	6
Mesorhizobium ciceri	6
Megamonas hypermegale	6
Megamonas funiformis	6
Massilia timonae	6
Martelella sp.	6
Maricaulis sp.	6
Magnetospirillum sp.	6
Lysobacter enzymogenes	6
Lonsdalea quercina	6
Listeria seeligeri	6
Listeria fleischmannii	6
Leptospira mayottensis	6
Leptospira dzianensis	6
Leptospira alexanderi	6
Leptolinea sp.	6
Legionella sainthelensi	6
Legionella longbeachae	6
Legionella jordanis	6
Legionella israelensis	6
Legionella geestiana	6
Lebetimonas sp.	6
Lawsonia intracellularis	6
Lautropia sp.	6
Lactobacillus kefiri	6
Lactobacillus fructivorans	6
Kiritimatiellaceae bacterium	6
Hungateiclostridiaceae bacterium	6
Holdemanella biformis	6
Hoeflea sp.	6
Helicobacter winghamensis	6
Helicobacter ailurogastricus	6
Halomonas caseinilytica	6
Haemophilus aegyptius	6
Granulicatella sp.	6
Gordonia polyisoprenivorans	6
Gluconobacter thailandicus	6
Geodermatophilus sp.	6
Geobacter sulfurreducens	6
Geobacillus kaustophilus	6
Fusobacterium varium	6
Fusobacterium ulcerans	6
Frondihabitans sp.	6
Franconibacter pulveris	6
Franconibacter helveticus	6
Fluviicola sp.	6
Fluoribacter gormanii	6
Fibrobacteria bacterium	6
Fibrobacteres bacterium	6
Ferrovum sp.	6
Ensifer aridi	6
Emticicia oligotrophica	6
Elizabethkingia bruuniana	6
Eggerthellaceae bacterium	6
Dickeya dadantii	6
Dermacoccus nishinomiyaensis	6
Dehalococcoides sp.	6
Cytophagia bacterium	6
Crocosphaera watsonii	6
Corynebacterium variabile	6
Corynebacterium stationis	6
Corynebacterium kroppenstedtii	6
Corynebacterium amycolatum	6
Coprobacillus cateniformis	6
Comamonas kerstersii	6
Collimonas sp.	6
Citrobacter youngae	6
Chlorobi bacterium	6
Cedecea neteri	6
Catenibacterium sp.	6
Cardiobacterium hominis	6
Capnocytophaga ochracea	6
Candidatus Puniceispirillum	6
Candidatus Protochlamydia	6
Candidatus Niyogibacteria	6
Candidatus Marithrix	6
Candidatus Lambdaproteobacteria	6
Candidatus Kuenenia	6
Candidatus Coatesbacteria	6
Candidatus Chisholmbacteria	6
Butyricimonas sp.	6
Brucella neotomae	6
Brevibacterium linens	6
Brevibacillus borstelensis	6
Bradyrhizobium yuanmingense	6
Bradymonadales bacterium	6
Bordetella pseudohinzii	6
Blastopirellula marina	6
Bifidobacterium thermophilum	6
Bartonella vinsonii	6
Bartonella birtlesii	6
Bartonella apis	6
Barnesiella sp.	6
Bacteroides pyogenes	6
Bacteroides graminisolvens	6
Bacteroides finegoldii	6
bacterium endosymbiont	6
bacterium 2013Ark19i	6
bacteria symbiont	6
Bacillus thermoamylovorans	6
Bacillus filamentosus	6
Azotobacter beijerinckii	6
Azorhizobium sp.	6
Atopobium vaginae	6
Arthrobacter bacterium	6
Arsukibacterium sp.	6
Aphanizomenon flos-aquae	6
Anaerotruncus sp.	6
Anaerotruncus colihominis	6
Anaeromassilibacillus sp.	6
Agrobacterium genomosp.	6
Agreia sp.	6
Aeromonas jandaei	6
Aeribacillus pallidus	6
Acinetobacter oleivorans	6
Acinetobacter cumulans	6
Acinetobacter baylyi	6
Acidithiobacillus ferrivorans	6
[truncated: 10,817 more rows]

## Sheet: Table S5
Designated sets	Genes
en-block inversion	yeeO, tRNA-Asn, cbl, gltC
set1	alpA, sdiA, dxs, tktB, ygaY, acpP
set2	amn, yhjE
set3	amn, pmrD, menH, acuI, acuR, nahK
set4	oxyR, cbl, erfK, pgrR, yjgH
set5	gmr, yoaG, gcvA, cpo, yeaP, yagA
set6	lysN, ddl, mdtH, amn, menH, entD
Fe/Mn/Zn_genes	btuF, feuC, zur, hisI, yciC, feoB, Q99R54, cysS, yciC, dksA, folE2, caiE, mntB, fecE, hpf, thrS, allB, hemB, mnmC, mntA, fepC

## Sheet: Table S6
ST	clbA	clbC	clbD	clbE	clbF	clbG	clbH	clbI	clbL	clbM	clbN	clbO	clbP	clbQ	clbR	clbS
1	clbA_1	clbC_91	clbD_42	clbE_18	clbF_47	clbG_52	clbH_145	clbI_119	clbL_56	clbM_37	clbN_135	clbO_77	clbP_54	clbQ_31	clbR_18	clbS_44
2	clbA_2	clbC_91	clbD_42	clbE_18	clbF_47	clbG_52	clbH_1	clbI_119	clbL_56	clbM_37	clbN_135	clbO_77	clbP_54	clbQ_31	clbR_18	clbS_39
3	clbA_3	clbC_91	clbD_42	clbE_18	clbF_47	clbG_52	clbH_140	clbI_119	clbL_56	clbM_37	clbN_135	clbO_77	clbP_54	clbQ_31	clbR_18	clbS_39
4	clbA_4	clbC_17	clbD_5	clbE_12	clbF_35	clbG_9	clbH_19	clbI_24	clbL_5	clbM_4	clbN_20	clbO_18	clbP_11	clbQ_7	clbR_15	clbS_4
5	clbA_5	clbC_91	clbD_24	clbE_18	clbF_47	clbG_52	clbH_98	clbI_119	clbL_56	clbM_37	clbN_135	clbO_24	clbP_54	clbQ_31	clbR_18	clbS_44
6	clbA_6	clbC_91	clbD_42	clbE_18	clbF_47	clbG_52	clbH_140	clbI_117	clbL_56	clbM_37	clbN_135	clbO_77	clbP_54	clbQ_31	clbR_18	clbS_39
7	clbA_7	clbC_91	clbD_42	clbE_18	clbF_47	clbG_52	clbH_140	clbI_35	clbL_47	clbM_37	clbN_135	clbO_77	clbP_34	clbQ_31	clbR_18	clbS_39
8	clbA_8	clbC_91	clbD_42	clbE_18	clbF_47	clbG_52	clbH_140	clbI_119	clbL_47	clbM_37	clbN_135	clbO_77	clbP_54	clbQ_31	clbR_18	clbS_39
9	clbA_9	clbC_91	clbD_42	clbE_18	clbF_47	clbG_52	clbH_139	clbI_119	clbL_56	clbM_37	clbN_135	clbO_77	clbP_54	clbQ_31	clbR_18	clbS_44
10	clbA_10	clbC_91	clbD_42	clbE_18	clbF_47	clbG_52	clbH_139	clbI_119	clbL_56	clbM_10	clbN_135	clbO_77	clbP_54	clbQ_31	clbR_18	clbS_44
11	clbA_11	clbC_91	clbD_42	clbE_18	clbF_47	clbG_51	clbH_139	clbI_119	clbL_56	clbM_37	clbN_135	clbO_77	clbP_54	clbQ_31	clbR_18	clbS_44
12	clbA_12	clbC_91	clbD_42	clbE_18	clbF_47	clbG_52	clbH_139	clbI_119	clbL_56	clbM_37	clbN_121	clbO_77	clbP_54	clbQ_31	clbR_18	clbS_44
13	clbA_13	clbC_52	clbD_18	clbE_8	clbF_20	clbG_23	clbH_73	clbI_68	clbL_21	clbM_21	clbN_60	clbO_36	clbP_23	clbQ_16	clbR_4	clbS_13
14	clbA_15	clbC_91	clbD_42	clbE_18	clbF_47	clbG_52	clbH_140	clbI_119	clbL_47	clbM_37	clbN_135	clbO_77	clbP_28	clbQ_31	clbR_18	clbS_39
15	clbA_15	clbC_91	clbD_42	clbE_18	clbF_47	clbG_52	clbH_140	clbI_119	clbL_47	clbM_37	clbN_135	clbO_77	clbP_54	clbQ_31	clbR_18	clbS_39
16	clbA_16	clbC_91	clbD_42	clbE_18	clbF_47	clbG_52	clbH_139	clbI_119	clbL_56	clbM_37	clbN_135	clbO_77	clbP_54	clbQ_31	clbR_18	clbS_44
17	clbA_17	clbC_91	clbD_42	clbE_18	clbF_47	clbG_52	clbH_139	clbI_119	clbL_56	clbM_37	clbN_135	clbO_77	clbP_54	clbQ_31	clbR_18	clbS_44
18	clbA_18	clbC_91	clbD_42	clbE_18	clbF_47	clbG_52	clbH_140	clbI_120	clbL_47	clbM_37	clbN_135	clbO_77	clbP_54	clbQ_31	clbR_18	clbS_39
19	clbA_20	clbC_91	clbD_42	clbE_18	clbF_47	clbG_37	clbH_140	clbI_119	clbL_56	clbM_27	clbN_131	clbO_77	clbP_54	clbQ_31	clbR_18	clbS_29
20	clbA_21	clbC_57	clbD_27	clbE_14	clbF_32	clbG_27	clbH_82	clbI_76	clbL_41	clbM_28	clbN_70	clbO_44	clbP_29	clbQ_27	clbR_18	clbS_30
21	clbA_21	clbC_70	clbD_27	clbE_14	clbF_32	clbG_34	clbH_102	clbI_98	clbL_38	clbM_28	clbN_92	clbO_54	clbP_38	clbQ_27	clbR_18	clbS_30
22	clbA_21	clbC_70	clbD_27	clbE_14	clbF_32	clbG_34	clbH_104	clbI_98	clbL_38	clbM_28	clbN_92	clbO_54	clbP_38	clbQ_27	clbR_18	clbS_30
23	clbA_21	clbC_73	clbD_29	clbE_14	clbF_32	clbG_39	clbH_109	clbI_100	clbL_41	clbM_28	clbN_95	clbO_54	clbP_39	clbQ_27	clbR_10	clbS_30
24	clbA_22	clbC_91	clbD_42	clbE_18	clbF_47	clbG_51	clbH_110	clbI_119	clbL_56	clbM_37	clbN_96	clbO_77	clbP_54	clbQ_31	clbR_18	clbS_44
25	clbA_23	clbC_91	clbD_42	clbE_18	clbF_47	clbG_52	clbH_112	clbI_101	clbL_56	clbM_37	clbN_135	clbO_77	clbP_54	clbQ_31	clbR_18	clbS_39
26	clbA_26	clbC_82	clbD_30	clbE_14	clbF_36	clbG_47	clbH_118	clbI_110	clbL_46	clbM_31	clbN_102	clbO_60	clbP_45	clbQ_27	clbR_16	clbS_36
27	clbA_26	clbC_82	clbD_30	clbE_14	clbF_36	clbG_47	clbH_118	clbI_110	clbL_46	clbM_31	clbN_104	clbO_60	clbP_45	clbQ_27	clbR_14	clbS_36
28	clbA_26	clbC_82	clbD_30	clbE_14	clbF_36	clbG_47	clbH_118	clbI_110	clbL_46	clbM_31	clbN_104	clbO_60	clbP_45	clbQ_27	clbR_16	clbS_36
29	clbA_27	clbC_50	clbD_42	clbE_18	clbF_38	clbG_52	clbH_142	clbI_120	clbL_56	clbM_37	clbN_135	clbO_77	clbP_48	clbQ_31	clbR_18	clbS_40
30	clbA_27	clbC_91	clbD_42	clbE_18	clbF_11	clbG_52	clbH_142	clbI_120	clbL_56	clbM_37	clbN_135	clbO_77	clbP_48	clbQ_31	clbR_18	clbS_40
31	clbA_27	clbC_91	clbD_42	clbE_18	clbF_38	clbG_52	clbH_28	clbI_120	clbL_56	clbM_37	clbN_135	clbO_77	clbP_48	clbQ_31	clbR_18	clbS_40
32	clbA_27	clbC_91	clbD_42	clbE_18	clbF_38	clbG_52	clbH_29	clbI_120	clbL_56	clbM_37	clbN_135	clbO_77	clbP_48	clbQ_31	clbR_18	clbS_40
33	clbA_27	clbC_91	clbD_42	clbE_18	clbF_38	clbG_52	clbH_142	clbI_17	clbL_56	clbM_37	clbN_135	clbO_77	clbP_48	clbQ_31	clbR_18	clbS_40
34	clbA_27	clbC_91	clbD_42	clbE_18	clbF_38	clbG_52	clbH_142	clbI_52	clbL_56	clbM_37	clbN_135	clbO_77	clbP_48	clbQ_31	clbR_18	clbS_40
35	clbA_27	clbC_91	clbD_42	clbE_18	clbF_38	clbG_52	clbH_142	clbI_120	clbL_56	clbM_37	clbN_135	clbO_10	clbP_48	clbQ_31	clbR_18	clbS_40
36	clbA_27	clbC_91	clbD_42	clbE_18	clbF_38	clbG_52	clbH_142	clbI_120	clbL_56	clbM_37	clbN_135	clbO_77	clbP_48	clbQ_31	clbR_18	clbS_5
37	clbA_27	clbC_91	clbD_42	clbE_18	clbF_38	clbG_52	clbH_142	clbI_120	clbL_56	clbM_37	clbN_135	clbO_77	clbP_48	clbQ_31	clbR_18	clbS_9
38	clbA_27	clbC_91	clbD_42	clbE_18	clbF_38	clbG_52	clbH_142	clbI_120	clbL_56	clbM_37	clbN_135	clbO_77	clbP_48	clbQ_31	clbR_18	clbS_10
39	clbA_27	clbC_91	clbD_42	clbE_18	clbF_38	clbG_52	clbH_142	clbI_120	clbL_56	clbM_37	clbN_135	clbO_77	clbP_48	clbQ_31	clbR_18	clbS_40
40	clbA_28	clbC_44	clbD_37	clbE_14	clbF_36	clbG_47	clbH_118	clbI_62	clbL_37	clbM_31	clbN_51	clbO_33	clbP_37	clbQ_27	clbR_16	clbS_36
41	clbA_28	clbC_82	clbD_37	clbE_14	clbF_36	clbG_8	clbH_118	clbI_23	clbL_46	clbM_31	clbN_19	clbO_17	clbP_45	clbQ_27	clbR_16	clbS_36
42	clbA_28	clbC_82	clbD_37	clbE_14	clbF_36	clbG_33	clbH_83	clbI_97	clbL_37	clbM_25	clbN_91	clbO_53	clbP_37	clbQ_27	clbR_16	clbS_36
43	clbA_28	clbC_82	clbD_37	clbE_14	clbF_36	clbG_33	clbH_103	clbI_97	clbL_37	clbM_25	clbN_91	clbO_53	clbP_37	clbQ_27	clbR_16	clbS_36
44	clbA_28	clbC_82	clbD_37	clbE_14	clbF_36	clbG_33	clbH_118	clbI_97	clbL_37	clbM_25	clbN_91	clbO_53	clbP_37	clbQ_27	clbR_16	clbS_36
45	clbA_28	clbC_82	clbD_37	clbE_14	clbF_39	clbG_47	clbH_27	clbI_116	clbL_46	clbM_31	clbN_116	clbO_66	clbP_45	clbQ_27	clbR_16	clbS_36
46	clbA_28	clbC_82	clbD_37	clbE_14	clbF_39	clbG_47	clbH_131	clbI_116	clbL_46	clbM_31	clbN_116	clbO_66	clbP_45	clbQ_27	clbR_16	clbS_36
47	clbA_29	clbC_91	clbD_3	clbE_18	clbF_47	clbG_7	clbH_141	clbI_120	clbL_56	clbM_37	clbN_135	clbO_77	clbP_48	clbQ_31	clbR_18	clbS_42
48	clbA_29	clbC_91	clbD_42	clbE_18	clbF_47	clbG_52	clbH_141	clbI_120	clbL_13	clbM_37	clbN_135	clbO_77	clbP_48	clbQ_31	clbR_18	clbS_42
49	clbA_29	clbC_91	clbD_42	clbE_18	clbF_47	clbG_52	clbH_141	clbI_120	clbL_56	clbM_37	clbN_58	clbO_77	clbP_48	clbQ_31	clbR_18	clbS_42
50	clbA_29	clbC_91	clbD_42	clbE_18	clbF_47	clbG_52	clbH_141	clbI_120	clbL_56	clbM_37	clbN_135	clbO_41	clbP_48	clbQ_31	clbR_18	clbS_42
51	clbA_29	clbC_91	clbD_42	clbE_18	clbF_47	clbG_52	clbH_141	clbI_120	clbL_56	clbM_37	clbN_135	clbO_77	clbP_48	clbQ_31	clbR_18	clbS_42
52	clbA_30	clbC_91	clbD_42	clbE_18	clbF_47	clbG_52	clbH_143	clbI_119	clbL_56	clbM_37	clbN_124	clbO_68	clbP_54	clbQ_31	clbR_18	clbS_39
53	clbA_32	clbC_91	clbD_42	clbE_18	clbF_47	clbG_52	clbH_139	clbI_119	clbL_56	clbM_37	clbN_121	clbO_77	clbP_54	clbQ_31	clbR_18	clbS_44
54	clbA_33	clbC_16	clbD_39	clbE_15	clbF_45	clbG_49	clbH_147	clbI_122	clbL_4	clbM_35	clbN_17	clbO_11	clbP_50	clbQ_28	clbR_18	clbS_39
55	clbA_33	clbC_16	clbD_39	clbE_15	clbF_45	clbG_49	clbH_147	clbI_122	clbL_4	clbM_35	clbN_17	clbO_15	clbP_50	clbQ_6	clbR_18	clbS_39
56	clbA_33	clbC_16	clbD_39	clbE_15	clbF_45	clbG_49	clbH_147	clbI_122	clbL_4	clbM_35	clbN_17	clbO_15	clbP_50	clbQ_28	clbR_18	clbS_39
57	clbA_33	clbC_43	clbD_42	clbE_18	clbF_46	clbG_18	clbH_63	clbI_57	clbL_18	clbM_35	clbN_50	clbO_73	clbP_21	clbQ_29	clbR_18	clbS_39
58	clbA_33	clbC_43	clbD_42	clbE_18	clbF_46	clbG_52	clbH_63	clbI_57	clbL_19	clbM_35	clbN_50	clbO_73	clbP_21	clbQ_29	clbR_18	clbS_39
59	clbA_33	clbC_51	clbD_40	clbE_18	clbF_19	clbG_52	clbH_148	clbI_67	clbL_53	clbM_36	clbN_129	clbO_74	clbP_51	clbQ_29	clbR_18	clbS_39
60	clbA_33	clbC_71	clbD_28	clbE_15	clbF_29	clbG_49	clbH_105	clbI_122	clbL_51	clbM_35	clbN_94	clbO_73	clbP_50	clbQ_28	clbR_18	clbS_39
61	clbA_33	clbC_88	clbD_28	clbE_15	clbF_27	clbG_36	clbH_147	clbI_122	clbL_51	clbM_24	clbN_93	clbO_73	clbP_50	clbQ_28	clbR_18	clbS_39
62	clbA_33	clbC_88	clbD_28	clbE_15	clbF_27	clbG_36	clbH_147	clbI_122	clbL_51	clbM_35	clbN_36	clbO_73	clbP_50	clbQ_28	clbR_18	clbS_39
63	clbA_33	clbC_88	clbD_28	clbE_15	clbF_27	clbG_36	clbH_147	clbI_122	clbL_51	clbM_35	clbN_93	clbO_73	clbP_50	clbQ_28	clbR_18	clbS_39
64	clbA_33	clbC_88	clbD_28	clbE_15	clbF_28	clbG_36	clbH_147	clbI_122	clbL_51	clbM_35	clbN_93	clbO_73	clbP_50	clbQ_28	clbR_18	clbS_39
65	clbA_33	clbC_88	clbD_39	clbE_15	clbF_45	clbG_49	clbH_147	clbI_122	clbL_51	clbM_35	clbN_127	clbO_5	clbP_50	clbQ_28	clbR_18	clbS_39
66	clbA_33	clbC_88	clbD_39	clbE_15	clbF_45	clbG_49	clbH_147	clbI_122	clbL_51	clbM_35	clbN_127	clbO_55	clbP_50	clbQ_28	clbR_18	clbS_39
67	clbA_33	clbC_88	clbD_39	clbE_15	clbF_45	clbG_49	clbH_147	clbI_122	clbL_51	clbM_35	clbN_127	clbO_73	clbP_50	clbQ_28	clbR_11	clbS_39
68	clbA_33	clbC_88	clbD_39	clbE_15	clbF_45	clbG_49	clbH_147	clbI_122	clbL_51	clbM_35	clbN_127	clbO_73	clbP_50	clbQ_28	clbR_18	clbS_39
69	clbA_33	clbC_88	clbD_42	clbE_18	clbF_46	clbG_52	clbH_54	clbI_123	clbL_19	clbM_14	clbN_129	clbO_73	clbP_19	clbQ_29	clbR_18	clbS_39
70	clbA_33	clbC_89	clbD_40	clbE_18	clbF_46	clbG_21	clbH_67	clbI_61	clbL_53	clbM_36	clbN_129	clbO_74	clbP_51	clbQ_29	clbR_18	clbS_39
71	clbA_33	clbC_89	clbD_40	clbE_18	clbF_46	clbG_46	clbH_126	clbI_123	clbL_53	clbM_36	clbN_129	clbO_74	clbP_51	clbQ_29	clbR_18	clbS_39
72	clbA_33	clbC_89	clbD_40	clbE_18	clbF_46	clbG_52	clbH_126	clbI_123	clbL_53	clbM_36	clbN_129	clbO_74	clbP_51	clbQ_29	clbR_18	clbS_39
73	clbA_33	clbC_89	clbD_40	clbE_18	clbF_46	clbG_52	clbH_148	clbI_77	clbL_53	clbM_36	clbN_129	clbO_45	clbP_51	clbQ_29	clbR_18	clbS_39
74	clbA_33	clbC_89	clbD_40	clbE_18	clbF_46	clbG_52	clbH_148	clbI_118	clbL_53	clbM_36	clbN_129	clbO_67	clbP_51	clbQ_29	clbR_18	clbS_39
75	clbA_33	clbC_89	clbD_40	clbE_18	clbF_46	clbG_52	clbH_148	clbI_123	clbL_53	clbM_36	clbN_6	clbO_4	clbP_51	clbQ_29	clbR_18	clbS_39
76	clbA_33	clbC_89	clbD_40	clbE_18	clbF_46	clbG_52	clbH_148	clbI_123	clbL_53	clbM_36	clbN_99	clbO_74	clbP_51	clbQ_29	clbR_18	clbS_39
77	clbA_33	clbC_89	clbD_40	clbE_18	clbF_46	clbG_52	clbH_148	clbI_123	clbL_53	clbM_36	clbN_129	clbO_67	clbP_51	clbQ_29	clbR_18	clbS_39
78	clbA_33	clbC_89	clbD_40	clbE_18	clbF_46	clbG_52	clbH_148	clbI_123	clbL_53	clbM_36	clbN_129	clbO_74	clbP_51	clbQ_29	clbR_18	clbS_28
79	clbA_33	clbC_89	clbD_40	clbE_18	clbF_46	clbG_52	clbH_148	clbI_123	clbL_53	clbM_36	clbN_129	clbO_74	clbP_51	clbQ_29	clbR_18	clbS_39
80	clbA_34	clbC_91	clbD_42	clbE_18	clbF_47	clbG_52	clbH_139	clbI_119	clbL_56	clbM_37	clbN_135	clbO_77	clbP_52	clbQ_31	clbR_18	clbS_44
81	clbA_35	clbC_91	clbD_42	clbE_18	clbF_47	clbG_52	clbH_140	clbI_119	clbL_52	clbM_37	clbN_128	clbO_77	clbP_54	clbQ_31	clbR_18	clbS_39
82	clbA_35	clbC_91	clbD_42	clbE_18	clbF_47	clbG_52	clbH_140	clbI_119	clbL_56	clbM_37	clbN_135	clbO_77	clbP_54	clbQ_31	clbR_18	clbS_39
83	clbA_36	clbC_2	clbD_42	clbE_18	clbF_47	clbG_52	clbH_139	clbI_119	clbL_56	clbM_37	clbN_135	clbO_77	clbP_54	clbQ_31	clbR_18	clbS_44
84	clbA_36	clbC_3	clbD_42	clbE_2	clbF_47	clbG_52	clbH_143	clbI_120	clbL_56	clbM_1	clbN_135	clbO_77	clbP_48	clbQ_31	clbR_18	clbS_42
85	clbA_36	clbC_4	clbD_42	clbE_18	clbF_47	clbG_51	clbH_133	clbI_119	clbL_56	clbM_37	clbN_135	clbO_77	clbP_54	clbQ_31	clbR_18	clbS_44
86	clbA_36	clbC_6	clbD_42	clbE_18	clbF_47	clbG_52	clbH_140	clbI_119	clbL_56	clbM_37	clbN_135	clbO_77	clbP_54	clbQ_31	clbR_18	clbS_37
87	clbA_36	clbC_8	clbD_42	clbE_18	clbF_47	clbG_52	clbH_139	clbI_119	clbL_56	clbM_37	clbN_135	clbO_77	clbP_54	clbQ_31	clbR_18	clbS_44
88	clbA_36	clbC_9	clbD_42	clbE_18	clbF_47	clbG_52	clbH_139	clbI_119	clbL_56	clbM_37	clbN_134	clbO_77	clbP_54	clbQ_31	clbR_18	clbS_44
89	clbA_36	clbC_10	clbD_42	clbE_18	clbF_47	clbG_52	clbH_139	clbI_119	clbL_56	clbM_37	clbN_135	clbO_77	clbP_54	clbQ_31	clbR_18	clbS_44
90	clbA_36	clbC_11	clbD_42	clbE_18	clbF_47	clbG_52	clbH_140	clbI_13	clbL_56	clbM_37	clbN_135	clbO_77	clbP_54	clbQ_31	clbR_18	clbS_39
91	clbA_36	clbC_12	clbD_42	clbE_18	clbF_47	clbG_52	clbH_139	clbI_119	clbL_56	clbM_37	clbN_119	clbO_77	clbP_8	clbQ_31	clbR_18	clbS_44
92	clbA_36	clbC_13	clbD_42	clbE_18	clbF_47	clbG_52	clbH_142	clbI_120	clbL_56	clbM_37	clbN_135	clbO_77	clbP_48	clbQ_31	clbR_18	clbS_42
93	clbA_36	clbC_15	clbD_42	clbE_18	clbF_6	clbG_52	clbH_16	clbI_19	clbL_56	clbM_37	clbN_121	clbO_13	clbP_54	clbQ_31	clbR_18	clbS_44
94	clbA_36	clbC_18	clbD_42	clbE_18	clbF_47	clbG_52	clbH_146	clbI_119	clbL_56	clbM_37	clbN_135	clbO_77	clbP_54	clbQ_31	clbR_18	clbS_39
95	clbA_36	clbC_21	clbD_42	clbE_18	clbF_47	clbG_52	clbH_140	clbI_117	clbL_56	clbM_37	clbN_135	clbO_77	clbP_54	clbQ_31	clbR_18	clbS_39
96	clbA_36	clbC_22	clbD_42	clbE_18	clbF_47	clbG_52	clbH_140	clbI_117	clbL_56	clbM_37	clbN_135	clbO_77	clbP_54	clbQ_31	clbR_18	clbS_39
97	clbA_36	clbC_24	clbD_42	clbE_18	clbF_47	clbG_14	clbH_140	clbI_117	clbL_56	clbM_37	clbN_135	clbO_77	clbP_54	clbQ_31	clbR_18	clbS_39
98	clbA_36	clbC_25	clbD_42	clbE_18	clbF_47	clbG_52	clbH_33	clbI_119	clbL_56	clbM_37	clbN_34	clbO_77	clbP_54	clbQ_31	clbR_18	clbS_39
99	clbA_36	clbC_27	clbD_42	clbE_18	clbF_47	clbG_52	clbH_142	clbI_120	clbL_9	clbM_37	clbN_28	clbO_20	clbP_48	clbQ_31	clbR_18	clbS_42
100	clbA_36	clbC_27	clbD_42	clbE_18	clbF_47	clbG_52	clbH_142	clbI_120	clbL_56	clbM_37	clbN_135	clbO_20	clbP_48	clbQ_31	clbR_18	clbS_42
101	clbA_36	clbC_28	clbD_34	clbE_18	clbF_47	clbG_52	clbH_140	clbI_119	clbL_56	clbM_37	clbN_115	clbO_77	clbP_54	clbQ_31	clbR_18	clbS_39
102	clbA_36	clbC_29	clbD_42	clbE_18	clbF_47	clbG_52	clbH_43	clbI_42	clbL_56	clbM_37	clbN_75	clbO_77	clbP_54	clbQ_31	clbR_18	clbS_39
103	clbA_36	clbC_30	clbD_42	clbE_18	clbF_47	clbG_52	clbH_44	clbI_120	clbL_56	clbM_37	clbN_135	clbO_77	clbP_48	clbQ_31	clbR_18	clbS_42
104	clbA_36	clbC_32	clbD_42	clbE_18	clbF_47	clbG_52	clbH_142	clbI_120	clbL_56	clbM_37	clbN_135	clbO_77	clbP_48	clbQ_31	clbR_18	clbS_42
105	clbA_36	clbC_33	clbD_42	clbE_18	clbF_47	clbG_52	clbH_139	clbI_119	clbL_56	clbM_37	clbN_135	clbO_77	clbP_54	clbQ_31	clbR_18	clbS_44
106	clbA_36	clbC_35	clbD_42	clbE_18	clbF_15	clbG_52	clbH_142	clbI_120	clbL_56	clbM_37	clbN_135	clbO_77	clbP_48	clbQ_31	clbR_18	clbS_40
107	clbA_36	clbC_36	clbD_42	clbE_18	clbF_47	clbG_52	clbH_55	clbI_119	clbL_47	clbM_37	clbN_135	clbO_77	clbP_54	clbQ_31	clbR_18	clbS_39
108	clbA_36	clbC_37	clbD_42	clbE_18	clbF_37	clbG_52	clbH_143	clbI_119	clbL_56	clbM_37	clbN_135	clbO_77	clbP_54	clbQ_31	clbR_18	clbS_39
109	clbA_36	clbC_38	clbD_12	clbE_18	clbF_17	clbG_19	clbH_56	clbI_54	clbL_19	clbM_15	clbN_45	clbO_27	clbP_54	clbQ_29	clbR_18	clbS_39
110	clbA_36	clbC_39	clbD_42	clbE_18	clbF_47	clbG_52	clbH_57	clbI_119	clbL_56	clbM_37	clbN_135	clbO_28	clbP_54	clbQ_31	clbR_18	clbS_44
111	clbA_36	clbC_40	clbD_42	clbE_18	clbF_47	clbG_52	clbH_139	clbI_127	clbL_56	clbM_37	clbN_135	clbO_77	clbP_54	clbQ_31	clbR_18	clbS_44
112	clbA_36	clbC_42	clbD_42	clbE_18	clbF_47	clbG_52	clbH_62	clbI_119	clbL_56	clbM_18	clbN_135	clbO_77	clbP_54	clbQ_31	clbR_18	clbS_44
113	clbA_36	clbC_45	clbD_17	clbE_18	clbF_47	clbG_52	clbH_143	clbI_119	clbL_30	clbM_37	clbN_135	clbO_77	clbP_54	clbQ_31	clbR_18	clbS_39
114	clbA_36	clbC_46	clbD_42	clbE_18	clbF_47	clbG_52	clbH_140	clbI_120	clbL_56	clbM_37	clbN_135	clbO_77	clbP_54	clbQ_31	clbR_18	clbS_39
115	clbA_36	clbC_47	clbD_42	clbE_18	clbF_47	clbG_52	clbH_140	clbI_64	clbL_47	clbM_37	clbN_135	clbO_34	clbP_54	clbQ_31	clbR_18	clbS_39
116	clbA_36	clbC_48	clbD_42	clbE_18	clbF_47	clbG_52	clbH_143	clbI_120	clbL_56	clbM_37	clbN_135	clbO_77	clbP_48	clbQ_31	clbR_18	clbS_42
117	clbA_36	clbC_49	clbD_42	clbE_18	clbF_47	clbG_52	clbH_123	clbI_119	clbL_56	clbM_37	clbN_135	clbO_77	clbP_54	clbQ_31	clbR_18	clbS_39
118	clbA_36	clbC_53	clbD_42	clbE_18	clbF_47	clbG_52	clbH_142	clbI_120	clbL_56	clbM_22	clbN_135	clbO_77	clbP_48	clbQ_31	clbR_18	clbS_42
119	clbA_36	clbC_54	clbD_42	clbE_18	clbF_47	clbG_24	clbH_140	clbI_119	clbL_47	clbM_37	clbN_135	clbO_77	clbP_54	clbQ_31	clbR_18	clbS_39
120	clbA_36	clbC_55	clbD_42	clbE_18	clbF_47	clbG_52	clbH_108	clbI_119	clbL_56	clbM_37	clbN_135	clbO_77	clbP_54	clbQ_31	clbR_18	clbS_44
121	clbA_36	clbC_56	clbD_42	clbE_18	clbF_47	clbG_52	clbH_140	clbI_117	clbL_56	clbM_37	clbN_135	clbO_77	clbP_54	clbQ_31	clbR_18	clbS_39
122	clbA_36	clbC_61	clbD_42	clbE_18	clbF_47	clbG_52	clbH_139	clbI_85	clbL_56	clbM_37	clbN_75	clbO_77	clbP_54	clbQ_31	clbR_18	clbS_39
123	clbA_36	clbC_61	clbD_42	clbE_18	clbF_47	clbG_52	clbH_139	clbI_119	clbL_56	clbM_37	clbN_75	clbO_77	clbP_54	clbQ_31	clbR_18	clbS_39
124	clbA_36	clbC_62	clbD_42	clbE_18	clbF_47	clbG_52	clbH_140	clbI_119	clbL_56	clbM_37	clbN_79	clbO_77	clbP_54	clbQ_31	clbR_18	clbS_39
125	clbA_36	clbC_63	clbD_42	clbE_9	clbF_47	clbG_52	clbH_143	clbI_119	clbL_30	clbM_37	clbN_81	clbO_77	clbP_31	clbQ_31	clbR_18	clbS_39
126	clbA_36	clbC_64	clbD_42	clbE_18	clbF_22	clbG_52	clbH_142	clbI_120	clbL_56	clbM_37	clbN_135	clbO_77	clbP_48	clbQ_31	clbR_18	clbS_42
127	clbA_36	clbC_65	clbD_42	clbE_18	clbF_26	clbG_52	clbH_139	clbI_119	clbL_56	clbM_37	clbN_88	clbO_77	clbP_33	clbQ_31	clbR_18	clbS_39
128	clbA_36	clbC_66	clbD_42	clbE_18	clbF_47	clbG_52	clbH_139	clbI_96	clbL_56	clbM_37	clbN_135	clbO_77	clbP_54	clbQ_31	clbR_18	clbS_44
129	clbA_36	clbC_68	clbD_42	clbE_18	clbF_47	clbG_48	clbH_140	clbI_119	clbL_56	clbM_37	clbN_135	clbO_77	clbP_41	clbQ_31	clbR_18	clbS_39
130	clbA_36	clbC_69	clbD_42	clbE_18	clbF_47	clbG_52	clbH_139	clbI_119	clbL_56	clbM_37	clbN_135	clbO_77	clbP_54	clbQ_31	clbR_18	clbS_44
131	clbA_36	clbC_72	clbD_42	clbE_18	clbF_47	clbG_52	clbH_139	clbI_119	clbL_56	clbM_37	clbN_135	clbO_77	clbP_54	clbQ_31	clbR_18	clbS_44
132	clbA_36	clbC_74	clbD_42	clbE_18	clbF_47	clbG_6	clbH_142	clbI_120	clbL_56	clbM_37	clbN_135	clbO_77	clbP_48	clbQ_31	clbR_18	clbS_42
133	clbA_36	clbC_74	clbD_42	clbE_18	clbF_47	clbG_52	clbH_142	clbI_41	clbL_56	clbM_37	clbN_135	clbO_77	clbP_48	clbQ_31	clbR_18	clbS_42
134	clbA_36	clbC_74	clbD_42	clbE_18	clbF_47	clbG_52	clbH_142	clbI_69	clbL_56	clbM_37	clbN_135	clbO_77	clbP_48	clbQ_31	clbR_18	clbS_42
135	clbA_36	clbC_74	clbD_42	clbE_18	clbF_47	clbG_52	clbH_142	clbI_83	clbL_56	clbM_37	clbN_135	clbO_77	clbP_48	clbQ_31	clbR_18	clbS_42
136	clbA_36	clbC_74	clbD_42	clbE_18	clbF_47	clbG_52	clbH_142	clbI_120	clbL_56	clbM_37	clbN_135	clbO_19	clbP_48	clbQ_31	clbR_18	clbS_42
137	clbA_36	clbC_74	clbD_42	clbE_18	clbF_47	clbG_52	clbH_142	clbI_120	clbL_56	clbM_37	clbN_135	clbO_77	clbP_48	clbQ_31	clbR_13	clbS_42
138	clbA_36	clbC_74	clbD_42	clbE_18	clbF_47	clbG_52	clbH_142	clbI_120	clbL_56	clbM_37	clbN_135	clbO_77	clbP_48	clbQ_31	clbR_18	clbS_42
139	clbA_36	clbC_75	clbD_42	clbE_18	clbF_47	clbG_52	clbH_143	clbI_120	clbL_56	clbM_37	clbN_135	clbO_77	clbP_48	clbQ_31	clbR_18	clbS_42
140	clbA_36	clbC_76	clbD_42	clbE_11	clbF_47	clbG_52	clbH_142	clbI_104	clbL_56	clbM_37	clbN_135	clbO_77	clbP_48	clbQ_31	clbR_18	clbS_42
141	clbA_36	clbC_79	clbD_42	clbE_18	clbF_47	clbG_52	clbH_143	clbI_120	clbL_56	clbM_37	clbN_135	clbO_77	clbP_48	clbQ_31	clbR_18	clbS_42
142	clbA_36	clbC_81	clbD_42	clbE_18	clbF_47	clbG_52	clbH_142	clbI_120	clbL_56	clbM_37	clbN_135	clbO_77	clbP_48	clbQ_31	clbR_18	clbS_42
143	clbA_36	clbC_83	clbD_42	clbE_18	clbF_47	clbG_52	clbH_139	clbI_119	clbL_56	clbM_37	clbN_121	clbO_77	clbP_54	clbQ_31	clbR_18	clbS_44
144	clbA_36	clbC_84	clbD_42	clbE_18	clbF_47	clbG_52	clbH_145	clbI_119	clbL_56	clbM_37	clbN_135	clbO_77	clbP_54	clbQ_31	clbR_18	clbS_44
145	clbA_36	clbC_85	clbD_42	clbE_18	clbF_47	clbG_52	clbH_140	clbI_119	clbL_56	clbM_37	clbN_135	clbO_70	clbP_54	clbQ_31	clbR_18	clbS_39
146	clbA_36	clbC_86	clbD_42	clbE_18	clbF_47	clbG_52	clbH_144	clbI_119	clbL_56	clbM_37	clbN_122	clbO_77	clbP_54	clbQ_31	clbR_18	clbS_39
147	clbA_36	clbC_87	clbD_42	clbE_18	clbF_47	clbG_51	clbH_139	clbI_119	clbL_56	clbM_37	clbN_135	clbO_77	clbP_54	clbQ_31	clbR_18	clbS_44
148	clbA_36	clbC_88	clbD_42	clbE_18	clbF_47	clbG_52	clbH_143	clbI_120	clbL_10	clbM_37	clbN_135	clbO_77	clbP_48	clbQ_31	clbR_18	clbS_42
149	clbA_36	clbC_90	clbD_42	clbE_18	clbF_47	clbG_52	clbH_139	clbI_119	clbL_55	clbM_37	clbN_121	clbO_77	clbP_54	clbQ_31	clbR_18	clbS_44
150	clbA_36	clbC_91	clbD_1	clbE_18	clbF_47	clbG_32	clbH_140	clbI_119	clbL_36	clbM_37	clbN_135	clbO_77	clbP_54	clbQ_31	clbR_18	clbS_39
151	clbA_36	clbC_91	clbD_2	clbE_18	clbF_47	clbG_52	clbH_140	clbI_117	clbL_56	clbM_37	clbN_12	clbO_77	clbP_54	clbQ_31	clbR_18	clbS_39
152	clbA_36	clbC_91	clbD_4	clbE_18	clbF_47	clbG_52	clbH_143	clbI_120	clbL_56	clbM_37	clbN_135	clbO_9	clbP_48	clbQ_31	clbR_18	clbS_42
153	clbA_36	clbC_91	clbD_6	clbE_9	clbF_47	clbG_52	clbH_143	clbI_119	clbL_30	clbM_37	clbN_135	clbO_77	clbP_13	clbQ_31	clbR_2	clbS_39
154	clbA_36	clbC_91	clbD_7	clbE_18	clbF_47	clbG_52	clbH_143	clbI_120	clbL_56	clbM_37	clbN_135	clbO_77	clbP_48	clbQ_31	clbR_18	clbS_42
155	clbA_36	clbC_91	clbD_9	clbE_18	clbF_47	clbG_52	clbH_142	clbI_120	clbL_56	clbM_37	clbN_135	clbO_77	clbP_48	clbQ_31	clbR_18	clbS_42
156	clbA_36	clbC_91	clbD_10	clbE_18	clbF_47	clbG_52	clbH_140	clbI_119	clbL_56	clbM_37	clbN_131	clbO_25	clbP_54	clbQ_31	clbR_18	clbS_39
157	clbA_36	clbC_91	clbD_10	clbE_18	clbF_47	clbG_52	clbH_140	clbI_119	clbL_56	clbM_37	clbN_131	clbO_77	clbP_54	clbQ_31	clbR_18	clbS_39
158	clbA_36	clbC_91	clbD_11	clbE_18	clbF_47	clbG_52	clbH_143	clbI_120	clbL_56	clbM_37	clbN_135	clbO_77	clbP_48	clbQ_31	clbR_18	clbS_42
159	clbA_36	clbC_91	clbD_13	clbE_18	clbF_47	clbG_52	clbH_140	clbI_119	clbL_56	clbM_37	clbN_135	clbO_77	clbP_54	clbQ_12	clbR_18	clbS_39
160	clbA_36	clbC_91	clbD_14	clbE_18	clbF_47	clbG_52	clbH_139	clbI_119	clbL_56	clbM_37	clbN_135	clbO_77	clbP_54	clbQ_31	clbR_18	clbS_44
161	clbA_36	clbC_91	clbD_15	clbE_18	clbF_47	clbG_52	clbH_139	clbI_119	clbL_56	clbM_37	clbN_135	clbO_77	clbP_54	clbQ_31	clbR_18	clbS_44
162	clbA_36	clbC_91	clbD_16	clbE_17	clbF_47	clbG_52	clbH_140	clbI_119	clbL_56	clbM_37	clbN_131	clbO_77	clbP_54	clbQ_31	clbR_18	clbS_39
163	clbA_36	clbC_91	clbD_19	clbE_17	clbF_47	clbG_52	clbH_140	clbI_119	clbL_56	clbM_37	clbN_131	clbO_77	clbP_54	clbQ_31	clbR_18	clbS_39
164	clbA_36	clbC_91	clbD_20	clbE_18	clbF_47	clbG_52	clbH_81	clbI_119	clbL_47	clbM_37	clbN_135	clbO_77	clbP_54	clbQ_31	clbR_18	clbS_39
165	clbA_36	clbC_91	clbD_21	clbE_18	clbF_47	clbG_52	clbH_139	clbI_119	clbL_56	clbM_37	clbN_135	clbO_77	clbP_52	clbQ_31	clbR_18	clbS_44
166	clbA_36	clbC_91	clbD_22	clbE_18	clbF_47	clbG_52	clbH_143	clbI_120	clbL_56	clbM_37	clbN_135	clbO_77	clbP_48	clbQ_31	clbR_18	clbS_42
167	clbA_36	clbC_91	clbD_23	clbE_18	clbF_47	clbG_52	clbH_140	clbI_92	clbL_56	clbM_37	clbN_135	clbO_51	clbP_54	clbQ_31	clbR_18	clbS_39
168	clbA_36	clbC_91	clbD_24	clbE_18	clbF_47	clbG_52	clbH_76	clbI_119	clbL_56	clbM_37	clbN_135	clbO_77	clbP_54	clbQ_31	clbR_18	clbS_44
169	clbA_36	clbC_91	clbD_24	clbE_18	clbF_47	clbG_52	clbH_98	clbI_12	clbL_56	clbM_37	clbN_135	clbO_77	clbP_54	clbQ_31	clbR_18	clbS_44
170	clbA_36	clbC_91	clbD_24	clbE_18	clbF_47	clbG_52	clbH_98	clbI_119	clbL_8	clbM_37	clbN_135	clbO_24	clbP_54	clbQ_31	clbR_18	clbS_44
171	clbA_36	clbC_91	clbD_24	clbE_18	clbF_47	clbG_52	clbH_98	clbI_119	clbL_16	clbM_37	clbN_135	clbO_77	clbP_54	clbQ_31	clbR_18	clbS_44
172	clbA_36	clbC_91	clbD_24	clbE_18	clbF_47	clbG_52	clbH_98	clbI_119	clbL_56	clbM_37	clbN_38	clbO_77	clbP_54	clbQ_31	clbR_18	clbS_44
173	clbA_36	clbC_91	clbD_24	clbE_18	clbF_47	clbG_52	clbH_98	clbI_119	clbL_56	clbM_37	clbN_87	clbO_77	clbP_54	clbQ_31	clbR_18	clbS_44
174	clbA_36	clbC_91	clbD_24	clbE_18	clbF_47	clbG_52	clbH_98	clbI_119	clbL_56	clbM_37	clbN_135	clbO_24	clbP_54	clbQ_31	clbR_18	clbS_44
175	clbA_36	clbC_91	clbD_24	clbE_18	clbF_47	clbG_52	clbH_98	clbI_119	clbL_56	clbM_37	clbN_135	clbO_77	clbP_54	clbQ_31	clbR_18	clbS_44
176	clbA_36	clbC_91	clbD_26	clbE_18	clbF_47	clbG_48	clbH_140	clbI_119	clbL_56	clbM_37	clbN_89	clbO_77	clbP_36	clbQ_31	clbR_18	clbS_39
177	clbA_36	clbC_91	clbD_31	clbE_18	clbF_47	clbG_52	clbH_143	clbI_120	clbL_56	clbM_37	clbN_135	clbO_77	clbP_48	clbQ_31	clbR_18	clbS_42
178	clbA_36	clbC_91	clbD_32	clbE_18	clbF_47	clbG_52	clbH_139	clbI_119	clbL_56	clbM_37	clbN_135	clbO_77	clbP_54	clbQ_31	clbR_18	clbS_44
179	clbA_36	clbC_91	clbD_33	clbE_18	clbF_47	clbG_52	clbH_143	clbI_120	clbL_56	clbM_37	clbN_135	clbO_77	clbP_48	clbQ_31	clbR_18	clbS_42
180	clbA_36	clbC_91	clbD_34	clbE_18	clbF_23	clbG_52	clbH_140	clbI_119	clbL_56	clbM_37	clbN_115	clbO_77	clbP_54	clbQ_31	clbR_18	clbS_39
181	clbA_36	clbC_91	clbD_34	clbE_18	clbF_47	clbG_52	clbH_140	clbI_119	clbL_56	clbM_37	clbN_115	clbO_77	clbP_43	clbQ_31	clbR_18	clbS_39
182	clbA_36	clbC_91	clbD_34	clbE_18	clbF_47	clbG_52	clbH_140	clbI_119	clbL_56	clbM_37	clbN_115	clbO_77	clbP_54	clbQ_31	clbR_18	clbS_39
183	clbA_36	clbC_91	clbD_35	clbE_18	clbF_47	clbG_52	clbH_140	clbI_119	clbL_56	clbM_37	clbN_122	clbO_77	clbP_54	clbQ_31	clbR_18	clbS_39
184	clbA_36	clbC_91	clbD_36	clbE_18	clbF_47	clbG_52	clbH_142	clbI_120	clbL_56	clbM_37	clbN_135	clbO_77	clbP_48	clbQ_31	clbR_18	clbS_42
185	clbA_36	clbC_91	clbD_41	clbE_18	clbF_47	clbG_52	clbH_139	clbI_119	clbL_56	clbM_37	clbN_135	clbO_77	clbP_54	clbQ_31	clbR_18	clbS_44
186	clbA_36	clbC_91	clbD_42	clbE_1	clbF_47	clbG_52	clbH_142	clbI_120	clbL_7	clbM_37	clbN_2	clbO_77	clbP_48	clbQ_31	clbR_18	clbS_42
187	clbA_36	clbC_91	clbD_42	clbE_3	clbF_47	clbG_52	clbH_3	clbI_120	clbL_56	clbM_37	clbN_135	clbO_77	clbP_48	clbQ_31	clbR_18	clbS_42
188	clbA_36	clbC_91	clbD_42	clbE_4	clbF_47	clbG_3	clbH_139	clbI_119	clbL_56	clbM_37	clbN_8	clbO_77	clbP_54	clbQ_31	clbR_18	clbS_44
189	clbA_36	clbC_91	clbD_42	clbE_4	clbF_47	clbG_52	clbH_139	clbI_119	clbL_56	clbM_37	clbN_8	clbO_77	clbP_54	clbQ_31	clbR_18	clbS_44
190	clbA_36	clbC_91	clbD_42	clbE_5	clbF_47	clbG_52	clbH_142	clbI_120	clbL_56	clbM_37	clbN_135	clbO_77	clbP_48	clbQ_31	clbR_18	clbS_42
191	clbA_36	clbC_91	clbD_42	clbE_7	clbF_47	clbG_52	clbH_49	clbI_119	clbL_56	clbM_37	clbN_135	clbO_77	clbP_54	clbQ_31	clbR_18	clbS_44
192	clbA_36	clbC_91	clbD_42	clbE_9	clbF_47	clbG_20	clbH_143	clbI_119	clbL_30	clbM_37	clbN_135	clbO_77	clbP_54	clbQ_31	clbR_18	clbS_39
193	clbA_36	clbC_91	clbD_42	clbE_9	clbF_47	clbG_52	clbH_143	clbI_71	clbL_22	clbM_37	clbN_135	clbO_77	clbP_54	clbQ_31	clbR_18	clbS_39
194	clbA_36	clbC_91	clbD_42	clbE_9	clbF_47	clbG_52	clbH_143	clbI_71	clbL_30	clbM_37	clbN_41	clbO_77	clbP_54	clbQ_31	clbR_18	clbS_39
195	clbA_36	clbC_91	clbD_42	clbE_9	clbF_47	clbG_52	clbH_143	clbI_71	clbL_30	clbM_37	clbN_135	clbO_77	clbP_54	clbQ_31	clbR_18	clbS_39
196	clbA_36	clbC_91	clbD_42	clbE_9	clbF_47	clbG_52	clbH_143	clbI_119	clbL_30	clbM_37	clbN_135	clbO_77	clbP_54	clbQ_31	clbR_18	clbS_39
197	clbA_36	clbC_91	clbD_42	clbE_10	clbF_47	clbG_35	clbH_139	clbI_99	clbL_56	clbM_37	clbN_135	clbO_77	clbP_54	clbQ_31	clbR_18	clbS_39
198	clbA_36	clbC_91	clbD_42	clbE_13	clbF_47	clbG_52	clbH_140	clbI_102	clbL_56	clbM_37	clbN_135	clbO_77	clbP_54	clbQ_31	clbR_18	clbS_37
199	clbA_36	clbC_91	clbD_42	clbE_13	clbF_47	clbG_52	clbH_140	clbI_119	clbL_56	clbM_37	clbN_135	clbO_77	clbP_54	clbQ_31	clbR_18	clbS_37
200	clbA_36	clbC_91	clbD_42	clbE_16	clbF_47	clbG_52	clbH_149	clbI_119	clbL_56	clbM_37	clbN_135	clbO_77	clbP_54	clbQ_31	clbR_18	clbS_44
201	clbA_36	clbC_91	clbD_42	clbE_17	clbF_47	clbG_52	clbH_140	clbI_47	clbL_56	clbM_37	clbN_131	clbO_77	clbP_54	clbQ_31	clbR_18	clbS_39
202	clbA_36	clbC_91	clbD_42	clbE_17	clbF_47	clbG_52	clbH_140	clbI_119	clbL_56	clbM_37	clbN_57	clbO_77	clbP_54	clbQ_31	clbR_18	clbS_39
203	clbA_36	clbC_91	clbD_42	clbE_17	clbF_47	clbG_52	clbH_140	clbI_119	clbL_56	clbM_37	clbN_131	clbO_35	clbP_54	clbQ_31	clbR_18	clbS_39
204	clbA_36	clbC_91	clbD_42	clbE_17	clbF_47	clbG_52	clbH_140	clbI_119	clbL_56	clbM_37	clbN_131	clbO_77	clbP_54	clbQ_31	clbR_18	clbS_39
205	clbA_36	clbC_91	clbD_42	clbE_17	clbF_47	clbG_52	clbH_154	clbI_119	clbL_56	clbM_37	clbN_131	clbO_77	clbP_54	clbQ_31	clbR_18	clbS_39
206	clbA_36	clbC_91	clbD_42	clbE_18	clbF_1	clbG_52	clbH_139	clbI_126	clbL_56	clbM_37	clbN_134	clbO_77	clbP_54	clbQ_31	clbR_18	clbS_44
207	clbA_36	clbC_91	clbD_42	clbE_18	clbF_3	clbG_32	clbH_140	clbI_119	clbL_36	clbM_37	clbN_135	clbO_77	clbP_54	clbQ_31	clbR_18	clbS_39
208	clbA_36	clbC_91	clbD_42	clbE_18	clbF_4	clbG_52	clbH_139	clbI_119	clbL_56	clbM_37	clbN_134	clbO_77	clbP_54	clbQ_31	clbR_18	clbS_44
209	clbA_36	clbC_91	clbD_42	clbE_18	clbF_5	clbG_52	clbH_139	clbI_119	clbL_56	clbM_37	clbN_134	clbO_77	clbP_54	clbQ_31	clbR_18	clbS_44
210	clbA_36	clbC_91	clbD_42	clbE_18	clbF_6	clbG_52	clbH_16	clbI_21	clbL_56	clbM_37	clbN_121	clbO_14	clbP_54	clbQ_31	clbR_18	clbS_44
211	clbA_36	clbC_91	clbD_42	clbE_18	clbF_6	clbG_52	clbH_139	clbI_20	clbL_56	clbM_37	clbN_121	clbO_13	clbP_54	clbQ_31	clbR_18	clbS_44
212	clbA_36	clbC_91	clbD_42	clbE_18	clbF_7	clbG_52	clbH_139	clbI_119	clbL_56	clbM_37	clbN_135	clbO_77	clbP_54	clbQ_31	clbR_18	clbS_39
213	clbA_36	clbC_91	clbD_42	clbE_18	clbF_8	clbG_52	clbH_139	clbI_119	clbL_56	clbM_37	clbN_62	clbO_77	clbP_54	clbQ_31	clbR_18	clbS_44
214	clbA_36	clbC_91	clbD_42	clbE_18	clbF_9	clbG_52	clbH_143	clbI_120	clbL_56	clbM_37	clbN_135	clbO_77	clbP_48	clbQ_31	clbR_18	clbS_42
215	clbA_36	clbC_91	clbD_42	clbE_18	clbF_12	clbG_51	clbH_139	clbI_45	clbL_56	clbM_37	clbN_135	clbO_77	clbP_54	clbQ_31	clbR_18	clbS_44
216	clbA_36	clbC_91	clbD_42	clbE_18	clbF_14	clbG_52	clbH_140	clbI_119	clbL_47	clbM_37	clbN_135	clbO_77	clbP_54	clbQ_31	clbR_18	clbS_39
217	clbA_36	clbC_91	clbD_42	clbE_18	clbF_16	clbG_52	clbH_142	clbI_120	clbL_56	clbM_37	clbN_135	clbO_77	clbP_48	clbQ_31	clbR_18	clbS_42
218	clbA_36	clbC_91	clbD_42	clbE_18	clbF_18	clbG_52	clbH_140	clbI_119	clbL_56	clbM_37	clbN_53	clbO_77	clbP_54	clbQ_31	clbR_18	clbS_39
219	clbA_36	clbC_91	clbD_42	clbE_18	clbF_21	clbG_24	clbH_140	clbI_119	clbL_47	clbM_37	clbN_135	clbO_77	clbP_54	clbQ_31	clbR_18	clbS_39
220	clbA_36	clbC_91	clbD_42	clbE_18	clbF_24	clbG_52	clbH_139	clbI_91	clbL_56	clbM_37	clbN_135	clbO_77	clbP_54	clbQ_31	clbR_18	clbS_44
221	clbA_36	clbC_91	clbD_42	clbE_18	clbF_25	clbG_52	clbH_140	clbI_119	clbL_56	clbM_37	clbN_135	clbO_77	clbP_54	clbQ_31	clbR_18	clbS_39
222	clbA_36	clbC_91	clbD_42	clbE_18	clbF_26	clbG_52	clbH_139	clbI_119	clbL_56	clbM_37	clbN_24	clbO_77	clbP_54	clbQ_31	clbR_18	clbS_39
223	clbA_36	clbC_91	clbD_42	clbE_18	clbF_26	clbG_52	clbH_139	clbI_119	clbL_56	clbM_37	clbN_49	clbO_77	clbP_54	clbQ_14	clbR_18	clbS_39
224	clbA_36	clbC_91	clbD_42	clbE_18	clbF_26	clbG_52	clbH_139	clbI_119	clbL_56	clbM_37	clbN_88	clbO_77	clbP_54	clbQ_31	clbR_18	clbS_39
225	clbA_36	clbC_91	clbD_42	clbE_18	clbF_26	clbG_52	clbH_139	clbI_119	clbL_56	clbM_37	clbN_135	clbO_77	clbP_54	clbQ_31	clbR_18	clbS_39
226	clbA_36	clbC_91	clbD_42	clbE_18	clbF_30	clbG_52	clbH_106	clbI_119	clbL_56	clbM_37	clbN_122	clbO_77	clbP_54	clbQ_31	clbR_18	clbS_39
227	clbA_36	clbC_91	clbD_42	clbE_18	clbF_31	clbG_37	clbH_140	clbI_119	clbL_39	clbM_27	clbN_131	clbO_77	clbP_54	clbQ_31	clbR_18	clbS_39
228	clbA_36	clbC_91	clbD_42	clbE_18	clbF_33	clbG_52	clbH_52	clbI_142	clbL_120	clbM_56	clbN_37	clbO_135	clbP_77	clbQ_48	clbR_31	clbS_18
229	clbA_36	clbC_91	clbD_42	clbE_18	clbF_33	clbG_52	clbH_121	clbI_119	clbL_56	clbM_37	clbN_135	clbO_77	clbP_54	clbQ_31	clbR_18	clbS_39
230	clbA_36	clbC_91	clbD_42	clbE_18	clbF_37	clbG_52	clbH_143	clbI_119	clbL_56	clbM_37	clbN_135	clbO_77	clbP_54	clbQ_31	clbR_18	clbS_39
231	clbA_36	clbC_91	clbD_42	clbE_18	clbF_38	clbG_52	clbH_15	clbI_120	clbL_56	clbM_37	clbN_135	clbO_77	clbP_48	clbQ_31	clbR_18	clbS_40
232	clbA_36	clbC_91	clbD_42	clbE_18	clbF_38	clbG_52	clbH_70	clbI_120	clbL_56	clbM_37	clbN_135	clbO_77	clbP_48	clbQ_31	clbR_18	clbS_40
233	clbA_36	clbC_91	clbD_42	clbE_18	clbF_38	clbG_52	clbH_142	clbI_66	clbL_56	clbM_37	clbN_135	clbO_77	clbP_48	clbQ_31	clbR_18	clbS_40
234	clbA_36	clbC_91	clbD_42	clbE_18	clbF_38	clbG_52	clbH_142	clbI_82	clbL_56	clbM_37	clbN_135	clbO_77	clbP_48	clbQ_31	clbR_18	clbS_40
235	clbA_36	clbC_91	clbD_42	clbE_18	clbF_38	clbG_52	clbH_142	clbI_120	clbL_27	clbM_37	clbN_135	clbO_77	clbP_48	clbQ_31	clbR_18	clbS_40
236	clbA_36	clbC_91	clbD_42	clbE_18	clbF_38	clbG_52	clbH_142	clbI_120	clbL_56	clbM_37	clbN_14	clbO_77	clbP_48	clbQ_31	clbR_18	clbS_40
237	clbA_36	clbC_91	clbD_42	clbE_18	clbF_38	clbG_52	clbH_142	clbI_120	clbL_56	clbM_37	clbN_135	clbO_77	clbP_9	clbQ_31	clbR_18	clbS_40
238	clbA_36	clbC_91	clbD_42	clbE_18	clbF_38	clbG_52	clbH_142	clbI_120	clbL_56	clbM_37	clbN_135	clbO_77	clbP_48	clbQ_26	clbR_18	clbS_40
239	clbA_36	clbC_91	clbD_42	clbE_18	clbF_38	clbG_52	clbH_142	clbI_120	clbL_56	clbM_37	clbN_135	clbO_77	clbP_48	clbQ_31	clbR_18	clbS_40
240	clbA_36	clbC_91	clbD_42	clbE_18	clbF_40	clbG_52	clbH_140	clbI_119	clbL_56	clbM_37	clbN_135	clbO_77	clbP_54	clbQ_31	clbR_18	clbS_37
241	clbA_36	clbC_91	clbD_42	clbE_18	clbF_41	clbG_52	clbH_139	clbI_119	clbL_56	clbM_37	clbN_135	clbO_77	clbP_54	clbQ_31	clbR_18	clbS_44
242	clbA_36	clbC_91	clbD_42	clbE_18	clbF_43	clbG_52	clbH_143	clbI_119	clbL_56	clbM_37	clbN_124	clbO_68	clbP_54	clbQ_31	clbR_18	clbS_39
243	clbA_36	clbC_91	clbD_42	clbE_18	clbF_44	clbG_52	clbH_139	clbI_119	clbL_56	clbM_34	clbN_126	clbO_77	clbP_49	clbQ_31	clbR_18	clbS_44
244	clbA_36	clbC_91	clbD_42	clbE_18	clbF_47	clbG_1	clbH_140	clbI_119	clbL_47	clbM_37	clbN_135	clbO_77	clbP_54	clbQ_31	clbR_18	clbS_39
245	clbA_36	clbC_91	clbD_42	clbE_18	clbF_47	clbG_4	clbH_140	clbI_119	clbL_56	clbM_37	clbN_131	clbO_77	clbP_54	clbQ_31	clbR_18	clbS_39
246	clbA_36	clbC_91	clbD_42	clbE_18	clbF_47	clbG_5	clbH_140	clbI_119	clbL_56	clbM_37	clbN_135	clbO_77	clbP_54	clbQ_31	clbR_18	clbS_39
247	clbA_36	clbC_91	clbD_42	clbE_18	clbF_47	clbG_10	clbH_139	clbI_119	clbL_56	clbM_37	clbN_135	clbO_77	clbP_54	clbQ_31	clbR_18	clbS_44
248	clbA_36	clbC_91	clbD_42	clbE_18	clbF_47	clbG_12	clbH_140	clbI_119	clbL_56	clbM_37	clbN_122	clbO_77	clbP_54	clbQ_31	clbR_18	clbS_39
249	clbA_36	clbC_91	clbD_42	clbE_18	clbF_47	clbG_15	clbH_139	clbI_119	clbL_14	clbM_37	clbN_135	clbO_77	clbP_54	clbQ_31	clbR_18	clbS_44
250	clbA_36	clbC_91	clbD_42	clbE_18	clbF_47	clbG_22	clbH_145	clbI_119	clbL_56	clbM_37	clbN_135	clbO_77	clbP_54	clbQ_31	clbR_18	clbS_44
251	clbA_36	clbC_91	clbD_42	clbE_18	clbF_47	clbG_25	clbH_139	clbI_119	clbL_56	clbM_37	clbN_135	clbO_37	clbP_54	clbQ_31	clbR_18	clbS_44
252	clbA_36	clbC_91	clbD_42	clbE_18	clbF_47	clbG_25	clbH_139	clbI_119	clbL_56	clbM_37	clbN_135	clbO_77	clbP_54	clbQ_31	clbR_18	clbS_44
253	clbA_36	clbC_91	clbD_42	clbE_18	clbF_47	clbG_26	clbH_121	clbI_119	clbL_56	clbM_37	clbN_135	clbO_77	clbP_54	clbQ_31	clbR_18	clbS_39
254	clbA_36	clbC_91	clbD_42	clbE_18	clbF_47	clbG_29	clbH_87	clbI_119	clbL_56	clbM_37	clbN_135	clbO_48	clbP_54	clbQ_31	clbR_18	clbS_44
255	clbA_36	clbC_91	clbD_42	clbE_18	clbF_47	clbG_30	clbH_142	clbI_120	clbL_56	clbM_37	clbN_135	clbO_77	clbP_48	clbQ_31	clbR_18	clbS_42
256	clbA_36	clbC_91	clbD_42	clbE_18	clbF_47	clbG_31	clbH_140	clbI_119	clbL_29	clbM_37	clbN_135	clbO_77	clbP_54	clbQ_31	clbR_18	clbS_37
257	clbA_36	clbC_91	clbD_42	clbE_18	clbF_47	clbG_32	clbH_42	clbI_119	clbL_36	clbM_37	clbN_135	clbO_77	clbP_54	clbQ_31	clbR_18	clbS_39
258	clbA_36	clbC_91	clbD_42	clbE_18	clbF_47	clbG_32	clbH_71	clbI_119	clbL_47	clbM_37	clbN_135	clbO_77	clbP_54	clbQ_31	clbR_18	clbS_39
259	clbA_36	clbC_91	clbD_42	clbE_18	clbF_47	clbG_32	clbH_79	clbI_119	clbL_47	clbM_37	clbN_135	clbO_77	clbP_54	clbQ_31	clbR_18	clbS_39
260	clbA_36	clbC_91	clbD_42	clbE_18	clbF_47	clbG_32	clbH_101	clbI_119	clbL_36	clbM_37	clbN_90	clbO_77	clbP_54	clbQ_31	clbR_18	clbS_39
261	clbA_36	clbC_91	clbD_42	clbE_18	clbF_47	clbG_32	clbH_140	clbI_119	clbL_36	clbM_37	clbN_135	clbO_77	clbP_54	clbQ_31	clbR_18	clbS_39
262	clbA_36	clbC_91	clbD_42	clbE_18	clbF_47	clbG_32	clbH_140	clbI_119	clbL_47	clbM_17	clbN_135	clbO_77	clbP_54	clbQ_31	clbR_18	clbS_39
263	clbA_36	clbC_91	clbD_42	clbE_18	clbF_47	clbG_32	clbH_140	clbI_119	clbL_47	clbM_37	clbN_135	clbO_77	clbP_54	clbQ_31	clbR_18	clbS_39
264	clbA_36	clbC_91	clbD_42	clbE_18	clbF_47	clbG_35	clbH_139	clbI_99	clbL_56	clbM_26	clbN_135	clbO_77	clbP_54	clbQ_31	clbR_18	clbS_39
265	clbA_36	clbC_91	clbD_42	clbE_18	clbF_47	clbG_35	clbH_139	clbI_119	clbL_56	clbM_37	clbN_135	clbO_77	clbP_54	clbQ_31	clbR_18	clbS_39
266	clbA_36	clbC_91	clbD_42	clbE_18	clbF_47	clbG_37	clbH_139	clbI_119	clbL_28	clbM_37	clbN_135	clbO_77	clbP_54	clbQ_31	clbR_18	clbS_44
267	clbA_36	clbC_91	clbD_42	clbE_18	clbF_47	clbG_37	clbH_140	clbI_119	clbL_32	clbM_27	clbN_131	clbO_77	clbP_54	clbQ_31	clbR_18	clbS_39
268	clbA_36	clbC_91	clbD_42	clbE_18	clbF_47	clbG_37	clbH_140	clbI_119	clbL_56	clbM_27	clbN_85	clbO_77	clbP_54	clbQ_31	clbR_18	clbS_29
269	clbA_36	clbC_91	clbD_42	clbE_18	clbF_47	clbG_37	clbH_140	clbI_119	clbL_56	clbM_27	clbN_131	clbO_77	clbP_54	clbQ_31	clbR_7	clbS_29
270	clbA_36	clbC_91	clbD_42	clbE_18	clbF_47	clbG_37	clbH_140	clbI_119	clbL_56	clbM_27	clbN_131	clbO_77	clbP_54	clbQ_31	clbR_18	clbS_29
271	clbA_36	clbC_91	clbD_42	clbE_18	clbF_47	clbG_37	clbH_140	clbI_119	clbL_56	clbM_27	clbN_131	clbO_77	clbP_54	clbQ_31	clbR_18	clbS_39
272	clbA_36	clbC_91	clbD_42	clbE_18	clbF_47	clbG_38	clbH_139	clbI_119	clbL_56	clbM_37	clbN_135	clbO_77	clbP_54	clbQ_31	clbR_18	clbS_44
273	clbA_36	clbC_91	clbD_42	clbE_18	clbF_47	clbG_40	clbH_140	clbI_119	clbL_56	clbM_37	clbN_131	clbO_77	clbP_54	clbQ_31	clbR_18	clbS_39
274	clbA_36	clbC_91	clbD_42	clbE_18	clbF_47	clbG_43	clbH_114	clbI_119	clbL_56	clbM_37	clbN_131	clbO_77	clbP_54	clbQ_31	clbR_18	clbS_39
275	clbA_36	clbC_91	clbD_42	clbE_18	clbF_47	clbG_48	clbH_59	clbI_119	clbL_56	clbM_37	clbN_135	clbO_77	clbP_54	clbQ_31	clbR_18	clbS_39
276	clbA_36	clbC_91	clbD_42	clbE_18	clbF_47	clbG_48	clbH_77	clbI_119	clbL_56	clbM_37	clbN_135	clbO_77	clbP_41	clbQ_31	clbR_18	clbS_39
277	clbA_36	clbC_91	clbD_42	clbE_18	clbF_47	clbG_48	clbH_135	clbI_119	clbL_56	clbM_37	clbN_135	clbO_77	clbP_54	clbQ_31	clbR_18	clbS_39
278	clbA_36	clbC_91	clbD_42	clbE_18	clbF_47	clbG_48	clbH_140	clbI_119	clbL_33	clbM_37	clbN_135	clbO_77	clbP_41	clbQ_31	clbR_18	clbS_39
279	clbA_36	clbC_91	clbD_42	clbE_18	clbF_47	clbG_48	clbH_140	clbI_119	clbL_56	clbM_37	clbN_30	clbO_77	clbP_54	clbQ_31	clbR_18	clbS_39
280	clbA_36	clbC_91	clbD_42	clbE_18	clbF_47	clbG_48	clbH_140	clbI_119	clbL_56	clbM_37	clbN_86	clbO_77	clbP_41	clbQ_31	clbR_18	clbS_39
281	clbA_36	clbC_91	clbD_42	clbE_18	clbF_47	clbG_48	clbH_140	clbI_119	clbL_56	clbM_37	clbN_135	clbO_77	clbP_41	clbQ_18	clbR_18	clbS_39
282	clbA_36	clbC_91	clbD_42	clbE_18	clbF_47	clbG_48	clbH_140	clbI_119	clbL_56	clbM_37	clbN_135	clbO_77	clbP_41	clbQ_31	clbR_18	clbS_39
283	clbA_36	clbC_91	clbD_42	clbE_18	clbF_47	clbG_48	clbH_140	clbI_119	clbL_56	clbM_37	clbN_135	clbO_77	clbP_54	clbQ_31	clbR_18	clbS_39
284	clbA_36	clbC_91	clbD_42	clbE_18	clbF_47	clbG_50	clbH_139	clbI_119	clbL_56	clbM_37	clbN_135	clbO_77	clbP_54	clbQ_31	clbR_18	clbS_44
285	clbA_36	clbC_91	clbD_42	clbE_18	clbF_47	clbG_51	clbH_58	clbI_119	clbL_56	clbM_37	clbN_135	clbO_77	clbP_54	clbQ_31	clbR_18	clbS_44
286	clbA_36	clbC_91	clbD_42	clbE_18	clbF_47	clbG_51	clbH_80	clbI_119	clbL_56	clbM_37	clbN_135	clbO_77	clbP_26	clbQ_31	clbR_18	clbS_44
287	clbA_36	clbC_91	clbD_42	clbE_18	clbF_47	clbG_51	clbH_133	clbI_119	clbL_56	clbM_37	clbN_135	clbO_77	clbP_54	clbQ_31	clbR_18	clbS_44
288	clbA_36	clbC_91	clbD_42	clbE_18	clbF_47	clbG_51	clbH_139	clbI_74	clbL_56	clbM_37	clbN_135	clbO_39	clbP_54	clbQ_31	clbR_18	clbS_44
289	clbA_36	clbC_91	clbD_42	clbE_18	clbF_47	clbG_51	clbH_139	clbI_119	clbL_11	clbM_37	clbN_135	clbO_77	clbP_54	clbQ_31	clbR_18	clbS_44
290	clbA_36	clbC_91	clbD_42	clbE_18	clbF_47	clbG_51	clbH_139	clbI_119	clbL_56	clbM_37	clbN_46	clbO_77	clbP_54	clbQ_31	clbR_18	clbS_44
291	clbA_36	clbC_91	clbD_42	clbE_18	clbF_47	clbG_51	clbH_139	clbI_119	clbL_56	clbM_37	clbN_96	clbO_77	clbP_54	clbQ_31	clbR_18	clbS_44
292	clbA_36	clbC_91	clbD_42	clbE_18	clbF_47	clbG_51	clbH_139	clbI_119	clbL_56	clbM_37	clbN_135	clbO_69	clbP_54	clbQ_31	clbR_18	clbS_44
293	clbA_36	clbC_91	clbD_42	clbE_18	clbF_47	clbG_51	clbH_139	clbI_119	clbL_56	clbM_37	clbN_135	clbO_76	clbP_54	clbQ_31	clbR_18	clbS_44
294	clbA_36	clbC_91	clbD_42	clbE_18	clbF_47	clbG_51	clbH_139	clbI_119	clbL_56	clbM_37	clbN_135	clbO_77	clbP_3	clbQ_31	clbR_18	clbS_44
295	clbA_36	clbC_91	clbD_42	clbE_18	clbF_47	clbG_51	clbH_139	clbI_119	clbL_56	clbM_37	clbN_135	clbO_77	clbP_54	clbQ_31	clbR_18	clbS_44
296	clbA_36	clbC_91	clbD_42	clbE_18	clbF_47	clbG_51	clbH_153	clbI_119	clbL_56	clbM_37	clbN_135	clbO_77	clbP_54	clbQ_31	clbR_18	clbS_44
297	clbA_36	clbC_91	clbD_42	clbE_18	clbF_47	clbG_52	clbH_5	clbI_119	clbL_56	clbM_37	clbN_135	clbO_77	clbP_54	clbQ_31	clbR_18	clbS_44
298	clbA_36	clbC_91	clbD_42	clbE_18	clbF_47	clbG_52	clbH_6	clbI_117	clbL_56	clbM_37	clbN_135	clbO_77	clbP_54	clbQ_31	clbR_18	clbS_39
299	clbA_36	clbC_91	clbD_42	clbE_18	clbF_47	clbG_52	clbH_7	clbI_119	clbL_56	clbM_37	clbN_121	clbO_77	clbP_54	clbQ_31	clbR_18	clbS_44
300	clbA_36	clbC_91	clbD_42	clbE_18	clbF_47	clbG_52	clbH_8	clbI_119	clbL_56	clbM_37	clbN_135	clbO_77	clbP_54	clbQ_31	clbR_18	clbS_39
301	clbA_36	clbC_91	clbD_42	clbE_18	clbF_47	clbG_52	clbH_9	clbI_119	clbL_56	clbM_37	clbN_135	clbO_77	clbP_54	clbQ_31	clbR_18	clbS_39
302	clbA_36	clbC_91	clbD_42	clbE_18	clbF_47	clbG_52	clbH_10	clbI_119	clbL_56	clbM_37	clbN_135	clbO_77	clbP_54	clbQ_31	clbR_18	clbS_39
303	clbA_36	clbC_91	clbD_42	clbE_18	clbF_47	clbG_52	clbH_11	clbI_119	clbL_56	clbM_37	clbN_135	clbO_77	clbP_54	clbQ_31	clbR_18	clbS_39
304	clbA_36	clbC_91	clbD_42	clbE_18	clbF_47	clbG_52	clbH_12	clbI_119	clbL_56	clbM_37	clbN_130	clbO_77	clbP_54	clbQ_31	clbR_18	clbS_44
305	clbA_36	clbC_91	clbD_42	clbE_18	clbF_47	clbG_52	clbH_16	clbI_22	clbL_56	clbM_37	clbN_121	clbO_25	clbP_54	clbQ_31	clbR_18	clbS_44
306	clbA_36	clbC_91	clbD_42	clbE_18	clbF_47	clbG_52	clbH_16	clbI_119	clbL_56	clbM_37	clbN_121	clbO_77	clbP_54	clbQ_31	clbR_18	clbS_44
307	clbA_36	clbC_91	clbD_42	clbE_18	clbF_47	clbG_52	clbH_17	clbI_119	clbL_56	clbM_37	clbN_135	clbO_77	clbP_54	clbQ_31	clbR_18	clbS_39
308	clbA_36	clbC_91	clbD_42	clbE_18	clbF_47	clbG_52	clbH_20	clbI_119	clbL_56	clbM_37	clbN_135	clbO_77	clbP_54	clbQ_31	clbR_18	clbS_44
309	clbA_36	clbC_91	clbD_42	clbE_18	clbF_47	clbG_52	clbH_22	clbI_127	clbL_56	clbM_37	clbN_135	clbO_77	clbP_54	clbQ_31	clbR_18	clbS_44
310	clbA_36	clbC_91	clbD_42	clbE_18	clbF_47	clbG_52	clbH_23	clbI_117	clbL_56	clbM_37	clbN_135	clbO_77	clbP_54	clbQ_31	clbR_18	clbS_39
311	clbA_36	clbC_91	clbD_42	clbE_18	clbF_47	clbG_52	clbH_24	clbI_119	clbL_56	clbM_37	clbN_135	clbO_77	clbP_54	clbQ_8	clbR_18	clbS_44
312	clbA_36	clbC_91	clbD_42	clbE_18	clbF_47	clbG_52	clbH_25	clbI_117	clbL_56	clbM_37	clbN_135	clbO_77	clbP_54	clbQ_31	clbR_18	clbS_39
313	clbA_36	clbC_91	clbD_42	clbE_18	clbF_47	clbG_52	clbH_31	clbI_119	clbL_56	clbM_37	clbN_135	clbO_77	clbP_54	clbQ_31	clbR_18	clbS_44
314	clbA_36	clbC_91	clbD_42	clbE_18	clbF_47	clbG_52	clbH_32	clbI_38	clbL_56	clbM_37	clbN_135	clbO_77	clbP_54	clbQ_31	clbR_18	clbS_39
315	clbA_36	clbC_91	clbD_42	clbE_18	clbF_47	clbG_52	clbH_39	clbI_119	clbL_56	clbM_37	clbN_37	clbO_77	clbP_54	clbQ_31	clbR_18	clbS_44
316	clbA_36	clbC_91	clbD_42	clbE_18	clbF_47	clbG_52	clbH_48	clbI_119	clbL_56	clbM_37	clbN_135	clbO_77	clbP_54	clbQ_31	clbR_18	clbS_44
317	clbA_36	clbC_91	clbD_42	clbE_18	clbF_47	clbG_52	clbH_50	clbI_119	clbL_56	clbM_37	clbN_135	clbO_77	clbP_54	clbQ_31	clbR_18	clbS_44
318	clbA_36	clbC_91	clbD_42	clbE_18	clbF_47	clbG_52	clbH_51	clbI_119	clbL_56	clbM_37	clbN_135	clbO_77	clbP_54	clbQ_31	clbR_18	clbS_44
319	clbA_36	clbC_91	clbD_42	clbE_18	clbF_47	clbG_52	clbH_52	clbI_120	clbL_56	clbM_37	clbN_135	clbO_77	clbP_48	clbQ_31	clbR_18	clbS_42
320	clbA_36	clbC_91	clbD_42	clbE_18	clbF_47	clbG_52	clbH_53	clbI_119	clbL_56	clbM_37	clbN_122	clbO_77	clbP_54	clbQ_31	clbR_18	clbS_39
321	clbA_36	clbC_91	clbD_42	clbE_18	clbF_47	clbG_52	clbH_60	clbI_117	clbL_56	clbM_37	clbN_26	clbO_77	clbP_54	clbQ_31	clbR_18	clbS_39
322	clbA_36	clbC_91	clbD_42	clbE_18	clbF_47	clbG_52	clbH_60	clbI_117	clbL_56	clbM_37	clbN_135	clbO_77	clbP_54	clbQ_31	clbR_18	clbS_39
323	clbA_36	clbC_91	clbD_42	clbE_18	clbF_47	clbG_52	clbH_61	clbI_119	clbL_47	clbM_37	clbN_135	clbO_77	clbP_34	clbQ_31	clbR_18	clbS_39
324	clbA_36	clbC_91	clbD_42	clbE_18	clbF_47	clbG_52	clbH_64	clbI_119	clbL_56	clbM_37	clbN_131	clbO_77	clbP_54	clbQ_31	clbR_18	clbS_39
325	clbA_36	clbC_91	clbD_42	clbE_18	clbF_47	clbG_52	clbH_65	clbI_119	clbL_56	clbM_37	clbN_122	clbO_77	clbP_54	clbQ_31	clbR_18	clbS_39
326	clbA_36	clbC_91	clbD_42	clbE_18	clbF_47	clbG_52	clbH_66	clbI_60	clbL_56	clbM_37	clbN_135	clbO_77	clbP_54	clbQ_31	clbR_18	clbS_39
327	clbA_36	clbC_91	clbD_42	clbE_18	clbF_47	clbG_52	clbH_68	clbI_119	clbL_47	clbM_37	clbN_135	clbO_77	clbP_54	clbQ_31	clbR_18	clbS_39
328	clbA_36	clbC_91	clbD_42	clbE_18	clbF_47	clbG_52	clbH_69	clbI_120	clbL_56	clbM_37	clbN_135	clbO_77	clbP_48	clbQ_31	clbR_18	clbS_42
329	clbA_36	clbC_91	clbD_42	clbE_18	clbF_47	clbG_52	clbH_72	clbI_120	clbL_56	clbM_37	clbN_135	clbO_77	clbP_48	clbQ_31	clbR_18	clbS_42
330	clbA_36	clbC_91	clbD_42	clbE_18	clbF_47	clbG_52	clbH_74	clbI_119	clbL_56	clbM_37	clbN_135	clbO_77	clbP_54	clbQ_31	clbR_18	clbS_44
331	clbA_36	clbC_91	clbD_42	clbE_18	clbF_47	clbG_52	clbH_75	clbI_119	clbL_56	clbM_37	clbN_135	clbO_77	clbP_54	clbQ_31	clbR_18	clbS_44
332	clbA_36	clbC_91	clbD_42	clbE_18	clbF_47	clbG_52	clbH_88	clbI_119	clbL_56	clbM_37	clbN_135	clbO_77	clbP_31	clbQ_31	clbR_18	clbS_44
333	clbA_36	clbC_91	clbD_42	clbE_18	clbF_47	clbG_52	clbH_88	clbI_119	clbL_56	clbM_37	clbN_135	clbO_77	clbP_54	clbQ_31	clbR_18	clbS_44
334	clbA_36	clbC_91	clbD_42	clbE_18	clbF_47	clbG_52	clbH_89	clbI_119	clbL_56	clbM_37	clbN_135	clbO_77	clbP_54	clbQ_31	clbR_18	clbS_44
335	clbA_36	clbC_91	clbD_42	clbE_18	clbF_47	clbG_52	clbH_90	clbI_119	clbL_56	clbM_37	clbN_135	clbO_77	clbP_54	clbQ_31	clbR_18	clbS_39
336	clbA_36	clbC_91	clbD_42	clbE_18	clbF_47	clbG_52	clbH_91	clbI_120	clbL_56	clbM_37	clbN_135	clbO_77	clbP_48	clbQ_31	clbR_18	clbS_42
337	clbA_36	clbC_91	clbD_42	clbE_18	clbF_47	clbG_52	clbH_92	clbI_119	clbL_47	clbM_37	clbN_135	clbO_77	clbP_54	clbQ_31	clbR_18	clbS_39
338	clbA_36	clbC_91	clbD_42	clbE_18	clbF_47	clbG_52	clbH_93	clbI_119	clbL_56	clbM_37	clbN_135	clbO_77	clbP_54	clbQ_31	clbR_18	clbS_39
339	clbA_36	clbC_91	clbD_42	clbE_18	clbF_47	clbG_52	clbH_95	clbI_120	clbL_56	clbM_37	clbN_135	clbO_77	clbP_48	clbQ_31	clbR_18	clbS_42
340	clbA_36	clbC_91	clbD_42	clbE_18	clbF_47	clbG_52	clbH_97	clbI_119	clbL_56	clbM_37	clbN_135	clbO_77	clbP_54	clbQ_31	clbR_18	clbS_39
341	clbA_36	clbC_91	clbD_42	clbE_18	clbF_47	clbG_52	clbH_99	clbI_119	clbL_56	clbM_37	clbN_135	clbO_77	clbP_54	clbQ_31	clbR_18	clbS_44
342	clbA_36	clbC_91	clbD_42	clbE_18	clbF_47	clbG_52	clbH_100	clbI_95	clbL_35	clbM_37	clbN_135	clbO_77	clbP_54	clbQ_31	clbR_18	clbS_39
343	clbA_36	clbC_91	clbD_42	clbE_18	clbF_47	clbG_52	clbH_108	clbI_119	clbL_56	clbM_37	clbN_135	clbO_77	clbP_54	clbQ_31	clbR_18	clbS_44
344	clbA_36	clbC_91	clbD_42	clbE_18	clbF_47	clbG_52	clbH_111	clbI_119	clbL_56	clbM_37	clbN_97	clbO_77	clbP_54	clbQ_31	clbR_18	clbS_44
345	clbA_36	clbC_91	clbD_42	clbE_18	clbF_47	clbG_52	clbH_114	clbI_119	clbL_56	clbM_37	clbN_131	clbO_77	clbP_54	clbQ_31	clbR_18	clbS_39
346	clbA_36	clbC_91	clbD_42	clbE_18	clbF_47	clbG_52	clbH_120	clbI_120	clbL_56	clbM_37	clbN_135	clbO_77	clbP_48	clbQ_31	clbR_18	clbS_42
347	clbA_36	clbC_91	clbD_42	clbE_18	clbF_47	clbG_52	clbH_121	clbI_105	clbL_56	clbM_37	clbN_135	clbO_77	clbP_54	clbQ_31	clbR_18	clbS_39
348	clbA_36	clbC_91	clbD_42	clbE_18	clbF_47	clbG_52	clbH_121	clbI_119	clbL_56	clbM_20	clbN_135	clbO_77	clbP_54	clbQ_31	clbR_18	clbS_39
349	clbA_36	clbC_91	clbD_42	clbE_18	clbF_47	clbG_52	clbH_121	clbI_119	clbL_56	clbM_23	clbN_77	clbO_77	clbP_54	clbQ_31	clbR_18	clbS_39
350	clbA_36	clbC_91	clbD_42	clbE_18	clbF_47	clbG_52	clbH_121	clbI_119	clbL_56	clbM_37	clbN_77	clbO_77	clbP_54	clbQ_31	clbR_18	clbS_39
351	clbA_36	clbC_91	clbD_42	clbE_18	clbF_47	clbG_52	clbH_121	clbI_119	clbL_56	clbM_37	clbN_135	clbO_77	clbP_54	clbQ_31	clbR_18	clbS_39
352	clbA_36	clbC_91	clbD_42	clbE_18	clbF_47	clbG_52	clbH_122	clbI_119	clbL_47	clbM_37	clbN_135	clbO_77	clbP_54	clbQ_31	clbR_18	clbS_39
353	clbA_36	clbC_91	clbD_42	clbE_18	clbF_47	clbG_52	clbH_123	clbI_119	clbL_56	clbM_37	clbN_135	clbO_77	clbP_54	clbQ_31	clbR_18	clbS_39
354	clbA_36	clbC_91	clbD_42	clbE_18	clbF_47	clbG_52	clbH_124	clbI_119	clbL_56	clbM_37	clbN_110	clbO_77	clbP_54	clbQ_31	clbR_18	clbS_44
355	clbA_36	clbC_91	clbD_42	clbE_18	clbF_47	clbG_52	clbH_124	clbI_119	clbL_56	clbM_37	clbN_135	clbO_77	clbP_54	clbQ_31	clbR_18	clbS_44
356	clbA_36	clbC_91	clbD_42	clbE_18	clbF_47	clbG_52	clbH_125	clbI_119	clbL_47	clbM_37	clbN_135	clbO_77	clbP_27	clbQ_31	clbR_18	clbS_39
357	clbA_36	clbC_91	clbD_42	clbE_18	clbF_47	clbG_52	clbH_125	clbI_119	clbL_47	clbM_37	clbN_135	clbO_77	clbP_54	clbQ_31	clbR_18	clbS_11
358	clbA_36	clbC_91	clbD_42	clbE_18	clbF_47	clbG_52	clbH_125	clbI_119	clbL_47	clbM_37	clbN_135	clbO_77	clbP_54	clbQ_31	clbR_18	clbS_39
359	clbA_36	clbC_91	clbD_42	clbE_18	clbF_47	clbG_52	clbH_128	clbI_119	clbL_56	clbM_37	clbN_135	clbO_77	clbP_54	clbQ_31	clbR_18	clbS_44
360	clbA_36	clbC_91	clbD_42	clbE_18	clbF_47	clbG_52	clbH_130	clbI_120	clbL_56	clbM_37	clbN_135	clbO_77	clbP_48	clbQ_31	clbR_18	clbS_42
361	clbA_36	clbC_91	clbD_42	clbE_18	clbF_47	clbG_52	clbH_132	clbI_119	clbL_56	clbM_37	clbN_135	clbO_77	clbP_54	clbQ_31	clbR_18	clbS_39
362	clbA_36	clbC_91	clbD_42	clbE_18	clbF_47	clbG_52	clbH_134	clbI_119	clbL_48	clbM_37	clbN_117	clbO_77	clbP_46	clbQ_31	clbR_18	clbS_39
363	clbA_36	clbC_91	clbD_42	clbE_18	clbF_47	clbG_52	clbH_134	clbI_119	clbL_48	clbM_37	clbN_117	clbO_77	clbP_54	clbQ_31	clbR_18	clbS_39
364	clbA_36	clbC_91	clbD_42	clbE_18	clbF_47	clbG_52	clbH_136	clbI_119	clbL_56	clbM_37	clbN_135	clbO_77	clbP_54	clbQ_31	clbR_18	clbS_44
365	clbA_36	clbC_91	clbD_42	clbE_18	clbF_47	clbG_52	clbH_137	clbI_119	clbL_56	clbM_37	clbN_135	clbO_77	clbP_54	clbQ_31	clbR_18	clbS_44
366	clbA_36	clbC_91	clbD_42	clbE_18	clbF_47	clbG_52	clbH_138	clbI_119	clbL_56	clbM_37	clbN_122	clbO_77	clbP_54	clbQ_31	clbR_18	clbS_39
367	clbA_36	clbC_91	clbD_42	clbE_18	clbF_47	clbG_52	clbH_139	clbI_3	clbL_56	clbM_37	clbN_135	clbO_77	clbP_54	clbQ_31	clbR_18	clbS_44
368	clbA_36	clbC_91	clbD_42	clbE_18	clbF_47	clbG_52	clbH_139	clbI_11	clbL_56	clbM_37	clbN_135	clbO_77	clbP_54	clbQ_31	clbR_18	clbS_44
369	clbA_36	clbC_91	clbD_42	clbE_18	clbF_47	clbG_52	clbH_139	clbI_39	clbL_56	clbM_37	clbN_135	clbO_77	clbP_54	clbQ_31	clbR_18	clbS_44
370	clbA_36	clbC_91	clbD_42	clbE_18	clbF_47	clbG_52	clbH_139	clbI_40	clbL_56	clbM_37	clbN_135	clbO_77	clbP_54	clbQ_31	clbR_18	clbS_44
371	clbA_36	clbC_91	clbD_42	clbE_18	clbF_47	clbG_52	clbH_139	clbI_53	clbL_17	clbM_37	clbN_135	clbO_77	clbP_54	clbQ_31	clbR_18	clbS_44
372	clbA_36	clbC_91	clbD_42	clbE_18	clbF_47	clbG_52	clbH_139	clbI_56	clbL_56	clbM_37	clbN_135	clbO_30	clbP_20	clbQ_31	clbR_18	clbS_44
373	clbA_36	clbC_91	clbD_42	clbE_18	clbF_47	clbG_52	clbH_139	clbI_59	clbL_56	clbM_37	clbN_135	clbO_77	clbP_54	clbQ_31	clbR_18	clbS_44
374	clbA_36	clbC_91	clbD_42	clbE_18	clbF_47	clbG_52	clbH_139	clbI_63	clbL_56	clbM_37	clbN_52	clbO_77	clbP_54	clbQ_15	clbR_18	clbS_39
375	clbA_36	clbC_91	clbD_42	clbE_18	clbF_47	clbG_52	clbH_139	clbI_75	clbL_56	clbM_37	clbN_135	clbO_42	clbP_54	clbQ_31	clbR_18	clbS_44
376	clbA_36	clbC_91	clbD_42	clbE_18	clbF_47	clbG_52	clbH_139	clbI_87	clbL_56	clbM_37	clbN_135	clbO_77	clbP_54	clbQ_31	clbR_18	clbS_44
377	clbA_36	clbC_91	clbD_42	clbE_18	clbF_47	clbG_52	clbH_139	clbI_88	clbL_56	clbM_37	clbN_76	clbO_77	clbP_54	clbQ_31	clbR_18	clbS_44
378	clbA_36	clbC_91	clbD_42	clbE_18	clbF_47	clbG_52	clbH_139	clbI_88	clbL_56	clbM_37	clbN_135	clbO_77	clbP_54	clbQ_31	clbR_18	clbS_19
379	clbA_36	clbC_91	clbD_42	clbE_18	clbF_47	clbG_52	clbH_139	clbI_88	clbL_56	clbM_37	clbN_135	clbO_77	clbP_54	clbQ_31	clbR_18	clbS_20
380	clbA_36	clbC_91	clbD_42	clbE_18	clbF_47	clbG_52	clbH_139	clbI_88	clbL_56	clbM_37	clbN_135	clbO_77	clbP_54	clbQ_31	clbR_18	clbS_44
381	clbA_36	clbC_91	clbD_42	clbE_18	clbF_47	clbG_52	clbH_139	clbI_93	clbL_56	clbM_37	clbN_135	clbO_77	clbP_54	clbQ_31	clbR_18	clbS_44
382	clbA_36	clbC_91	clbD_42	clbE_18	clbF_47	clbG_52	clbH_139	clbI_94	clbL_56	clbM_37	clbN_135	clbO_77	clbP_54	clbQ_31	clbR_18	clbS_44
383	clbA_36	clbC_91	clbD_42	clbE_18	clbF_47	clbG_52	clbH_139	clbI_96	clbL_56	clbM_37	clbN_135	clbO_77	clbP_54	clbQ_31	clbR_18	clbS_44
384	clbA_36	clbC_91	clbD_42	clbE_18	clbF_47	clbG_52	clbH_139	clbI_119	clbL_1	clbM_37	clbN_135	clbO_77	clbP_54	clbQ_31	clbR_18	clbS_44
385	clbA_36	clbC_91	clbD_42	clbE_18	clbF_47	clbG_52	clbH_139	clbI_119	clbL_3	clbM_37	clbN_135	clbO_77	clbP_54	clbQ_31	clbR_18	clbS_44
386	clbA_36	clbC_91	clbD_42	clbE_18	clbF_47	clbG_52	clbH_139	clbI_119	clbL_6	clbM_37	clbN_135	clbO_77	clbP_54	clbQ_31	clbR_18	clbS_44
387	clbA_36	clbC_91	clbD_42	clbE_18	clbF_47	clbG_52	clbH_139	clbI_119	clbL_7	clbM_37	clbN_135	clbO_77	clbP_54	clbQ_31	clbR_18	clbS_44
388	clbA_36	clbC_91	clbD_42	clbE_18	clbF_47	clbG_52	clbH_139	clbI_119	clbL_12	clbM_37	clbN_33	clbO_77	clbP_54	clbQ_31	clbR_18	clbS_44
389	clbA_36	clbC_91	clbD_42	clbE_18	clbF_47	clbG_52	clbH_139	clbI_119	clbL_20	clbM_37	clbN_135	clbO_77	clbP_54	clbQ_31	clbR_18	clbS_44
390	clbA_36	clbC_91	clbD_42	clbE_18	clbF_47	clbG_52	clbH_139	clbI_119	clbL_49	clbM_33	clbN_135	clbO_72	clbP_54	clbQ_31	clbR_18	clbS_44
391	clbA_36	clbC_91	clbD_42	clbE_18	clbF_47	clbG_52	clbH_139	clbI_119	clbL_50	clbM_37	clbN_135	clbO_77	clbP_54	clbQ_31	clbR_18	clbS_44
392	clbA_36	clbC_91	clbD_42	clbE_18	clbF_47	clbG_52	clbH_139	clbI_119	clbL_54	clbM_37	clbN_135	clbO_77	clbP_54	clbQ_31	clbR_18	clbS_44
393	clbA_36	clbC_91	clbD_42	clbE_18	clbF_47	clbG_52	clbH_139	clbI_119	clbL_56	clbM_2	clbN_135	clbO_77	clbP_54	clbQ_31	clbR_18	clbS_44
394	clbA_36	clbC_91	clbD_42	clbE_18	clbF_47	clbG_52	clbH_139	clbI_119	clbL_56	clbM_5	clbN_135	clbO_77	clbP_54	clbQ_31	clbR_18	clbS_44
395	clbA_36	clbC_91	clbD_42	clbE_18	clbF_47	clbG_52	clbH_139	clbI_119	clbL_56	clbM_7	clbN_135	clbO_77	clbP_14	clbQ_31	clbR_18	clbS_44
396	clbA_36	clbC_91	clbD_42	clbE_18	clbF_47	clbG_52	clbH_139	clbI_119	clbL_56	clbM_37	clbN_3	clbO_77	clbP_54	clbQ_31	clbR_18	clbS_44
397	clbA_36	clbC_91	clbD_42	clbE_18	clbF_47	clbG_52	clbH_139	clbI_119	clbL_56	clbM_37	clbN_47	clbO_77	clbP_54	clbQ_31	clbR_18	clbS_44
398	clbA_36	clbC_91	clbD_42	clbE_18	clbF_47	clbG_52	clbH_139	clbI_119	clbL_56	clbM_37	clbN_62	clbO_77	clbP_54	clbQ_31	clbR_18	clbS_44
399	clbA_36	clbC_91	clbD_42	clbE_18	clbF_47	clbG_52	clbH_139	clbI_119	clbL_56	clbM_37	clbN_64	clbO_77	clbP_54	clbQ_31	clbR_18	clbS_44
400	clbA_36	clbC_91	clbD_42	clbE_18	clbF_47	clbG_52	clbH_139	clbI_119	clbL_56	clbM_37	clbN_75	clbO_77	clbP_54	clbQ_31	clbR_18	clbS_39
401	clbA_36	clbC_91	clbD_42	clbE_18	clbF_47	clbG_52	clbH_139	clbI_119	clbL_56	clbM_37	clbN_80	clbO_77	clbP_54	clbQ_31	clbR_18	clbS_44
402	clbA_36	clbC_91	clbD_42	clbE_18	clbF_47	clbG_52	clbH_139	clbI_119	clbL_56	clbM_37	clbN_82	clbO_77	clbP_54	clbQ_31	clbR_18	clbS_44
403	clbA_36	clbC_91	clbD_42	clbE_18	clbF_47	clbG_52	clbH_139	clbI_119	clbL_56	clbM_37	clbN_97	clbO_77	clbP_54	clbQ_31	clbR_18	clbS_44
404	clbA_36	clbC_91	clbD_42	clbE_18	clbF_47	clbG_52	clbH_139	clbI_119	clbL_56	clbM_37	clbN_108	clbO_77	clbP_54	clbQ_31	clbR_18	clbS_44
405	clbA_36	clbC_91	clbD_42	clbE_18	clbF_47	clbG_52	clbH_139	clbI_119	clbL_56	clbM_37	clbN_111	clbO_77	clbP_54	clbQ_31	clbR_18	clbS_44
406	clbA_36	clbC_91	clbD_42	clbE_18	clbF_47	clbG_52	clbH_139	clbI_119	clbL_56	clbM_37	clbN_118	clbO_77	clbP_54	clbQ_31	clbR_18	clbS_44
407	clbA_36	clbC_91	clbD_42	clbE_18	clbF_47	clbG_52	clbH_139	clbI_119	clbL_56	clbM_37	clbN_119	clbO_77	clbP_54	clbQ_31	clbR_18	clbS_44
408	clbA_36	clbC_91	clbD_42	clbE_18	clbF_47	clbG_52	clbH_139	clbI_119	clbL_56	clbM_37	clbN_120	clbO_77	clbP_52	clbQ_31	clbR_18	clbS_44
409	clbA_36	clbC_91	clbD_42	clbE_18	clbF_47	clbG_52	clbH_139	clbI_119	clbL_56	clbM_37	clbN_121	clbO_77	clbP_54	clbQ_3	clbR_18	clbS_44
410	clbA_36	clbC_91	clbD_42	clbE_18	clbF_47	clbG_52	clbH_139	clbI_119	clbL_56	clbM_37	clbN_121	clbO_77	clbP_54	clbQ_31	clbR_18	clbS_44
411	clbA_36	clbC_91	clbD_42	clbE_18	clbF_47	clbG_52	clbH_139	clbI_119	clbL_56	clbM_37	clbN_130	clbO_77	clbP_54	clbQ_31	clbR_18	clbS_44
412	clbA_36	clbC_91	clbD_42	clbE_18	clbF_47	clbG_52	clbH_139	clbI_119	clbL_56	clbM_37	clbN_134	clbO_77	clbP_54	clbQ_31	clbR_18	clbS_44
413	clbA_36	clbC_91	clbD_42	clbE_18	clbF_47	clbG_52	clbH_139	clbI_119	clbL_56	clbM_37	clbN_135	clbO_28	clbP_54	clbQ_31	clbR_18	clbS_44
414	clbA_36	clbC_91	clbD_42	clbE_18	clbF_47	clbG_52	clbH_139	clbI_119	clbL_56	clbM_37	clbN_135	clbO_29	clbP_54	clbQ_31	clbR_18	clbS_44
415	clbA_36	clbC_91	clbD_42	clbE_18	clbF_47	clbG_52	clbH_139	clbI_119	clbL_56	clbM_37	clbN_135	clbO_75	clbP_54	clbQ_31	clbR_18	clbS_44
416	clbA_36	clbC_91	clbD_42	clbE_18	clbF_47	clbG_52	clbH_139	clbI_119	clbL_56	clbM_37	clbN_135	clbO_77	clbP_5	clbQ_31	clbR_18	clbS_44
417	clbA_36	clbC_91	clbD_42	clbE_18	clbF_47	clbG_52	clbH_139	clbI_119	clbL_56	clbM_37	clbN_135	clbO_77	clbP_7	clbQ_31	clbR_18	clbS_44
418	clbA_36	clbC_91	clbD_42	clbE_18	clbF_47	clbG_52	clbH_139	clbI_119	clbL_56	clbM_37	clbN_135	clbO_77	clbP_52	clbQ_31	clbR_18	clbS_44
419	clbA_36	clbC_91	clbD_42	clbE_18	clbF_47	clbG_52	clbH_139	clbI_119	clbL_56	clbM_37	clbN_135	clbO_77	clbP_53	clbQ_31	clbR_18	clbS_44
420	clbA_36	clbC_91	clbD_42	clbE_18	clbF_47	clbG_52	clbH_139	clbI_119	clbL_56	clbM_37	clbN_135	clbO_77	clbP_54	clbQ_2	clbR_18	clbS_44
421	clbA_36	clbC_91	clbD_42	clbE_18	clbF_47	clbG_52	clbH_139	clbI_119	clbL_56	clbM_37	clbN_135	clbO_77	clbP_54	clbQ_5	clbR_18	clbS_44
422	clbA_36	clbC_91	clbD_42	clbE_18	clbF_47	clbG_52	clbH_139	clbI_119	clbL_56	clbM_37	clbN_135	clbO_77	clbP_54	clbQ_31	clbR_8	clbS_44
423	clbA_36	clbC_91	clbD_42	clbE_18	clbF_47	clbG_52	clbH_139	clbI_119	clbL_56	clbM_37	clbN_135	clbO_77	clbP_54	clbQ_31	clbR_18	clbS_8
424	clbA_36	clbC_91	clbD_42	clbE_18	clbF_47	clbG_52	clbH_139	clbI_119	clbL_56	clbM_37	clbN_135	clbO_77	clbP_54	clbQ_31	clbR_18	clbS_44
425	clbA_36	clbC_91	clbD_42	clbE_18	clbF_47	clbG_52	clbH_139	clbI_121	clbL_56	clbM_37	clbN_135	clbO_77	clbP_54	clbQ_31	clbR_18	clbS_44
426	clbA_36	clbC_91	clbD_42	clbE_18	clbF_47	clbG_52	clbH_139	clbI_124	clbL_56	clbM_37	clbN_135	clbO_77	clbP_54	clbQ_31	clbR_18	clbS_44
427	clbA_36	clbC_91	clbD_42	clbE_18	clbF_47	clbG_52	clbH_139	clbI_125	clbL_56	clbM_37	clbN_135	clbO_77	clbP_54	clbQ_31	clbR_18	clbS_44
428	clbA_36	clbC_91	clbD_42	clbE_18	clbF_47	clbG_52	clbH_139	clbI_126	clbL_56	clbM_37	clbN_134	clbO_77	clbP_54	clbQ_31	clbR_18	clbS_44
429	clbA_36	clbC_91	clbD_42	clbE_18	clbF_47	clbG_52	clbH_139	clbI_127	clbL_56	clbM_37	clbN_135	clbO_26	clbP_54	clbQ_31	clbR_18	clbS_44
430	clbA_36	clbC_91	clbD_42	clbE_18	clbF_47	clbG_52	clbH_139	clbI_127	clbL_56	clbM_37	clbN_135	clbO_77	clbP_54	clbQ_30	clbR_18	clbS_44
431	clbA_36	clbC_91	clbD_42	clbE_18	clbF_47	clbG_52	clbH_139	clbI_127	clbL_56	clbM_37	clbN_135	clbO_77	clbP_54	clbQ_31	clbR_18	clbS_44
432	clbA_36	clbC_91	clbD_42	clbE_18	clbF_47	clbG_52	clbH_140	clbI_5	clbL_56	clbM_37	clbN_122	clbO_77	clbP_54	clbQ_31	clbR_18	clbS_39
433	clbA_36	clbC_91	clbD_42	clbE_18	clbF_47	clbG_52	clbH_140	clbI_9	clbL_47	clbM_37	clbN_135	clbO_77	clbP_54	clbQ_31	clbR_18	clbS_39
434	clbA_36	clbC_91	clbD_42	clbE_18	clbF_47	clbG_52	clbH_140	clbI_10	clbL_35	clbM_37	clbN_135	clbO_77	clbP_54	clbQ_31	clbR_18	clbS_39
435	clbA_36	clbC_91	clbD_42	clbE_18	clbF_47	clbG_52	clbH_140	clbI_14	clbL_56	clbM_37	clbN_11	clbO_77	clbP_54	clbQ_31	clbR_18	clbS_39
436	clbA_36	clbC_91	clbD_42	clbE_18	clbF_47	clbG_52	clbH_140	clbI_18	clbL_56	clbM_37	clbN_131	clbO_77	clbP_54	clbQ_31	clbR_18	clbS_39
437	clbA_36	clbC_91	clbD_42	clbE_18	clbF_47	clbG_52	clbH_140	clbI_26	clbL_56	clbM_37	clbN_135	clbO_77	clbP_54	clbQ_31	clbR_18	clbS_39
438	clbA_36	clbC_91	clbD_42	clbE_18	clbF_47	clbG_52	clbH_140	clbI_36	clbL_56	clbM_37	clbN_131	clbO_77	clbP_54	clbQ_31	clbR_18	clbS_39
439	clbA_36	clbC_91	clbD_42	clbE_18	clbF_47	clbG_52	clbH_140	clbI_48	clbL_56	clbM_13	clbN_131	clbO_77	clbP_54	clbQ_31	clbR_18	clbS_39
440	clbA_36	clbC_91	clbD_42	clbE_18	clbF_47	clbG_52	clbH_140	clbI_58	clbL_56	clbM_37	clbN_135	clbO_77	clbP_54	clbQ_31	clbR_18	clbS_39
441	clbA_36	clbC_91	clbD_42	clbE_18	clbF_47	clbG_52	clbH_140	clbI_60	clbL_56	clbM_37	clbN_135	clbO_77	clbP_54	clbQ_31	clbR_18	clbS_39
442	clbA_36	clbC_91	clbD_42	clbE_18	clbF_47	clbG_52	clbH_140	clbI_81	clbL_56	clbM_37	clbN_135	clbO_77	clbP_54	clbQ_31	clbR_18	clbS_39
443	clbA_36	clbC_91	clbD_42	clbE_18	clbF_47	clbG_52	clbH_140	clbI_86	clbL_47	clbM_37	clbN_135	clbO_77	clbP_54	clbQ_31	clbR_18	clbS_39
444	clbA_36	clbC_91	clbD_42	clbE_18	clbF_47	clbG_52	clbH_140	clbI_103	clbL_47	clbM_37	clbN_135	clbO_77	clbP_54	clbQ_31	clbR_18	clbS_39
445	clbA_36	clbC_91	clbD_42	clbE_18	clbF_47	clbG_52	clbH_140	clbI_112	clbL_56	clbM_37	clbN_131	clbO_61	clbP_54	clbQ_31	clbR_18	clbS_39
446	clbA_36	clbC_91	clbD_42	clbE_18	clbF_47	clbG_52	clbH_140	clbI_113	clbL_56	clbM_37	clbN_122	clbO_77	clbP_54	clbQ_31	clbR_18	clbS_39
447	clbA_36	clbC_91	clbD_42	clbE_18	clbF_47	clbG_52	clbH_140	clbI_114	clbL_56	clbM_37	clbN_112	clbO_63	clbP_54	clbQ_31	clbR_18	clbS_39
448	clbA_36	clbC_91	clbD_42	clbE_18	clbF_47	clbG_52	clbH_140	clbI_117	clbL_31	clbM_37	clbN_135	clbO_77	clbP_54	clbQ_31	clbR_18	clbS_39
449	clbA_36	clbC_91	clbD_42	clbE_18	clbF_47	clbG_52	clbH_140	clbI_117	clbL_56	clbM_37	clbN_23	clbO_77	clbP_54	clbQ_31	clbR_18	clbS_39
450	clbA_36	clbC_91	clbD_42	clbE_18	clbF_47	clbG_52	clbH_140	clbI_117	clbL_56	clbM_37	clbN_55	clbO_77	clbP_54	clbQ_31	clbR_18	clbS_39
451	clbA_36	clbC_91	clbD_42	clbE_18	clbF_47	clbG_52	clbH_140	clbI_117	clbL_56	clbM_37	clbN_73	clbO_77	clbP_54	clbQ_31	clbR_18	clbS_39
452	clbA_36	clbC_91	clbD_42	clbE_18	clbF_47	clbG_52	clbH_140	clbI_117	clbL_56	clbM_37	clbN_74	clbO_77	clbP_54	clbQ_31	clbR_18	clbS_39
453	clbA_36	clbC_91	clbD_42	clbE_18	clbF_47	clbG_52	clbH_140	clbI_117	clbL_56	clbM_37	clbN_135	clbO_43	clbP_54	clbQ_31	clbR_18	clbS_39
454	clbA_36	clbC_91	clbD_42	clbE_18	clbF_47	clbG_52	clbH_140	clbI_117	clbL_56	clbM_37	clbN_135	clbO_62	clbP_54	clbQ_31	clbR_18	clbS_39
455	clbA_36	clbC_91	clbD_42	clbE_18	clbF_47	clbG_52	clbH_140	clbI_117	clbL_56	clbM_37	clbN_135	clbO_77	clbP_4	clbQ_31	clbR_18	clbS_39
456	clbA_36	clbC_91	clbD_42	clbE_18	clbF_47	clbG_52	clbH_140	clbI_117	clbL_56	clbM_37	clbN_135	clbO_77	clbP_54	clbQ_31	clbR_18	clbS_39
457	clbA_36	clbC_91	clbD_42	clbE_18	clbF_47	clbG_52	clbH_140	clbI_119	clbL_2	clbM_37	clbN_7	clbO_77	clbP_54	clbQ_31	clbR_18	clbS_39
458	clbA_36	clbC_91	clbD_42	clbE_18	clbF_47	clbG_52	clbH_140	clbI_119	clbL_35	clbM_37	clbN_135	clbO_77	clbP_54	clbQ_31	clbR_18	clbS_39
459	clbA_36	clbC_91	clbD_42	clbE_18	clbF_47	clbG_52	clbH_140	clbI_119	clbL_42	clbM_37	clbN_135	clbO_77	clbP_54	clbQ_31	clbR_18	clbS_39
460	clbA_36	clbC_91	clbD_42	clbE_18	clbF_47	clbG_52	clbH_140	clbI_119	clbL_47	clbM_37	clbN_31	clbO_77	clbP_34	clbQ_31	clbR_18	clbS_39
461	clbA_36	clbC_91	clbD_42	clbE_18	clbF_47	clbG_52	clbH_140	clbI_119	clbL_47	clbM_37	clbN_135	clbO_31	clbP_54	clbQ_31	clbR_18	clbS_39
462	clbA_36	clbC_91	clbD_42	clbE_18	clbF_47	clbG_52	clbH_140	clbI_119	clbL_47	clbM_37	clbN_135	clbO_32	clbP_54	clbQ_31	clbR_18	clbS_39
463	clbA_36	clbC_91	clbD_42	clbE_18	clbF_47	clbG_52	clbH_140	clbI_119	clbL_47	clbM_37	clbN_135	clbO_38	clbP_54	clbQ_31	clbR_18	clbS_39
464	clbA_36	clbC_91	clbD_42	clbE_18	clbF_47	clbG_52	clbH_140	clbI_119	clbL_47	clbM_37	clbN_135	clbO_77	clbP_34	clbQ_31	clbR_18	clbS_39
465	clbA_36	clbC_91	clbD_42	clbE_18	clbF_47	clbG_52	clbH_140	clbI_119	clbL_47	clbM_37	clbN_135	clbO_77	clbP_54	clbQ_31	clbR_12	clbS_39
466	clbA_36	clbC_91	clbD_42	clbE_18	clbF_47	clbG_52	clbH_140	clbI_119	clbL_47	clbM_37	clbN_135	clbO_77	clbP_54	clbQ_31	clbR_18	clbS_38
467	clbA_36	clbC_91	clbD_42	clbE_18	clbF_47	clbG_52	clbH_140	clbI_119	clbL_47	clbM_37	clbN_135	clbO_77	clbP_54	clbQ_31	clbR_18	clbS_39
468	clbA_36	clbC_91	clbD_42	clbE_18	clbF_47	clbG_52	clbH_140	clbI_119	clbL_56	clbM_11	clbN_131	clbO_77	clbP_54	clbQ_31	clbR_18	clbS_39
469	clbA_36	clbC_91	clbD_42	clbE_18	clbF_47	clbG_52	clbH_140	clbI_119	clbL_56	clbM_32	clbN_122	clbO_77	clbP_54	clbQ_31	clbR_18	clbS_39
470	clbA_36	clbC_91	clbD_42	clbE_18	clbF_47	clbG_52	clbH_140	clbI_119	clbL_56	clbM_37	clbN_9	clbO_77	clbP_54	clbQ_31	clbR_18	clbS_39
471	clbA_36	clbC_91	clbD_42	clbE_18	clbF_47	clbG_52	clbH_140	clbI_119	clbL_56	clbM_37	clbN_10	clbO_77	clbP_6	clbQ_31	clbR_18	clbS_39
472	clbA_36	clbC_91	clbD_42	clbE_18	clbF_47	clbG_52	clbH_140	clbI_119	clbL_56	clbM_37	clbN_21	clbO_77	clbP_54	clbQ_31	clbR_18	clbS_39
473	clbA_36	clbC_91	clbD_42	clbE_18	clbF_47	clbG_52	clbH_140	clbI_119	clbL_56	clbM_37	clbN_27	clbO_77	clbP_54	clbQ_31	clbR_18	clbS_39
474	clbA_36	clbC_91	clbD_42	clbE_18	clbF_47	clbG_52	clbH_140	clbI_119	clbL_56	clbM_37	clbN_35	clbO_77	clbP_54	clbQ_31	clbR_18	clbS_39
475	clbA_36	clbC_91	clbD_42	clbE_18	clbF_47	clbG_52	clbH_140	clbI_119	clbL_56	clbM_37	clbN_53	clbO_77	clbP_54	clbQ_31	clbR_18	clbS_39
476	clbA_36	clbC_91	clbD_42	clbE_18	clbF_47	clbG_52	clbH_140	clbI_119	clbL_56	clbM_37	clbN_54	clbO_77	clbP_54	clbQ_31	clbR_18	clbS_39
477	clbA_36	clbC_91	clbD_42	clbE_18	clbF_47	clbG_52	clbH_140	clbI_119	clbL_56	clbM_37	clbN_79	clbO_77	clbP_54	clbQ_31	clbR_18	clbS_39
478	clbA_36	clbC_91	clbD_42	clbE_18	clbF_47	clbG_52	clbH_140	clbI_119	clbL_56	clbM_37	clbN_84	clbO_77	clbP_54	clbQ_19	clbR_18	clbS_39
479	clbA_36	clbC_91	clbD_42	clbE_18	clbF_47	clbG_52	clbH_140	clbI_119	clbL_56	clbM_37	clbN_101	clbO_77	clbP_54	clbQ_31	clbR_18	clbS_39
480	clbA_36	clbC_91	clbD_42	clbE_18	clbF_47	clbG_52	clbH_140	clbI_119	clbL_56	clbM_37	clbN_109	clbO_75	clbP_54	clbQ_31	clbR_18	clbS_39
481	clbA_36	clbC_91	clbD_42	clbE_18	clbF_47	clbG_52	clbH_140	clbI_119	clbL_56	clbM_37	clbN_122	clbO_14	clbP_54	clbQ_31	clbR_18	clbS_39
482	clbA_36	clbC_91	clbD_42	clbE_18	clbF_47	clbG_52	clbH_140	clbI_119	clbL_56	clbM_37	clbN_122	clbO_71	clbP_54	clbQ_31	clbR_18	clbS_39
483	clbA_36	clbC_91	clbD_42	clbE_18	clbF_47	clbG_52	clbH_140	clbI_119	clbL_56	clbM_37	clbN_122	clbO_77	clbP_44	clbQ_31	clbR_18	clbS_39
484	clbA_36	clbC_91	clbD_42	clbE_18	clbF_47	clbG_52	clbH_140	clbI_119	clbL_56	clbM_37	clbN_122	clbO_77	clbP_47	clbQ_31	clbR_18	clbS_39
485	clbA_36	clbC_91	clbD_42	clbE_18	clbF_47	clbG_52	clbH_140	clbI_119	clbL_56	clbM_37	clbN_122	clbO_77	clbP_54	clbQ_31	clbR_18	clbS_39
486	clbA_36	clbC_91	clbD_42	clbE_18	clbF_47	clbG_52	clbH_140	clbI_119	clbL_56	clbM_37	clbN_131	clbO_61	clbP_35	clbQ_31	clbR_18	clbS_39
487	clbA_36	clbC_91	clbD_42	clbE_18	clbF_47	clbG_52	clbH_140	clbI_119	clbL_56	clbM_37	clbN_131	clbO_61	clbP_54	clbQ_31	clbR_18	clbS_39
488	clbA_36	clbC_91	clbD_42	clbE_18	clbF_47	clbG_52	clbH_140	clbI_119	clbL_56	clbM_37	clbN_131	clbO_77	clbP_30	clbQ_31	clbR_18	clbS_39
489	clbA_36	clbC_91	clbD_42	clbE_18	clbF_47	clbG_52	clbH_140	clbI_119	clbL_56	clbM_37	clbN_131	clbO_77	clbP_54	clbQ_19	clbR_18	clbS_39
490	clbA_36	clbC_91	clbD_42	clbE_18	clbF_47	clbG_52	clbH_140	clbI_119	clbL_56	clbM_37	clbN_131	clbO_77	clbP_54	clbQ_31	clbR_18	clbS_39
491	clbA_36	clbC_91	clbD_42	clbE_18	clbF_47	clbG_52	clbH_140	clbI_119	clbL_56	clbM_37	clbN_132	clbO_77	clbP_54	clbQ_31	clbR_18	clbS_39
492	clbA_36	clbC_91	clbD_42	clbE_18	clbF_47	clbG_52	clbH_140	clbI_119	clbL_56	clbM_37	clbN_133	clbO_77	clbP_54	clbQ_31	clbR_18	clbS_39
493	clbA_36	clbC_91	clbD_42	clbE_18	clbF_47	clbG_52	clbH_140	clbI_119	clbL_56	clbM_37	clbN_135	clbO_77	clbP_10	clbQ_31	clbR_18	clbS_39
494	clbA_36	clbC_91	clbD_42	clbE_18	clbF_47	clbG_52	clbH_140	clbI_119	clbL_56	clbM_37	clbN_135	clbO_77	clbP_12	clbQ_31	clbR_18	clbS_39
495	clbA_36	clbC_91	clbD_42	clbE_18	clbF_47	clbG_52	clbH_140	clbI_119	clbL_56	clbM_37	clbN_135	clbO_77	clbP_54	clbQ_31	clbR_3	clbS_39
496	clbA_36	clbC_91	clbD_42	clbE_18	clbF_47	clbG_52	clbH_140	clbI_119	clbL_56	clbM_37	clbN_135	clbO_77	clbP_54	clbQ_31	clbR_18	clbS_17
497	clbA_36	clbC_91	clbD_42	clbE_18	clbF_47	clbG_52	clbH_140	clbI_119	clbL_56	clbM_37	clbN_135	clbO_77	clbP_54	clbQ_31	clbR_18	clbS_37
498	clbA_36	clbC_91	clbD_42	clbE_18	clbF_47	clbG_52	clbH_140	clbI_119	clbL_56	clbM_37	clbN_135	clbO_77	clbP_54	clbQ_31	clbR_18	clbS_39
499	clbA_36	clbC_91	clbD_42	clbE_18	clbF_47	clbG_52	clbH_140	clbI_120	clbL_47	clbM_37	clbN_135	clbO_77	clbP_54	clbQ_31	clbR_18	clbS_39
500	clbA_36	clbC_91	clbD_42	clbE_18	clbF_47	clbG_52	clbH_142	clbI_2	clbL_56	clbM_37	clbN_135	clbO_77	clbP_48	clbQ_31	clbR_18	clbS_42
501	clbA_36	clbC_91	clbD_42	clbE_18	clbF_47	clbG_52	clbH_142	clbI_29	clbL_56	clbM_37	clbN_135	clbO_77	clbP_48	clbQ_31	clbR_18	clbS_42
502	clbA_36	clbC_91	clbD_42	clbE_18	clbF_47	clbG_52	clbH_142	clbI_30	clbL_56	clbM_37	clbN_135	clbO_77	clbP_48	clbQ_31	clbR_18	clbS_42
503	clbA_36	clbC_91	clbD_42	clbE_18	clbF_47	clbG_52	clbH_142	clbI_49	clbL_56	clbM_37	clbN_135	clbO_77	clbP_48	clbQ_31	clbR_18	clbS_42
504	clbA_36	clbC_91	clbD_42	clbE_18	clbF_47	clbG_52	clbH_142	clbI_72	clbL_56	clbM_37	clbN_135	clbO_77	clbP_48	clbQ_31	clbR_18	clbS_42
505	clbA_36	clbC_91	clbD_42	clbE_18	clbF_47	clbG_52	clbH_142	clbI_107	clbL_56	clbM_37	clbN_135	clbO_77	clbP_48	clbQ_31	clbR_18	clbS_42
506	clbA_36	clbC_91	clbD_42	clbE_18	clbF_47	clbG_52	clbH_142	clbI_115	clbL_56	clbM_37	clbN_135	clbO_77	clbP_48	clbQ_31	clbR_18	clbS_42
507	clbA_36	clbC_91	clbD_42	clbE_18	clbF_47	clbG_52	clbH_142	clbI_120	clbL_24	clbM_37	clbN_135	clbO_77	clbP_48	clbQ_31	clbR_18	clbS_42
508	clbA_36	clbC_91	clbD_42	clbE_18	clbF_47	clbG_52	clbH_142	clbI_120	clbL_56	clbM_9	clbN_135	clbO_77	clbP_48	clbQ_31	clbR_18	clbS_42
509	clbA_36	clbC_91	clbD_42	clbE_18	clbF_47	clbG_52	clbH_142	clbI_120	clbL_56	clbM_37	clbN_42	clbO_77	clbP_48	clbQ_31	clbR_18	clbS_42
510	clbA_36	clbC_91	clbD_42	clbE_18	clbF_47	clbG_52	clbH_142	clbI_120	clbL_56	clbM_37	clbN_43	clbO_77	clbP_48	clbQ_31	clbR_18	clbS_42
511	clbA_36	clbC_91	clbD_42	clbE_18	clbF_47	clbG_52	clbH_142	clbI_120	clbL_56	clbM_37	clbN_44	clbO_77	clbP_48	clbQ_31	clbR_18	clbS_42
512	clbA_36	clbC_91	clbD_42	clbE_18	clbF_47	clbG_52	clbH_142	clbI_120	clbL_56	clbM_37	clbN_65	clbO_77	clbP_48	clbQ_31	clbR_18	clbS_42
513	clbA_36	clbC_91	clbD_42	clbE_18	clbF_47	clbG_52	clbH_142	clbI_120	clbL_56	clbM_37	clbN_135	clbO_77	clbP_48	clbQ_25	clbR_18	clbS_42
514	clbA_36	clbC_91	clbD_42	clbE_18	clbF_47	clbG_52	clbH_142	clbI_120	clbL_56	clbM_37	clbN_135	clbO_77	clbP_48	clbQ_31	clbR_5	clbS_42
515	clbA_36	clbC_91	clbD_42	clbE_18	clbF_47	clbG_52	clbH_142	clbI_120	clbL_56	clbM_37	clbN_135	clbO_77	clbP_48	clbQ_31	clbR_18	clbS_35
516	clbA_36	clbC_91	clbD_42	clbE_18	clbF_47	clbG_52	clbH_142	clbI_120	clbL_56	clbM_37	clbN_135	clbO_77	clbP_48	clbQ_31	clbR_18	clbS_42
517	clbA_36	clbC_91	clbD_42	clbE_18	clbF_47	clbG_52	clbH_143	clbI_28	clbL_30	clbM_6	clbN_25	clbO_77	clbP_54	clbQ_31	clbR_18	clbS_39
518	clbA_36	clbC_91	clbD_42	clbE_18	clbF_47	clbG_52	clbH_143	clbI_31	clbL_56	clbM_37	clbN_135	clbO_77	clbP_48	clbQ_31	clbR_18	clbS_42
519	clbA_36	clbC_91	clbD_42	clbE_18	clbF_47	clbG_52	clbH_143	clbI_32	clbL_56	clbM_37	clbN_135	clbO_77	clbP_48	clbQ_31	clbR_18	clbS_42
520	clbA_36	clbC_91	clbD_42	clbE_18	clbF_47	clbG_52	clbH_143	clbI_70	clbL_56	clbM_37	clbN_135	clbO_77	clbP_54	clbQ_31	clbR_18	clbS_39
521	clbA_36	clbC_91	clbD_42	clbE_18	clbF_47	clbG_52	clbH_143	clbI_84	clbL_56	clbM_37	clbN_135	clbO_77	clbP_48	clbQ_31	clbR_18	clbS_42
522	clbA_36	clbC_91	clbD_42	clbE_18	clbF_47	clbG_52	clbH_143	clbI_119	clbL_23	clbM_37	clbN_63	clbO_68	clbP_25	clbQ_31	clbR_18	clbS_39
523	clbA_36	clbC_91	clbD_42	clbE_18	clbF_47	clbG_52	clbH_143	clbI_119	clbL_56	clbM_37	clbN_124	clbO_68	clbP_54	clbQ_31	clbR_18	clbS_39
524	clbA_36	clbC_91	clbD_42	clbE_18	clbF_47	clbG_52	clbH_143	clbI_119	clbL_56	clbM_37	clbN_135	clbO_77	clbP_48	clbQ_31	clbR_18	clbS_42
525	clbA_36	clbC_91	clbD_42	clbE_18	clbF_47	clbG_52	clbH_143	clbI_120	clbL_56	clbM_16	clbN_135	clbO_77	clbP_48	clbQ_31	clbR_18	clbS_42
526	clbA_36	clbC_91	clbD_42	clbE_18	clbF_47	clbG_52	clbH_143	clbI_120	clbL_56	clbM_30	clbN_135	clbO_77	clbP_48	clbQ_24	clbR_18	clbS_42
527	clbA_36	clbC_91	clbD_42	clbE_18	clbF_47	clbG_52	clbH_143	clbI_120	clbL_56	clbM_37	clbN_16	clbO_77	clbP_48	clbQ_31	clbR_18	clbS_42
528	clbA_36	clbC_91	clbD_42	clbE_18	clbF_47	clbG_52	clbH_143	clbI_120	clbL_56	clbM_37	clbN_56	clbO_77	clbP_48	clbQ_31	clbR_18	clbS_42
529	clbA_36	clbC_91	clbD_42	clbE_18	clbF_47	clbG_52	clbH_143	clbI_120	clbL_56	clbM_37	clbN_107	clbO_77	clbP_48	clbQ_31	clbR_18	clbS_42
530	clbA_36	clbC_91	clbD_42	clbE_18	clbF_47	clbG_52	clbH_143	clbI_120	clbL_56	clbM_37	clbN_113	clbO_77	clbP_48	clbQ_31	clbR_18	clbS_42
531	clbA_36	clbC_91	clbD_42	clbE_18	clbF_47	clbG_52	clbH_143	clbI_120	clbL_56	clbM_37	clbN_135	clbO_22	clbP_48	clbQ_31	clbR_18	clbS_42
532	clbA_36	clbC_91	clbD_42	clbE_18	clbF_47	clbG_52	clbH_143	clbI_120	clbL_56	clbM_37	clbN_135	clbO_64	clbP_48	clbQ_31	clbR_18	clbS_42
533	clbA_36	clbC_91	clbD_42	clbE_18	clbF_47	clbG_52	clbH_143	clbI_120	clbL_56	clbM_37	clbN_135	clbO_65	clbP_48	clbQ_31	clbR_18	clbS_42
534	clbA_36	clbC_91	clbD_42	clbE_18	clbF_47	clbG_52	clbH_143	clbI_120	clbL_56	clbM_37	clbN_135	clbO_77	clbP_40	clbQ_31	clbR_18	clbS_42
535	clbA_36	clbC_91	clbD_42	clbE_18	clbF_47	clbG_52	clbH_143	clbI_120	clbL_56	clbM_37	clbN_135	clbO_77	clbP_48	clbQ_17	clbR_18	clbS_42
536	clbA_36	clbC_91	clbD_42	clbE_18	clbF_47	clbG_52	clbH_143	clbI_120	clbL_56	clbM_37	clbN_135	clbO_77	clbP_48	clbQ_31	clbR_18	clbS_42
537	clbA_36	clbC_91	clbD_42	clbE_18	clbF_47	clbG_52	clbH_144	clbI_119	clbL_56	clbM_37	clbN_122	clbO_77	clbP_54	clbQ_31	clbR_18	clbS_39
538	clbA_36	clbC_91	clbD_42	clbE_18	clbF_47	clbG_52	clbH_145	clbI_119	clbL_43	clbM_37	clbN_135	clbO_77	clbP_54	clbQ_31	clbR_18	clbS_44
539	clbA_36	clbC_91	clbD_42	clbE_18	clbF_47	clbG_52	clbH_145	clbI_119	clbL_56	clbM_37	clbN_32	clbO_77	clbP_54	clbQ_31	clbR_18	clbS_44
540	clbA_36	clbC_91	clbD_42	clbE_18	clbF_47	clbG_52	clbH_145	clbI_119	clbL_56	clbM_37	clbN_135	clbO_77	clbP_54	clbQ_13	clbR_18	clbS_44
541	clbA_36	clbC_91	clbD_42	clbE_18	clbF_47	clbG_52	clbH_145	clbI_119	clbL_56	clbM_37	clbN_135	clbO_77	clbP_54	clbQ_31	clbR_18	clbS_44
542	clbA_36	clbC_91	clbD_42	clbE_18	clbF_47	clbG_52	clbH_146	clbI_8	clbL_56	clbM_37	clbN_135	clbO_77	clbP_54	clbQ_31	clbR_18	clbS_39
543	clbA_36	clbC_91	clbD_42	clbE_18	clbF_47	clbG_52	clbH_146	clbI_27	clbL_56	clbM_37	clbN_135	clbO_77	clbP_54	clbQ_31	clbR_18	clbS_39
544	clbA_36	clbC_91	clbD_42	clbE_18	clbF_47	clbG_52	clbH_146	clbI_119	clbL_44	clbM_37	clbN_135	clbO_77	clbP_54	clbQ_31	clbR_18	clbS_39
545	clbA_36	clbC_91	clbD_42	clbE_18	clbF_47	clbG_52	clbH_146	clbI_119	clbL_45	clbM_37	clbN_135	clbO_77	clbP_54	clbQ_31	clbR_18	clbS_39
546	clbA_36	clbC_91	clbD_42	clbE_18	clbF_47	clbG_52	clbH_146	clbI_119	clbL_56	clbM_37	clbN_125	clbO_77	clbP_54	clbQ_31	clbR_18	clbS_39
547	clbA_36	clbC_91	clbD_42	clbE_18	clbF_47	clbG_52	clbH_146	clbI_119	clbL_56	clbM_37	clbN_135	clbO_49	clbP_54	clbQ_31	clbR_18	clbS_39
548	clbA_36	clbC_91	clbD_42	clbE_18	clbF_47	clbG_52	clbH_146	clbI_119	clbL_56	clbM_37	clbN_135	clbO_77	clbP_54	clbQ_31	clbR_18	clbS_39
549	clbA_36	clbC_91	clbD_42	clbE_18	clbF_47	clbG_52	clbH_150	clbI_119	clbL_56	clbM_37	clbN_135	clbO_77	clbP_54	clbQ_31	clbR_18	clbS_44
550	clbA_36	clbC_91	clbD_42	clbE_18	clbF_47	clbG_52	clbH_151	clbI_119	clbL_56	clbM_37	clbN_135	clbO_77	clbP_54	clbQ_31	clbR_18	clbS_44
551	clbA_36	clbC_91	clbD_42	clbE_18	clbF_47	clbG_52	clbH_152	clbI_127	clbL_56	clbM_37	clbN_135	clbO_77	clbP_54	clbQ_31	clbR_18	clbS_44
552	clbA_36	clbC_91	clbD_42	clbE_18	clbF_47	clbG_52	clbH_155	clbI_127	clbL_56	clbM_37	clbN_135	clbO_77	clbP_54	clbQ_31	clbR_18	clbS_44

## Sheet: Table S7
ST	fyuA	ybtE	ybtT	ybtU	irp1	irp2	ybtA	ybtP	ybtQ	ybtX	ybtS
1	fyuA_0	ybtE_7	ybtT_2	ybtU_18	irp1_54	irp2_49	ybtA_10	ybtP_16	ybtQ_25	ybtX_11	ybtS_17
2	fyuA_0	ybtE_7	ybtT_2	ybtU_7	irp1_44	irp2_33	ybtA_3	ybtP_7	ybtQ_4	ybtX_5	ybtS_5
3	fyuA_100	ybtE_4	ybtT_0	ybtU_4	irp1_28	irp2_155	ybtA_1	ybtP_4	ybtQ_6	ybtX_2	ybtS_2
4	fyuA_101	ybtE_41	ybtT_24	ybtU_5	irp1_188	irp2_156	ybtA_24	ybtP_43	ybtQ_46	ybtX_32	ybtS_4
5	fyuA_101	ybtE_41	ybtT_24	ybtU_5	irp1_188	irp2_156	ybtA_40	ybtP_43	ybtQ_46	ybtX_32	ybtS_4
6	fyuA_102	ybtE_42	ybtT_25	ybtU_39	irp1_149	irp2_124	ybtA_25	ybtP_45	ybtQ_47	ybtX_33	ybtS_81
7	fyuA_103	ybtE_52	ybtT_33	ybtU_45	irp1_189	irp2_158	ybtA_31	ybtP_56	ybtQ_59	ybtX_39	ybtS_46
8	fyuA_104	ybtE_53	ybtT_34	ybtU_46	irp1_190	irp2_161	ybtA_32	ybtP_57	ybtQ_60	ybtX_40	ybtS_47
9	fyuA_105	ybtE_54	ybtT_35	ybtU_47	irp1_192	irp2_162	ybtA_1	ybtP_58	ybtQ_61	ybtX_41	ybtS_48
10	fyuA_106	ybtE_15	ybtT_0	ybtU_17	irp1_194	irp2_70	ybtA_1	ybtP_6	ybtQ_20	ybtX_16	ybtS_4
11	fyuA_107	ybtE_24	ybtT_37	ybtU_26	irp1_197	irp2_165	ybtA_6	ybtP_60	ybtQ_62	ybtX_42	ybtS_49
12	fyuA_107	ybtE_24	ybtT_37	ybtU_26	irp1_197	irp2_226	ybtA_6	ybtP_60	ybtQ_62	ybtX_54	ybtS_49
13	fyuA_107	ybtE_24	ybtT_37	ybtU_26	irp1_197	irp2_227	ybtA_6	ybtP_60	ybtQ_62	ybtX_54	ybtS_49
14	fyuA_107	ybtE_24	ybtT_37	ybtU_26	irp1_197	irp2_261	ybtA_6	ybtP_60	ybtQ_62	ybtX_54	ybtS_49
15	fyuA_108	ybtE_4	ybtT_0	ybtU_4	irp1_28	irp2_167	ybtA_33	ybtP_4	ybtQ_2	ybtX_2	ybtS_50
16	fyuA_109	ybtE_4	ybtT_0	ybtU_4	irp1_28	irp2_102	ybtA_1	ybtP_4	ybtQ_36	ybtX_2	ybtS_2
17	fyuA_109	ybtE_4	ybtT_0	ybtU_4	irp1_28	irp2_102	ybtA_1	ybtP_4	ybtQ_36	ybtX_65	ybtS_2
18	fyuA_109	ybtE_4	ybtT_0	ybtU_4	irp1_28	irp2_234	ybtA_1	ybtP_79	ybtQ_36	ybtX_2	ybtS_2
19	fyuA_109	ybtE_4	ybtT_0	ybtU_4	irp1_28	irp2_269	ybtA_1	ybtP_4	ybtQ_36	ybtX_2	ybtS_2
20	fyuA_10	ybtE_4	ybtT_0	ybtU_16	irp1_314	irp2_31	ybtA_1	ybtP_6	ybtQ_3	ybtX_4	ybtS_4
21	fyuA_10	ybtE_4	ybtT_0	ybtU_16	irp1_39	irp2_28	ybtA_1	ybtP_6	ybtQ_3	ybtX_4	ybtS_4
22	fyuA_10	ybtE_4	ybtT_0	ybtU_16	irp1_39	irp2_31	ybtA_1	ybtP_6	ybtQ_3	ybtX_4	ybtS_4
23	fyuA_10	ybtE_4	ybtT_0	ybtU_16	irp1_39	irp2_322	ybtA_1	ybtP_6	ybtQ_3	ybtX_4	ybtS_4
24	fyuA_10	ybtE_4	ybtT_0	ybtU_16	irp1_39	irp2_355	ybtA_1	ybtP_6	ybtQ_3	ybtX_4	ybtS_4
25	fyuA_10	ybtE_4	ybtT_0	ybtU_69	irp1_39	irp2_31	ybtA_1	ybtP_6	ybtQ_3	ybtX_4	ybtS_4
26	fyuA_10	ybtE_4	ybtT_0	ybtU_6	irp1_13	irp2_31	ybtA_1	ybtP_6	ybtQ_3	ybtX_4	ybtS_4
27	fyuA_10	ybtE_4	ybtT_0	ybtU_6	irp1_160	irp2_31	ybtA_1	ybtP_6	ybtQ_3	ybtX_4	ybtS_4
28	fyuA_10	ybtE_4	ybtT_0	ybtU_6	irp1_23	irp2_31	ybtA_1	ybtP_6	ybtQ_3	ybtX_4	ybtS_4
29	fyuA_10	ybtE_4	ybtT_0	ybtU_6	irp1_284	irp2_31	ybtA_41	ybtP_6	ybtQ_88	ybtX_56	ybtS_61
30	fyuA_10	ybtE_4	ybtT_0	ybtU_6	irp1_31	irp2_31	ybtA_1	ybtP_6	ybtQ_3	ybtX_4	ybtS_4
31	fyuA_10	ybtE_4	ybtT_0	ybtU_6	irp1_335	irp2_288	ybtA_1	ybtP_6	ybtQ_3	ybtX_69	ybtS_75
32	fyuA_10	ybtE_4	ybtT_0	ybtU_6	irp1_39	irp2_292	ybtA_1	ybtP_6	ybtQ_3	ybtX_4	ybtS_4
33	fyuA_10	ybtE_4	ybtT_0	ybtU_6	irp1_39	irp2_301	ybtA_1	ybtP_6	ybtQ_3	ybtX_4	ybtS_4
34	fyuA_10	ybtE_4	ybtT_0	ybtU_6	irp1_39	irp2_31	ybtA_1	ybtP_6	ybtQ_3	ybtX_4	ybtS_4
35	fyuA_10	ybtE_4	ybtT_0	ybtU_6	irp1_39	irp2_31	ybtA_1	ybtP_94	ybtQ_3	ybtX_4	ybtS_4
36	fyuA_10	ybtE_4	ybtT_0	ybtU_6	irp1_63	irp2_31	ybtA_1	ybtP_6	ybtQ_3	ybtX_4	ybtS_4
37	fyuA_10	ybtE_4	ybtT_0	ybtU_6	irp1_64	irp2_31	ybtA_1	ybtP_6	ybtQ_3	ybtX_4	ybtS_4
38	fyuA_10	ybtE_4	ybtT_0	ybtU_6	irp1_66	irp2_31	ybtA_1	ybtP_6	ybtQ_3	ybtX_4	ybtS_4
39	fyuA_10	ybtE_4	ybtT_13	ybtU_6	irp1_107	irp2_84	ybtA_1	ybtP_6	ybtQ_3	ybtX_4	ybtS_4
40	fyuA_10	ybtE_83	ybtT_0	ybtU_6	irp1_39	irp2_31	ybtA_1	ybtP_6	ybtQ_3	ybtX_4	ybtS_4
41	fyuA_10	ybtE_94	ybtT_0	ybtU_6	irp1_4	irp2_42	ybtA_1	ybtP_6	ybtQ_3	ybtX_4	ybtS_4
42	fyuA_110	ybtE_8	ybtT_0	ybtU_8	irp1_39	irp2_31	ybtA_1	ybtP_6	ybtQ_3	ybtX_4	ybtS_4
43	fyuA_111	ybtE_24	ybtT_3	ybtU_26	irp1_215	irp2_80	ybtA_14	ybtP_4	ybtQ_23	ybtX_20	ybtS_15
44	fyuA_111	ybtE_24	ybtT_3	ybtU_26	irp1_316	irp2_268	ybtA_14	ybtP_4	ybtQ_23	ybtX_20	ybtS_15
45	fyuA_111	ybtE_24	ybtT_3	ybtU_26	irp1_99	irp2_80	ybtA_14	ybtP_4	ybtQ_23	ybtX_20	ybtS_15
46	fyuA_112	ybtE_4	ybtT_0	ybtU_4	irp1_28	irp2_30	ybtA_1	ybtP_4	ybtQ_6	ybtX_2	ybtS_2
47	fyuA_113	ybtE_4	ybtT_0	ybtU_44	irp1_28	irp2_151	ybtA_1	ybtP_4	ybtQ_6	ybtX_2	ybtS_2
48	fyuA_114	ybtE_4	ybtT_0	ybtU_4	irp1_28	irp2_30	ybtA_1	ybtP_4	ybtQ_6	ybtX_2	ybtS_2
49	fyuA_115	ybtE_4	ybtT_0	ybtU_44	irp1_28	irp2_151	ybtA_1	ybtP_4	ybtQ_6	ybtX_2	ybtS_2
50	fyuA_116	ybtE_9	ybtT_3	ybtU_9	irp1_38	irp2_38	ybtA_4	ybtP_62	ybtQ_5	ybtX_4	ybtS_7
51	fyuA_117	ybtE_53	ybtT_34	ybtU_50	irp1_218	irp2_178	ybtA_34	ybtP_6	ybtQ_68	ybtX_13	ybtS_15
52	fyuA_117	ybtE_53	ybtT_34	ybtU_50	irp1_264	irp2_178	ybtA_34	ybtP_6	ybtQ_84	ybtX_13	ybtS_15
53	fyuA_117	ybtE_53	ybtT_34	ybtU_50	irp1_264	irp2_218	ybtA_34	ybtP_71	ybtQ_84	ybtX_13	ybtS_15
54	fyuA_117	ybtE_53	ybtT_34	ybtU_50	irp1_367	irp2_178	ybtA_34	ybtP_6	ybtQ_84	ybtX_13	ybtS_15
55	fyuA_118	ybtE_8	ybtT_0	ybtU_8	irp1_221	irp2_31	ybtA_1	ybtP_6	ybtQ_3	ybtX_4	ybtS_4
56	fyuA_119	ybtE_15	ybtT_0	ybtU_30	irp1_128	irp2_103	ybtA_15	ybtP_24	ybtQ_70	ybtX_13	ybtS_18
57	fyuA_11	ybtE_4	ybtT_0	ybtU_4	irp1_28	irp2_30	ybtA_1	ybtP_4	ybtQ_2	ybtX_2	ybtS_2
58	fyuA_120	ybtE_4	ybtT_0	ybtU_4	irp1_224	irp2_179	ybtA_1	ybtP_4	ybtQ_6	ybtX_2	ybtS_2
59	fyuA_121	ybtE_58	ybtT_34	ybtU_50	irp1_227	irp2_183	ybtA_35	ybtP_65	ybtQ_71	ybtX_45	ybtS_47
60	fyuA_122	ybtE_15	ybtT_0	ybtU_51	irp1_128	irp2_229	ybtA_15	ybtP_24	ybtQ_18	ybtX_13	ybtS_18
61	fyuA_122	ybtE_15	ybtT_0	ybtU_51	irp1_128	irp2_318	ybtA_15	ybtP_24	ybtQ_18	ybtX_13	ybtS_18
62	fyuA_123	ybtE_59	ybtT_0	ybtU_5	irp1_229	irp2_185	ybtA_9	ybtP_15	ybtQ_72	ybtX_13	ybtS_4
63	fyuA_124	ybtE_4	ybtT_0	ybtU_4	irp1_28	irp2_30	ybtA_1	ybtP_4	ybtQ_73	ybtX_2	ybtS_2
64	fyuA_125	ybtE_50	ybtT_0	ybtU_4	irp1_28	irp2_30	ybtA_1	ybtP_4	ybtQ_56	ybtX_2	ybtS_2
65	fyuA_126	ybtE_61	ybtT_3	ybtU_52	irp1_363	irp2_16	ybtA_4	ybtP_4	ybtQ_39	ybtX_4	ybtS_7
66	fyuA_127	ybtE_7	ybtT_2	ybtU_7	irp1_65	irp2_188	ybtA_3	ybtP_21	ybtQ_4	ybtX_5	ybtS_5
67	fyuA_128	ybtE_7	ybtT_2	ybtU_53	irp1_65	irp2_188	ybtA_3	ybtP_21	ybtQ_4	ybtX_5	ybtS_5
68	fyuA_129	ybtE_4	ybtT_0	ybtU_4	irp1_28	irp2_29	ybtA_1	ybtP_3	ybtQ_2	ybtX_2	ybtS_2
69	fyuA_12	ybtE_22	ybtT_0	ybtU_8	irp1_39	irp2_31	ybtA_1	ybtP_6	ybtQ_3	ybtX_4	ybtS_6
70	fyuA_12	ybtE_34	ybtT_17	ybtU_29	irp1_123	irp2_192	ybtA_1	ybtP_6	ybtQ_34	ybtX_16	ybtS_18
71	fyuA_12	ybtE_34	ybtT_17	ybtU_29	irp1_123	irp2_99	ybtA_1	ybtP_6	ybtQ_34	ybtX_16	ybtS_18
72	fyuA_12	ybtE_34	ybtT_17	ybtU_29	irp1_123	irp2_99	ybtA_1	ybtP_77	ybtQ_34	ybtX_16	ybtS_18
73	fyuA_12	ybtE_38	ybtT_0	ybtU_8	irp1_129	irp2_104	ybtA_1	ybtP_6	ybtQ_3	ybtX_4	ybtS_4
74	fyuA_12	ybtE_8	ybtT_0	ybtU_8	irp1_100	irp2_78	ybtA_1	ybtP_6	ybtQ_3	ybtX_4	ybtS_6
75	fyuA_12	ybtE_8	ybtT_0	ybtU_8	irp1_195	irp2_164	ybtA_1	ybtP_6	ybtQ_3	ybtX_4	ybtS_6
76	fyuA_12	ybtE_8	ybtT_0	ybtU_8	irp1_195	irp2_31	ybtA_1	ybtP_6	ybtQ_3	ybtX_4	ybtS_6
77	fyuA_12	ybtE_8	ybtT_0	ybtU_8	irp1_232	irp2_31	ybtA_1	ybtP_6	ybtQ_3	ybtX_4	ybtS_4
78	fyuA_12	ybtE_8	ybtT_0	ybtU_8	irp1_291	irp2_204	ybtA_1	ybtP_31	ybtQ_3	ybtX_4	ybtS_78
79	fyuA_12	ybtE_8	ybtT_0	ybtU_8	irp1_297	irp2_31	ybtA_1	ybtP_6	ybtQ_13	ybtX_4	ybtS_4
80	fyuA_12	ybtE_8	ybtT_0	ybtU_8	irp1_332	irp2_31	ybtA_1	ybtP_6	ybtQ_3	ybtX_4	ybtS_6
81	fyuA_12	ybtE_8	ybtT_0	ybtU_8	irp1_334	irp2_31	ybtA_1	ybtP_6	ybtQ_3	ybtX_4	ybtS_4
82	fyuA_12	ybtE_8	ybtT_0	ybtU_8	irp1_336	irp2_31	ybtA_1	ybtP_6	ybtQ_3	ybtX_4	ybtS_4
83	fyuA_12	ybtE_8	ybtT_0	ybtU_8	irp1_34	irp2_31	ybtA_1	ybtP_6	ybtQ_3	ybtX_4	ybtS_4
84	fyuA_12	ybtE_8	ybtT_0	ybtU_8	irp1_362	irp2_31	ybtA_1	ybtP_6	ybtQ_3	ybtX_4	ybtS_4
85	fyuA_12	ybtE_8	ybtT_0	ybtU_8	irp1_366	irp2_31	ybtA_1	ybtP_31	ybtQ_79	ybtX_4	ybtS_4
86	fyuA_12	ybtE_8	ybtT_0	ybtU_8	irp1_39	irp2_204	ybtA_1	ybtP_31	ybtQ_3	ybtX_4	ybtS_4
87	fyuA_12	ybtE_8	ybtT_0	ybtU_8	irp1_39	irp2_205	ybtA_1	ybtP_31	ybtQ_3	ybtX_4	ybtS_4
88	fyuA_12	ybtE_8	ybtT_0	ybtU_8	irp1_39	irp2_213	ybtA_1	ybtP_31	ybtQ_3	ybtX_4	ybtS_4
89	fyuA_12	ybtE_8	ybtT_0	ybtU_8	irp1_39	irp2_237	ybtA_1	ybtP_31	ybtQ_3	ybtX_4	ybtS_4
90	fyuA_12	ybtE_8	ybtT_0	ybtU_8	irp1_39	irp2_265	ybtA_1	ybtP_6	ybtQ_3	ybtX_4	ybtS_4
91	fyuA_12	ybtE_8	ybtT_0	ybtU_8	irp1_39	irp2_274	ybtA_1	ybtP_6	ybtQ_3	ybtX_4	ybtS_4
92	fyuA_12	ybtE_8	ybtT_0	ybtU_8	irp1_39	irp2_31	ybtA_1	ybtP_18	ybtQ_3	ybtX_4	ybtS_4
93	fyuA_12	ybtE_8	ybtT_0	ybtU_8	irp1_39	irp2_31	ybtA_1	ybtP_26	ybtQ_3	ybtX_4	ybtS_4
94	fyuA_12	ybtE_8	ybtT_0	ybtU_8	irp1_39	irp2_31	ybtA_1	ybtP_31	ybtQ_79	ybtX_4	ybtS_4
95	fyuA_12	ybtE_8	ybtT_0	ybtU_8	irp1_39	irp2_31	ybtA_1	ybtP_54	ybtQ_3	ybtX_4	ybtS_4
96	fyuA_12	ybtE_8	ybtT_0	ybtU_8	irp1_39	irp2_31	ybtA_1	ybtP_55	ybtQ_3	ybtX_4	ybtS_45
97	fyuA_12	ybtE_8	ybtT_0	ybtU_8	irp1_39	irp2_31	ybtA_1	ybtP_6	ybtQ_13	ybtX_4	ybtS_4
98	fyuA_12	ybtE_8	ybtT_0	ybtU_8	irp1_39	irp2_31	ybtA_1	ybtP_6	ybtQ_13	ybtX_67	ybtS_4
99	fyuA_12	ybtE_8	ybtT_0	ybtU_8	irp1_39	irp2_31	ybtA_1	ybtP_6	ybtQ_3	ybtX_4	ybtS_4
100	fyuA_12	ybtE_8	ybtT_0	ybtU_8	irp1_39	irp2_31	ybtA_1	ybtP_6	ybtQ_3	ybtX_4	ybtS_6
101	fyuA_12	ybtE_8	ybtT_0	ybtU_8	irp1_39	irp2_31	ybtA_1	ybtP_6	ybtQ_40	ybtX_4	ybtS_4
102	fyuA_12	ybtE_8	ybtT_0	ybtU_8	irp1_39	irp2_31	ybtA_52	ybtP_6	ybtQ_3	ybtX_4	ybtS_4
103	fyuA_12	ybtE_8	ybtT_0	ybtU_8	irp1_39	irp2_325	ybtA_1	ybtP_31	ybtQ_79	ybtX_4	ybtS_4
104	fyuA_12	ybtE_8	ybtT_0	ybtU_8	irp1_39	irp2_351	ybtA_1	ybtP_31	ybtQ_3	ybtX_4	ybtS_4
105	fyuA_12	ybtE_8	ybtT_0	ybtU_8	irp1_39	irp2_71	ybtA_1	ybtP_6	ybtQ_3	ybtX_4	ybtS_6
106	fyuA_12	ybtE_8	ybtT_0	ybtU_8	irp1_93	irp2_77	ybtA_1	ybtP_6	ybtQ_3	ybtX_4	ybtS_4
107	fyuA_12	ybtE_8	ybtT_0	ybtU_8	irp1_96	irp2_31	ybtA_1	ybtP_31	ybtQ_22	ybtX_4	ybtS_24
108	fyuA_12	ybtE_8	ybtT_19	ybtU_8	irp1_39	irp2_108	ybtA_1	ybtP_6	ybtQ_40	ybtX_4	ybtS_4
109	fyuA_130	ybtE_7	ybtT_2	ybtU_18	irp1_241	irp2_49	ybtA_10	ybtP_16	ybtQ_25	ybtX_11	ybtS_17
110	fyuA_131	ybtE_9	ybtT_3	ybtU_9	irp1_38	irp2_38	ybtA_4	ybtP_8	ybtQ_5	ybtX_4	ybtS_7
111	fyuA_132	ybtE_4	ybtT_0	ybtU_4	irp1_61	irp2_30	ybtA_1	ybtP_4	ybtQ_2	ybtX_2	ybtS_2
112	fyuA_133	ybtE_7	ybtT_38	ybtU_7	irp1_250	irp2_203	ybtA_6	ybtP_7	ybtQ_77	ybtX_49	ybtS_56
113	fyuA_134	ybtE_7	ybtT_21	ybtU_33	irp1_135	irp2_109	ybtA_3	ybtP_7	ybtQ_41	ybtX_5	ybtS_5
114	fyuA_135	ybtE_15	ybtT_0	ybtU_30	irp1_128	irp2_103	ybtA_15	ybtP_24	ybtQ_70	ybtX_13	ybtS_18
115	fyuA_136	ybtE_9	ybtT_3	ybtU_9	irp1_253	irp2_38	ybtA_4	ybtP_8	ybtQ_5	ybtX_4	ybtS_7
116	fyuA_137	ybtE_4	ybtT_0	ybtU_4	irp1_28	irp2_350	ybtA_1	ybtP_4	ybtQ_6	ybtX_2	ybtS_2
117	fyuA_138	ybtE_4	ybtT_0	ybtU_4	irp1_28	irp2_13	ybtA_1	ybtP_4	ybtQ_80	ybtX_2	ybtS_2
118	fyuA_139	ybtE_64	ybtT_0	ybtU_4	irp1_254	irp2_337	ybtA_37	ybtP_4	ybtQ_81	ybtX_32	ybtS_4
119	fyuA_13	ybtE_8	ybtT_0	ybtU_8	irp1_35	irp2_34	ybtA_1	ybtP_6	ybtQ_3	ybtX_4	ybtS_6
120	fyuA_140	ybtE_8	ybtT_0	ybtU_8	irp1_39	irp2_204	ybtA_1	ybtP_31	ybtQ_3	ybtX_4	ybtS_4
121	fyuA_141	ybtE_15	ybtT_0	ybtU_30	irp1_255	irp2_207	ybtA_15	ybtP_24	ybtQ_18	ybtX_13	ybtS_18
122	fyuA_142	ybtE_11	ybtT_3	ybtU_9	irp1_36	irp2_35	ybtA_4	ybtP_8	ybtQ_5	ybtX_4	ybtS_7
123	fyuA_143	ybtE_4	ybtT_0	ybtU_4	irp1_28	irp2_30	ybtA_1	ybtP_4	ybtQ_6	ybtX_2	ybtS_2
124	fyuA_144	ybtE_7	ybtT_2	ybtU_7	irp1_44	irp2_33	ybtA_3	ybtP_7	ybtQ_4	ybtX_5	ybtS_5
125	fyuA_145	ybtE_24	ybtT_37	ybtU_57	irp1_266	irp2_340	ybtA_6	ybtP_99	ybtQ_105	ybtX_52	ybtS_59
126	fyuA_146	ybtE_4	ybtT_0	ybtU_4	irp1_28	irp2_41	ybtA_1	ybtP_4	ybtQ_2	ybtX_2	ybtS_2
127	fyuA_147	ybtE_7	ybtT_21	ybtU_33	irp1_135	irp2_344	ybtA_3	ybtP_7	ybtQ_41	ybtX_5	ybtS_5
128	fyuA_148	ybtE_13	ybtT_6	ybtU_7	irp1_46	irp2_118	ybtA_7	ybtP_13	ybtQ_10	ybtX_7	ybtS_13
129	fyuA_149	ybtE_34	ybtT_17	ybtU_29	irp1_274	irp2_225	ybtA_1	ybtP_75	ybtQ_34	ybtX_16	ybtS_18
130	fyuA_14	ybtE_35	ybtT_17	ybtU_30	irp1_214	irp2_101	ybtA_14	ybtP_37	ybtQ_35	ybtX_13	ybtS_18
131	fyuA_14	ybtE_4	ybtT_0	ybtU_4	irp1_28	irp2_29	ybtA_1	ybtP_3	ybtQ_2	ybtX_2	ybtS_2
132	fyuA_14	ybtE_4	ybtT_0	ybtU_4	irp1_28	irp2_30	ybtA_1	ybtP_4	ybtQ_2	ybtX_2	ybtS_2
133	fyuA_14	ybtE_4	ybtT_0	ybtU_4	irp1_73	irp2_30	ybtA_1	ybtP_11	ybtQ_6	ybtX_2	ybtS_2
134	fyuA_150	ybtE_4	ybtT_0	ybtU_4	irp1_182	irp2_230	ybtA_30	ybtP_4	ybtQ_54	ybtX_38	ybtS_44
135	fyuA_151	ybtE_11	ybtT_3	ybtU_9	irp1_36	irp2_35	ybtA_4	ybtP_8	ybtQ_5	ybtX_57	ybtS_7
136	fyuA_152	ybtE_4	ybtT_0	ybtU_6	irp1_285	irp2_31	ybtA_1	ybtP_6	ybtQ_3	ybtX_4	ybtS_4
137	fyuA_153	ybtE_8	ybtT_0	ybtU_8	irp1_39	irp2_31	ybtA_1	ybtP_6	ybtQ_3	ybtX_4	ybtS_6
138	fyuA_154	ybtE_4	ybtT_0	ybtU_4	irp1_28	irp2_30	ybtA_1	ybtP_4	ybtQ_6	ybtX_2	ybtS_2
139	fyuA_155	ybtE_9	ybtT_3	ybtU_9	irp1_290	irp2_241	ybtA_4	ybtP_8	ybtQ_5	ybtX_4	ybtS_7
140	fyuA_156	ybtE_18	ybtT_3	ybtU_20	irp1_222	irp2_31	ybtA_1	ybtP_19	ybtQ_3	ybtX_4	ybtS_4
141	fyuA_157	ybtE_5	ybtT_1	ybtU_5	irp1_30	irp2_330	ybtA_14	ybtP_5	ybtQ_3	ybtX_3	ybtS_3
142	fyuA_158	ybtE_13	ybtT_6	ybtU_7	irp1_46	irp2_250	ybtA_7	ybtP_13	ybtQ_10	ybtX_7	ybtS_13
143	fyuA_159	ybtE_76	ybtT_45	ybtU_65	irp1_304	irp2_254	ybtA_48	ybtP_83	ybtQ_91	ybtX_56	ybtS_70
144	fyuA_15	ybtE_11	ybtT_3	ybtU_9	irp1_36	irp2_106	ybtA_4	ybtP_8	ybtQ_5	ybtX_28	ybtS_7
145	fyuA_15	ybtE_11	ybtT_3	ybtU_9	irp1_36	irp2_10	ybtA_4	ybtP_8	ybtQ_5	ybtX_4	ybtS_7
146	fyuA_15	ybtE_11	ybtT_3	ybtU_9	irp1_36	irp2_35	ybtA_4	ybtP_8	ybtQ_5	ybtX_4	ybtS_7
147	fyuA_15	ybtE_73	ybtT_3	ybtU_9	irp1_36	irp2_35	ybtA_4	ybtP_8	ybtQ_5	ybtX_4	ybtS_7
148	fyuA_15	ybtE_9	ybtT_23	ybtU_9	irp1_36	irp2_35	ybtA_4	ybtP_8	ybtQ_5	ybtX_4	ybtS_7
149	fyuA_15	ybtE_9	ybtT_3	ybtU_63	irp1_252	irp2_35	ybtA_4	ybtP_8	ybtQ_5	ybtX_4	ybtS_66
150	fyuA_15	ybtE_9	ybtT_3	ybtU_9	irp1_144	irp2_35	ybtA_4	ybtP_8	ybtQ_5	ybtX_4	ybtS_7
151	fyuA_15	ybtE_9	ybtT_3	ybtU_9	irp1_14	irp2_35	ybtA_4	ybtP_8	ybtQ_5	ybtX_4	ybtS_7
152	fyuA_15	ybtE_9	ybtT_3	ybtU_9	irp1_179	irp2_35	ybtA_4	ybtP_8	ybtQ_5	ybtX_4	ybtS_7
153	fyuA_15	ybtE_9	ybtT_3	ybtU_9	irp1_208	irp2_35	ybtA_4	ybtP_8	ybtQ_5	ybtX_4	ybtS_7
154	fyuA_15	ybtE_9	ybtT_3	ybtU_9	irp1_252	irp2_240	ybtA_4	ybtP_8	ybtQ_5	ybtX_4	ybtS_7
155	fyuA_15	ybtE_9	ybtT_3	ybtU_9	irp1_252	irp2_35	ybtA_4	ybtP_8	ybtQ_5	ybtX_4	ybtS_7
156	fyuA_15	ybtE_9	ybtT_3	ybtU_9	irp1_252	irp2_35	ybtA_50	ybtP_8	ybtQ_5	ybtX_4	ybtS_7
157	fyuA_15	ybtE_9	ybtT_3	ybtU_9	irp1_36	irp2_127	ybtA_4	ybtP_8	ybtQ_5	ybtX_4	ybtS_7
158	fyuA_15	ybtE_9	ybtT_3	ybtU_9	irp1_36	irp2_35	ybtA_4	ybtP_8	ybtQ_5	ybtX_4	ybtS_33
159	fyuA_15	ybtE_9	ybtT_3	ybtU_9	irp1_36	irp2_35	ybtA_4	ybtP_8	ybtQ_5	ybtX_4	ybtS_7
160	fyuA_15	ybtE_9	ybtT_3	ybtU_9	irp1_97	irp2_35	ybtA_4	ybtP_8	ybtQ_5	ybtX_4	ybtS_7
161	fyuA_15	ybtE_9	ybtT_42	ybtU_9	irp1_252	irp2_35	ybtA_4	ybtP_8	ybtQ_5	ybtX_4	ybtS_7
162	fyuA_15	ybtE_9	ybtT_50	ybtU_9	irp1_36	irp2_310	ybtA_54	ybtP_8	ybtQ_5	ybtX_4	ybtS_33
163	fyuA_160	ybtE_26	ybtT_11	ybtU_14	irp1_306	irp2_255	ybtA_6	ybtP_84	ybtQ_24	ybtX_61	ybtS_29
164	fyuA_161	ybtE_77	ybtT_52	ybtU_67	irp1_308	irp2_258	ybtA_49	ybtP_86	ybtQ_93	ybtX_63	ybtS_84
165	fyuA_162	ybtE_13	ybtT_46	ybtU_7	irp1_310	irp2_44	ybtA_7	ybtP_13	ybtQ_10	ybtX_7	ybtS_13
166	fyuA_163	ybtE_18	ybtT_3	ybtU_20	irp1_222	irp2_270	ybtA_51	ybtP_19	ybtQ_94	ybtX_4	ybtS_4
167	fyuA_163	ybtE_18	ybtT_3	ybtU_20	irp1_222	irp2_31	ybtA_51	ybtP_19	ybtQ_94	ybtX_4	ybtS_4
168	fyuA_164	ybtE_26	ybtT_11	ybtU_14	irp1_322	irp2_82	ybtA_6	ybtP_89	ybtQ_24	ybtX_6	ybtS_25
169	fyuA_165	ybtE_4	ybtT_0	ybtU_4	irp1_203	irp2_30	ybtA_1	ybtP_4	ybtQ_2	ybtX_2	ybtS_2
170	fyuA_166	ybtE_4	ybtT_0	ybtU_4	irp1_71	irp2_64	ybtA_1	ybtP_4	ybtQ_2	ybtX_2	ybtS_2
171	fyuA_167	ybtE_80	ybtT_48	ybtU_26	irp1_326	irp2_37	ybtA_3	ybtP_7	ybtQ_4	ybtX_66	ybtS_58
172	fyuA_168	ybtE_8	ybtT_0	ybtU_8	irp1_39	irp2_31	ybtA_1	ybtP_6	ybtQ_3	ybtX_4	ybtS_4
173	fyuA_169	ybtE_8	ybtT_0	ybtU_8	irp1_39	irp2_31	ybtA_1	ybtP_6	ybtQ_3	ybtX_4	ybtS_4
174	fyuA_16	ybtE_10	ybtT_4	ybtU_10	irp1_37	irp2_14	ybtA_5	ybtP_9	ybtQ_7	ybtX_5	ybtS_8
175	fyuA_170	ybtE_8	ybtT_0	ybtU_8	irp1_39	irp2_31	ybtA_1	ybtP_92	ybtQ_3	ybtX_4	ybtS_6
176	fyuA_171	ybtE_4	ybtT_10	ybtU_4	irp1_77	irp2_30	ybtA_1	ybtP_4	ybtQ_2	ybtX_2	ybtS_2
177	fyuA_172	ybtE_18	ybtT_3	ybtU_20	irp1_222	irp2_31	ybtA_1	ybtP_19	ybtQ_3	ybtX_4	ybtS_4
178	fyuA_173	ybtE_82	ybtT_0	ybtU_8	irp1_39	irp2_31	ybtA_1	ybtP_6	ybtQ_3	ybtX_4	ybtS_4
179	fyuA_174	ybtE_8	ybtT_0	ybtU_8	irp1_39	irp2_289	ybtA_1	ybtP_6	ybtQ_98	ybtX_4	ybtS_4
180	fyuA_175	ybtE_75	ybtT_44	ybtU_64	irp1_340	irp2_290	ybtA_53	ybtP_93	ybtQ_99	ybtX_5	ybtS_76
181	fyuA_176	ybtE_5	ybtT_1	ybtU_5	irp1_30	irp2_330	ybtA_14	ybtP_5	ybtQ_3	ybtX_3	ybtS_3
182	fyuA_177	ybtE_4	ybtT_0	ybtU_4	irp1_345	irp2_30	ybtA_1	ybtP_4	ybtQ_2	ybtX_2	ybtS_2
183	fyuA_178	ybtE_4	ybtT_0	ybtU_4	irp1_77	irp2_30	ybtA_1	ybtP_4	ybtQ_2	ybtX_2	ybtS_2
184	fyuA_179	ybtE_4	ybtT_0	ybtU_4	irp1_28	irp2_299	ybtA_1	ybtP_4	ybtQ_2	ybtX_2	ybtS_2
185	fyuA_17	ybtE_10	ybtT_4	ybtU_11	irp1_37	irp2_37	ybtA_5	ybtP_9	ybtQ_7	ybtX_5	ybtS_8
186	fyuA_180	ybtE_8	ybtT_0	ybtU_8	irp1_353	irp2_31	ybtA_1	ybtP_6	ybtQ_40	ybtX_4	ybtS_4
187	fyuA_181	ybtE_92	ybtT_0	ybtU_4	irp1_374	irp2_333	ybtA_1	ybtP_4	ybtQ_104	ybtX_2	ybtS_2
188	fyuA_182	ybtE_7	ybtT_54	ybtU_7	irp1_44	irp2_33	ybtA_3	ybtP_21	ybtQ_27	ybtX_5	ybtS_5
189	fyuA_183	ybtE_15	ybtT_0	ybtU_17	irp1_202	irp2_70	ybtA_1	ybtP_6	ybtQ_20	ybtX_43	ybtS_4
190	fyuA_184	ybtE_13	ybtT_6	ybtU_7	irp1_46	irp2_118	ybtA_7	ybtP_13	ybtQ_10	ybtX_7	ybtS_13
191	fyuA_184	ybtE_7	ybtT_2	ybtU_7	irp1_44	irp2_33	ybtA_3	ybtP_7	ybtQ_4	ybtX_5	ybtS_5
192	fyuA_185	ybtE_0	ybtT_51	ybtU_3	irp1_6	irp2_25	ybtA_0	ybtP_2	ybtQ_0	ybtX_0	ybtS_79
193	fyuA_186	ybtE_12	ybtT_5	ybtU_14	irp1_45	irp2_43	ybtA_6	ybtP_12	ybtQ_9	ybtX_6	ybtS_12
194	fyuA_187	ybtE_45	ybtT_11	ybtU_40	irp1_159	irp2_133	ybtA_27	ybtP_47	ybtQ_50	ybtX_36	ybtS_87
195	fyuA_187	ybtE_45	ybtT_11	ybtU_40	irp1_263	irp2_133	ybtA_38	ybtP_47	ybtQ_50	ybtX_36	ybtS_87
196	fyuA_187	ybtE_45	ybtT_11	ybtU_40	irp1_294	irp2_133	ybtA_38	ybtP_47	ybtQ_50	ybtX_36	ybtS_87
197	fyuA_188	ybtE_93	ybtT_53	ybtU_75	irp1_381	irp2_356	ybtA_56	ybtP_100	ybtQ_107	ybtX_75	ybtS_80
198	fyuA_189	ybtE_8	ybtT_0	ybtU_8	irp1_39	irp2_31	ybtA_1	ybtP_6	ybtQ_3	ybtX_4	ybtS_4
199	fyuA_18	ybtE_9	ybtT_3	ybtU_9	irp1_152	irp2_38	ybtA_4	ybtP_8	ybtQ_5	ybtX_4	ybtS_7
200	fyuA_18	ybtE_9	ybtT_3	ybtU_9	irp1_177	irp2_38	ybtA_4	ybtP_8	ybtQ_5	ybtX_4	ybtS_7
201	fyuA_18	ybtE_9	ybtT_3	ybtU_9	irp1_180	irp2_38	ybtA_4	ybtP_8	ybtQ_5	ybtX_4	ybtS_7
202	fyuA_18	ybtE_9	ybtT_3	ybtU_9	irp1_184	irp2_38	ybtA_4	ybtP_8	ybtQ_5	ybtX_4	ybtS_9
203	fyuA_18	ybtE_9	ybtT_3	ybtU_9	irp1_244	irp2_38	ybtA_4	ybtP_8	ybtQ_5	ybtX_4	ybtS_7
204	fyuA_18	ybtE_9	ybtT_3	ybtU_9	irp1_279	irp2_38	ybtA_4	ybtP_78	ybtQ_5	ybtX_4	ybtS_9
205	fyuA_18	ybtE_9	ybtT_3	ybtU_9	irp1_38	irp2_201	ybtA_4	ybtP_68	ybtQ_5	ybtX_4	ybtS_7
206	fyuA_18	ybtE_9	ybtT_3	ybtU_9	irp1_38	irp2_257	ybtA_4	ybtP_8	ybtQ_5	ybtX_4	ybtS_9
207	fyuA_18	ybtE_9	ybtT_3	ybtU_9	irp1_38	irp2_38	ybtA_4	ybtP_61	ybtQ_5	ybtX_4	ybtS_7
208	fyuA_18	ybtE_9	ybtT_3	ybtU_9	irp1_38	irp2_38	ybtA_4	ybtP_67	ybtQ_5	ybtX_4	ybtS_7
209	fyuA_18	ybtE_9	ybtT_3	ybtU_9	irp1_38	irp2_38	ybtA_4	ybtP_78	ybtQ_5	ybtX_4	ybtS_9
210	fyuA_18	ybtE_9	ybtT_3	ybtU_9	irp1_38	irp2_38	ybtA_4	ybtP_8	ybtQ_5	ybtX_4	ybtS_7
211	fyuA_18	ybtE_9	ybtT_3	ybtU_9	irp1_38	irp2_38	ybtA_4	ybtP_8	ybtQ_5	ybtX_4	ybtS_9
212	fyuA_18	ybtE_9	ybtT_3	ybtU_9	irp1_53	irp2_38	ybtA_4	ybtP_8	ybtQ_14	ybtX_4	ybtS_9
213	fyuA_18	ybtE_9	ybtT_3	ybtU_9	irp1_53	irp2_38	ybtA_4	ybtP_8	ybtQ_5	ybtX_4	ybtS_9
214	fyuA_19	ybtE_4	ybtT_0	ybtU_12	irp1_377	irp2_40	ybtA_1	ybtP_10	ybtQ_2	ybtX_2	ybtS_2
215	fyuA_1	ybtE_7	ybtT_2	ybtU_7	irp1_44	irp2_33	ybtA_3	ybtP_7	ybtQ_4	ybtX_5	ybtS_5
216	fyuA_20	ybtE_4	ybtT_0	ybtU_4	irp1_28	irp2_30	ybtA_1	ybtP_4	ybtQ_2	ybtX_2	ybtS_2
217	fyuA_20	ybtE_4	ybtT_0	ybtU_4	irp1_42	irp2_30	ybtA_1	ybtP_11	ybtQ_6	ybtX_2	ybtS_2
218	fyuA_21	ybtE_4	ybtT_0	ybtU_4	irp1_27	irp2_326	ybtA_1	ybtP_4	ybtQ_2	ybtX_2	ybtS_2
219	fyuA_21	ybtE_4	ybtT_0	ybtU_4	irp1_28	irp2_30	ybtA_1	ybtP_4	ybtQ_2	ybtX_2	ybtS_2
220	fyuA_22	ybtE_12	ybtT_5	ybtU_14	irp1_20	irp2_43	ybtA_6	ybtP_32	ybtQ_9	ybtX_6	ybtS_12
221	fyuA_22	ybtE_12	ybtT_5	ybtU_14	irp1_307	irp2_43	ybtA_6	ybtP_32	ybtQ_9	ybtX_6	ybtS_12
222	fyuA_22	ybtE_12	ybtT_5	ybtU_14	irp1_45	irp2_43	ybtA_6	ybtP_12	ybtQ_9	ybtX_6	ybtS_12
223	fyuA_22	ybtE_12	ybtT_5	ybtU_14	irp1_45	irp2_43	ybtA_6	ybtP_32	ybtQ_108	ybtX_6	ybtS_12
224	fyuA_22	ybtE_12	ybtT_5	ybtU_14	irp1_45	irp2_43	ybtA_6	ybtP_32	ybtQ_9	ybtX_6	ybtS_12
225	fyuA_22	ybtE_91	ybtT_5	ybtU_14	irp1_21	irp2_26	ybtA_6	ybtP_12	ybtQ_9	ybtX_6	ybtS_12
226	fyuA_23	ybtE_4	ybtT_0	ybtU_4	irp1_28	irp2_45	ybtA_1	ybtP_4	ybtQ_6	ybtX_2	ybtS_2
227	fyuA_24	ybtE_14	ybtT_2	ybtU_15	irp1_47	irp2_46	ybtA_8	ybtP_14	ybtQ_11	ybtX_8	ybtS_5
228	fyuA_24	ybtE_14	ybtT_2	ybtU_15	irp1_47	irp2_46	ybtA_8	ybtP_14	ybtQ_95	ybtX_8	ybtS_5
229	fyuA_24	ybtE_46	ybtT_28	ybtU_15	irp1_161	irp2_136	ybtA_28	ybtP_7	ybtQ_4	ybtX_5	ybtS_40
230	fyuA_25	ybtE_15	ybtT_0	ybtU_17	irp1_108	irp2_21	ybtA_1	ybtP_6	ybtQ_20	ybtX_16	ybtS_4
231	fyuA_25	ybtE_15	ybtT_0	ybtU_17	irp1_143	irp2_70	ybtA_1	ybtP_6	ybtQ_20	ybtX_16	ybtS_4
232	fyuA_25	ybtE_15	ybtT_0	ybtU_17	irp1_194	irp2_180	ybtA_1	ybtP_6	ybtQ_20	ybtX_16	ybtS_4
233	fyuA_25	ybtE_15	ybtT_0	ybtU_17	irp1_194	irp2_70	ybtA_1	ybtP_6	ybtQ_20	ybtX_16	ybtS_4
234	fyuA_25	ybtE_15	ybtT_0	ybtU_17	irp1_359	irp2_93	ybtA_1	ybtP_6	ybtQ_20	ybtX_16	ybtS_4
235	fyuA_25	ybtE_15	ybtT_0	ybtU_17	irp1_375	irp2_352	ybtA_1	ybtP_6	ybtQ_21	ybtX_16	ybtS_4
236	fyuA_25	ybtE_15	ybtT_0	ybtU_17	irp1_51	irp2_194	ybtA_9	ybtP_15	ybtQ_3	ybtX_9	ybtS_15
237	fyuA_25	ybtE_15	ybtT_0	ybtU_17	irp1_51	irp2_47	ybtA_9	ybtP_15	ybtQ_3	ybtX_9	ybtS_15
238	fyuA_25	ybtE_15	ybtT_0	ybtU_17	irp1_51	irp2_50	ybtA_9	ybtP_17	ybtQ_3	ybtX_9	ybtS_15
239	fyuA_25	ybtE_15	ybtT_0	ybtU_17	irp1_89	irp2_70	ybtA_1	ybtP_6	ybtQ_21	ybtX_16	ybtS_4
240	fyuA_25	ybtE_15	ybtT_0	ybtU_25	irp1_86	irp2_70	ybtA_1	ybtP_6	ybtQ_20	ybtX_16	ybtS_4
241	fyuA_25	ybtE_15	ybtT_0	ybtU_34	irp1_51	irp2_50	ybtA_9	ybtP_15	ybtQ_3	ybtX_9	ybtS_15
242	fyuA_25	ybtE_15	ybtT_0	ybtU_55	irp1_245	irp2_194	ybtA_9	ybtP_15	ybtQ_3	ybtX_9	ybtS_55
243	fyuA_25	ybtE_15	ybtT_0	ybtU_55	irp1_273	irp2_224	ybtA_9	ybtP_15	ybtQ_3	ybtX_9	ybtS_15
244	fyuA_25	ybtE_15	ybtT_0	ybtU_8	irp1_39	irp2_31	ybtA_1	ybtP_6	ybtQ_3	ybtX_4	ybtS_6
245	fyuA_25	ybtE_23	ybtT_0	ybtU_17	irp1_94	irp2_31	ybtA_1	ybtP_30	ybtQ_3	ybtX_4	ybtS_4
246	fyuA_25	ybtE_86	ybtT_0	ybtU_17	irp1_194	irp2_180	ybtA_1	ybtP_6	ybtQ_20	ybtX_16	ybtS_4
247	fyuA_25	ybtE_8	ybtT_0	ybtU_17	irp1_249	irp2_336	ybtA_14	ybtP_4	ybtQ_75	ybtX_47	ybtS_15
248	fyuA_25	ybtE_8	ybtT_0	ybtU_17	irp1_249	irp2_336	ybtA_46	ybtP_4	ybtQ_75	ybtX_47	ybtS_15
249	fyuA_25	ybtE_8	ybtT_0	ybtU_17	irp1_298	irp2_336	ybtA_14	ybtP_4	ybtQ_75	ybtX_47	ybtS_15
250	fyuA_25	ybtE_8	ybtT_0	ybtU_17	irp1_299	irp2_336	ybtA_14	ybtP_4	ybtQ_75	ybtX_47	ybtS_15
251	fyuA_25	ybtE_8	ybtT_0	ybtU_17	irp1_368	irp2_336	ybtA_14	ybtP_4	ybtQ_75	ybtX_47	ybtS_15
252	fyuA_25	ybtE_8	ybtT_0	ybtU_1	irp1_0	irp2_336	ybtA_46	ybtP_4	ybtQ_75	ybtX_47	ybtS_15
253	fyuA_26	ybtE_4	ybtT_0	ybtU_4	irp1_286	irp2_30	ybtA_42	ybtP_80	ybtQ_6	ybtX_2	ybtS_2
254	fyuA_26	ybtE_4	ybtT_0	ybtU_4	irp1_313	irp2_30	ybtA_1	ybtP_80	ybtQ_6	ybtX_2	ybtS_2
255	fyuA_26	ybtE_4	ybtT_0	ybtU_4	irp1_52	irp2_38	ybtA_4	ybtP_8	ybtQ_12	ybtX_4	ybtS_16
256	fyuA_26	ybtE_4	ybtT_41	ybtU_59	irp1_123	irp2_174	ybtA_1	ybtP_6	ybtQ_34	ybtX_16	ybtS_18
257	fyuA_27	ybtE_16	ybtT_0	ybtU_4	irp1_28	irp2_30	ybtA_1	ybtP_4	ybtQ_6	ybtX_10	ybtS_2
258	fyuA_28	ybtE_4	ybtT_0	ybtU_4	irp1_58	irp2_30	ybtA_1	ybtP_4	ybtQ_2	ybtX_2	ybtS_2
259	fyuA_29	ybtE_8	ybtT_0	ybtU_8	irp1_39	irp2_31	ybtA_1	ybtP_18	ybtQ_3	ybtX_4	ybtS_4
260	fyuA_29	ybtE_8	ybtT_0	ybtU_8	irp1_39	irp2_31	ybtA_1	ybtP_6	ybtQ_3	ybtX_4	ybtS_4
261	fyuA_2	ybtE_7	ybtT_2	ybtU_7	irp1_139	irp2_113	ybtA_21	ybtP_41	ybtQ_42	ybtX_30	ybtS_35
262	fyuA_30	ybtE_17	ybtT_3	ybtU_19	irp1_59	irp2_31	ybtA_1	ybtP_19	ybtQ_3	ybtX_4	ybtS_4
263	fyuA_30	ybtE_18	ybtT_3	ybtU_20	irp1_222	irp2_181	ybtA_1	ybtP_19	ybtQ_3	ybtX_4	ybtS_4
264	fyuA_30	ybtE_18	ybtT_3	ybtU_20	irp1_222	irp2_195	ybtA_1	ybtP_19	ybtQ_3	ybtX_4	ybtS_4
265	fyuA_30	ybtE_18	ybtT_3	ybtU_20	irp1_222	irp2_219	ybtA_1	ybtP_19	ybtQ_3	ybtX_4	ybtS_4
266	fyuA_30	ybtE_18	ybtT_3	ybtU_20	irp1_222	irp2_31	ybtA_1	ybtP_19	ybtQ_3	ybtX_4	ybtS_4
267	fyuA_30	ybtE_18	ybtT_3	ybtU_20	irp1_92	irp2_231	ybtA_1	ybtP_19	ybtQ_3	ybtX_4	ybtS_4
268	fyuA_30	ybtE_18	ybtT_3	ybtU_20	irp1_92	irp2_277	ybtA_1	ybtP_19	ybtQ_96	ybtX_4	ybtS_4
269	fyuA_30	ybtE_18	ybtT_3	ybtU_20	irp1_92	irp2_31	ybtA_1	ybtP_19	ybtQ_3	ybtX_4	ybtS_4
270	fyuA_31	ybtE_4	ybtT_0	ybtU_4	irp1_28	irp2_30	ybtA_1	ybtP_95	ybtQ_2	ybtX_2	ybtS_2
271	fyuA_31	ybtE_4	ybtT_0	ybtU_4	irp1_28	irp2_59	ybtA_1	ybtP_4	ybtQ_2	ybtX_2	ybtS_2
272	fyuA_32	ybtE_4	ybtT_0	ybtU_4	irp1_28	irp2_30	ybtA_1	ybtP_4	ybtQ_2	ybtX_2	ybtS_2
273	fyuA_32	ybtE_4	ybtT_0	ybtU_4	irp1_61	irp2_97	ybtA_1	ybtP_4	ybtQ_2	ybtX_2	ybtS_2
274	fyuA_33	ybtE_4	ybtT_0	ybtU_4	irp1_28	irp2_30	ybtA_1	ybtP_4	ybtQ_2	ybtX_2	ybtS_2
275	fyuA_34	ybtE_4	ybtT_0	ybtU_4	irp1_2	irp2_30	ybtA_1	ybtP_4	ybtQ_2	ybtX_2	ybtS_2
276	fyuA_35	ybtE_18	ybtT_3	ybtU_20	irp1_70	irp2_31	ybtA_1	ybtP_19	ybtQ_3	ybtX_4	ybtS_4
277	fyuA_36	ybtE_4	ybtT_0	ybtU_4	irp1_71	irp2_64	ybtA_1	ybtP_4	ybtQ_2	ybtX_2	ybtS_2
278	fyuA_37	ybtE_9	ybtT_3	ybtU_9	irp1_81	irp2_38	ybtA_4	ybtP_8	ybtQ_5	ybtX_4	ybtS_9
279	fyuA_38	ybtE_4	ybtT_0	ybtU_4	irp1_191	irp2_30	ybtA_1	ybtP_4	ybtQ_2	ybtX_2	ybtS_2
280	fyuA_38	ybtE_4	ybtT_0	ybtU_4	irp1_28	irp2_30	ybtA_1	ybtP_4	ybtQ_2	ybtX_2	ybtS_2
281	fyuA_38	ybtE_4	ybtT_0	ybtU_4	irp1_28	irp2_30	ybtA_1	ybtP_4	ybtQ_6	ybtX_2	ybtS_2
282	fyuA_39	ybtE_4	ybtT_0	ybtU_4	irp1_28	irp2_41	ybtA_1	ybtP_4	ybtQ_2	ybtX_2	ybtS_2
283	fyuA_3	ybtE_4	ybtT_0	ybtU_4	irp1_28	irp2_30	ybtA_1	ybtP_4	ybtQ_6	ybtX_2	ybtS_11
284	fyuA_40	ybtE_4	ybtT_0	ybtU_4	irp1_28	irp2_30	ybtA_1	ybtP_4	ybtQ_2	ybtX_2	ybtS_2
285	fyuA_41	ybtE_4	ybtT_0	ybtU_12	irp1_69	irp2_30	ybtA_1	ybtP_10	ybtQ_2	ybtX_2	ybtS_2
286	fyuA_42	ybtE_8	ybtT_0	ybtU_8	irp1_39	irp2_31	ybtA_1	ybtP_6	ybtQ_3	ybtX_4	ybtS_4
287	fyuA_42	ybtE_8	ybtT_0	ybtU_8	irp1_39	irp2_31	ybtA_1	ybtP_6	ybtQ_3	ybtX_4	ybtS_6
288	fyuA_42	ybtE_8	ybtT_0	ybtU_8	irp1_85	irp2_31	ybtA_1	ybtP_6	ybtQ_3	ybtX_4	ybtS_6
289	fyuA_43	ybtE_8	ybtT_0	ybtU_8	irp1_39	irp2_305	ybtA_1	ybtP_6	ybtQ_3	ybtX_4	ybtS_6
290	fyuA_44	ybtE_21	ybtT_3	ybtU_20	irp1_88	irp2_73	ybtA_1	ybtP_28	ybtQ_3	ybtX_4	ybtS_4
291	fyuA_45	ybtE_4	ybtT_0	ybtU_4	irp1_28	irp2_30	ybtA_1	ybtP_4	ybtQ_2	ybtX_19	ybtS_2
292	fyuA_46	ybtE_4	ybtT_0	ybtU_4	irp1_28	irp2_30	ybtA_1	ybtP_4	ybtQ_6	ybtX_2	ybtS_2
293	fyuA_47	ybtE_8	ybtT_0	ybtU_8	irp1_39	irp2_31	ybtA_1	ybtP_6	ybtQ_3	ybtX_4	ybtS_4
294	fyuA_48	ybtE_15	ybtT_0	ybtU_17	irp1_95	irp2_70	ybtA_1	ybtP_6	ybtQ_21	ybtX_16	ybtS_4
295	fyuA_49	ybtE_4	ybtT_0	ybtU_4	irp1_28	irp2_30	ybtA_1	ybtP_11	ybtQ_6	ybtX_2	ybtS_2
296	fyuA_4	ybtE_4	ybtT_0	ybtU_4	irp1_7	irp2_121	ybtA_1	ybtP_11	ybtQ_6	ybtX_26	ybtS_2
297	fyuA_50	ybtE_81	ybtT_0	ybtU_8	irp1_39	irp2_78	ybtA_1	ybtP_6	ybtQ_3	ybtX_68	ybtS_6
298	fyuA_50	ybtE_8	ybtT_0	ybtU_8	irp1_39	irp2_279	ybtA_1	ybtP_6	ybtQ_3	ybtX_4	ybtS_6
299	fyuA_50	ybtE_8	ybtT_0	ybtU_8	irp1_39	irp2_78	ybtA_1	ybtP_6	ybtQ_3	ybtX_4	ybtS_6
300	fyuA_51	ybtE_24	ybtT_3	ybtU_26	irp1_99	irp2_80	ybtA_14	ybtP_4	ybtQ_23	ybtX_20	ybtS_15
301	fyuA_52	ybtE_26	ybtT_11	ybtU_14	irp1_103	irp2_82	ybtA_6	ybtP_32	ybtQ_24	ybtX_6	ybtS_25
302	fyuA_52	ybtE_26	ybtT_11	ybtU_14	irp1_137	irp2_82	ybtA_6	ybtP_32	ybtQ_24	ybtX_6	ybtS_34
303	fyuA_53	ybtE_7	ybtT_2	ybtU_7	irp1_44	irp2_33	ybtA_3	ybtP_21	ybtQ_27	ybtX_5	ybtS_5
304	fyuA_54	ybtE_7	ybtT_2	ybtU_7	irp1_44	irp2_308	ybtA_3	ybtP_21	ybtQ_27	ybtX_5	ybtS_5
305	fyuA_55	ybtE_7	ybtT_2	ybtU_7	irp1_357	irp2_33	ybtA_3	ybtP_21	ybtQ_27	ybtX_5	ybtS_5
306	fyuA_55	ybtE_7	ybtT_2	ybtU_7	irp1_44	irp2_33	ybtA_3	ybtP_21	ybtQ_27	ybtX_5	ybtS_5
307	fyuA_56	ybtE_7	ybtT_2	ybtU_7	irp1_44	irp2_33	ybtA_3	ybtP_21	ybtQ_27	ybtX_5	ybtS_5
308	fyuA_56	ybtE_7	ybtT_2	ybtU_7	irp1_44	irp2_33	ybtA_3	ybtP_7	ybtQ_4	ybtX_5	ybtS_5
309	fyuA_57	ybtE_1	ybtT_2	ybtU_7	irp1_44	irp2_33	ybtA_3	ybtP_21	ybtQ_27	ybtX_5	ybtS_5
310	fyuA_57	ybtE_7	ybtT_2	ybtU_7	irp1_44	irp2_33	ybtA_3	ybtP_21	ybtQ_27	ybtX_5	ybtS_5
311	fyuA_57	ybtE_7	ybtT_2	ybtU_7	irp1_44	irp2_33	ybtA_3	ybtP_21	ybtQ_4	ybtX_5	ybtS_5
312	fyuA_57	ybtE_7	ybtT_2	ybtU_7	irp1_44	irp2_88	ybtA_3	ybtP_21	ybtQ_27	ybtX_5	ybtS_5
313	fyuA_57	ybtE_7	ybtT_2	ybtU_7	irp1_44	irp2_96	ybtA_3	ybtP_7	ybtQ_4	ybtX_5	ybtS_5
314	fyuA_58	ybtE_7	ybtT_2	ybtU_7	irp1_44	irp2_33	ybtA_3	ybtP_21	ybtQ_27	ybtX_5	ybtS_5
315	fyuA_59	ybtE_30	ybtT_39	ybtU_26	irp1_146	irp2_90	ybtA_19	ybtP_4	ybtQ_38	ybtX_16	ybtS_27
316	fyuA_59	ybtE_30	ybtT_3	ybtU_26	irp1_113	irp2_90	ybtA_19	ybtP_4	ybtQ_28	ybtX_22	ybtS_27
317	fyuA_59	ybtE_30	ybtT_3	ybtU_26	irp1_130	irp2_90	ybtA_19	ybtP_4	ybtQ_38	ybtX_16	ybtS_32
318	fyuA_59	ybtE_30	ybtT_3	ybtU_26	irp1_146	irp2_90	ybtA_19	ybtP_4	ybtQ_38	ybtX_16	ybtS_32
319	fyuA_59	ybtE_30	ybtT_3	ybtU_26	irp1_146	irp2_90	ybtA_19	ybtP_4	ybtQ_38	ybtX_22	ybtS_27
320	fyuA_59	ybtE_30	ybtT_3	ybtU_26	irp1_153	irp2_90	ybtA_19	ybtP_4	ybtQ_38	ybtX_16	ybtS_32
321	fyuA_59	ybtE_30	ybtT_3	ybtU_26	irp1_228	irp2_184	ybtA_14	ybtP_4	ybtQ_38	ybtX_16	ybtS_18
322	fyuA_59	ybtE_4	ybtT_0	ybtU_4	irp1_122	irp2_29	ybtA_1	ybtP_3	ybtQ_33	ybtX_25	ybtS_30
323	fyuA_59	ybtE_4	ybtT_0	ybtU_4	irp1_122	irp2_98	ybtA_1	ybtP_3	ybtQ_33	ybtX_25	ybtS_30
324	fyuA_5	ybtE_34	ybtT_17	ybtU_49	irp1_123	irp2_174	ybtA_1	ybtP_6	ybtQ_34	ybtX_16	ybtS_18
325	fyuA_60	ybtE_31	ybtT_15	ybtU_28	irp1_114	irp2_91	ybtA_4	ybtP_34	ybtQ_29	ybtX_23	ybtS_28
326	fyuA_61	ybtE_4	ybtT_0	ybtU_4	irp1_117	irp2_92	ybtA_1	ybtP_3	ybtQ_30	ybtX_24	ybtS_2
327	fyuA_62	ybtE_32	ybtT_11	ybtU_14	irp1_119	irp2_94	ybtA_6	ybtP_35	ybtQ_24	ybtX_6	ybtS_29
328	fyuA_63	ybtE_4	ybtT_0	ybtU_4	irp1_251	irp2_30	ybtA_1	ybtP_4	ybtQ_6	ybtX_50	ybtS_2
329	fyuA_63	ybtE_4	ybtT_0	ybtU_4	irp1_251	irp2_30	ybtA_1	ybtP_69	ybtQ_6	ybtX_2	ybtS_2
330	fyuA_63	ybtE_4	ybtT_0	ybtU_4	irp1_28	irp2_30	ybtA_1	ybtP_4	ybtQ_6	ybtX_2	ybtS_2
331	fyuA_64	ybtE_4	ybtT_0	ybtU_6	irp1_39	irp2_31	ybtA_1	ybtP_6	ybtQ_3	ybtX_4	ybtS_4
332	fyuA_65	ybtE_4	ybtT_0	ybtU_4	irp1_28	irp2_29	ybtA_1	ybtP_3	ybtQ_2	ybtX_2	ybtS_2
333	fyuA_66	ybtE_4	ybtT_0	ybtU_4	irp1_126	irp2_102	ybtA_1	ybtP_4	ybtQ_36	ybtX_2	ybtS_31
334	fyuA_66	ybtE_4	ybtT_0	ybtU_4	irp1_28	irp2_102	ybtA_1	ybtP_4	ybtQ_36	ybtX_2	ybtS_31
335	fyuA_67	ybtE_36	ybtT_0	ybtU_8	irp1_39	irp2_31	ybtA_1	ybtP_6	ybtQ_3	ybtX_4	ybtS_4
336	fyuA_68	ybtE_4	ybtT_0	ybtU_4	irp1_127	irp2_38	ybtA_4	ybtP_8	ybtQ_37	ybtX_4	ybtS_7
337	fyuA_69	ybtE_4	ybtT_0	ybtU_4	irp1_28	irp2_30	ybtA_1	ybtP_11	ybtQ_6	ybtX_2	ybtS_2
338	fyuA_6	ybtE_4	ybtT_0	ybtU_4	irp1_28	irp2_18	ybtA_1	ybtP_1	ybtQ_6	ybtX_2	ybtS_2
339	fyuA_70	ybtE_15	ybtT_0	ybtU_30	irp1_128	irp2_103	ybtA_15	ybtP_24	ybtQ_18	ybtX_13	ybtS_18
340	fyuA_70	ybtE_15	ybtT_0	ybtU_30	irp1_128	irp2_347	ybtA_15	ybtP_24	ybtQ_18	ybtX_13	ybtS_18
341	fyuA_70	ybtE_15	ybtT_0	ybtU_30	irp1_185	irp2_103	ybtA_15	ybtP_24	ybtQ_18	ybtX_13	ybtS_18
342	fyuA_70	ybtE_15	ybtT_0	ybtU_30	irp1_216	irp2_176	ybtA_15	ybtP_24	ybtQ_66	ybtX_13	ybtS_18
343	fyuA_70	ybtE_15	ybtT_0	ybtU_30	irp1_255	irp2_208	ybtA_15	ybtP_24	ybtQ_18	ybtX_13	ybtS_18
344	fyuA_71	ybtE_34	ybtT_17	ybtU_31	irp1_123	irp2_309	ybtA_1	ybtP_6	ybtQ_34	ybtX_16	ybtS_18
345	fyuA_72	ybtE_4	ybtT_0	ybtU_4	irp1_28	irp2_30	ybtA_1	ybtP_11	ybtQ_6	ybtX_26	ybtS_2
346	fyuA_72	ybtE_4	ybtT_0	ybtU_4	irp1_28	irp2_30	ybtA_1	ybtP_11	ybtQ_6	ybtX_2	ybtS_2
347	fyuA_73	ybtE_4	ybtT_0	ybtU_4	irp1_28	irp2_163	ybtA_1	ybtP_11	ybtQ_6	ybtX_2	ybtS_2
348	fyuA_73	ybtE_4	ybtT_0	ybtU_4	irp1_28	irp2_30	ybtA_1	ybtP_11	ybtQ_6	ybtX_2	ybtS_2
349	fyuA_73	ybtE_4	ybtT_0	ybtU_4	irp1_28	irp2_62	ybtA_1	ybtP_11	ybtQ_6	ybtX_2	ybtS_2
350	fyuA_73	ybtE_4	ybtT_20	ybtU_4	irp1_134	irp2_19	ybtA_1	ybtP_4	ybtQ_2	ybtX_2	ybtS_2
351	fyuA_74	ybtE_9	ybtT_3	ybtU_9	irp1_239	irp2_38	ybtA_4	ybtP_8	ybtQ_5	ybtX_4	ybtS_7
352	fyuA_74	ybtE_9	ybtT_3	ybtU_9	irp1_38	irp2_38	ybtA_4	ybtP_8	ybtQ_5	ybtX_4	ybtS_7
353	fyuA_75	ybtE_9	ybtT_3	ybtU_9	irp1_36	irp2_35	ybtA_4	ybtP_8	ybtQ_5	ybtX_4	ybtS_7
354	fyuA_76	ybtE_7	ybtT_2	ybtU_7	irp1_44	irp2_33	ybtA_3	ybtP_21	ybtQ_27	ybtX_5	ybtS_5
355	fyuA_77	ybtE_40	ybtT_2	ybtU_7	irp1_44	irp2_33	ybtA_3	ybtP_21	ybtQ_27	ybtX_5	ybtS_5
356	fyuA_78	ybtE_7	ybtT_2	ybtU_7	irp1_65	irp2_33	ybtA_3	ybtP_21	ybtQ_4	ybtX_5	ybtS_5
357	fyuA_79	ybtE_11	ybtT_3	ybtU_9	irp1_36	irp2_35	ybtA_4	ybtP_8	ybtQ_5	ybtX_4	ybtS_7
358	fyuA_7	ybtE_4	ybtT_0	ybtU_4	irp1_28	irp2_20	ybtA_1	ybtP_4	ybtQ_2	ybtX_2	ybtS_2
359	fyuA_80	ybtE_4	ybtT_0	ybtU_4	irp1_28	irp2_30	ybtA_1	ybtP_4	ybtQ_2	ybtX_2	ybtS_37
360	fyuA_81	ybtE_3	ybtT_0	ybtU_4	irp1_370	irp2_30	ybtA_1	ybtP_4	ybtQ_63	ybtX_2	ybtS_2
361	fyuA_81	ybtE_4	ybtT_0	ybtU_4	irp1_169	irp2_30	ybtA_1	ybtP_4	ybtQ_2	ybtX_2	ybtS_2
362	fyuA_81	ybtE_4	ybtT_0	ybtU_4	irp1_169	irp2_30	ybtA_1	ybtP_4	ybtQ_63	ybtX_2	ybtS_2
363	fyuA_81	ybtE_4	ybtT_0	ybtU_4	irp1_28	irp2_30	ybtA_1	ybtP_4	ybtQ_2	ybtX_2	ybtS_2
364	fyuA_82	ybtE_41	ybtT_24	ybtU_36	irp1_147	irp2_123	ybtA_24	ybtP_43	ybtQ_46	ybtX_32	ybtS_4
365	fyuA_82	ybtE_62	ybtT_17	ybtU_29	irp1_123	irp2_196	ybtA_1	ybtP_6	ybtQ_34	ybtX_16	ybtS_18
366	fyuA_83	ybtE_20	ybtT_0	ybtU_4	irp1_28	irp2_30	ybtA_1	ybtP_4	ybtQ_2	ybtX_2	ybtS_2
367	fyuA_83	ybtE_4	ybtT_0	ybtU_4	irp1_148	irp2_30	ybtA_1	ybtP_44	ybtQ_2	ybtX_2	ybtS_2
368	fyuA_84	ybtE_42	ybtT_25	ybtU_37	irp1_149	irp2_124	ybtA_25	ybtP_45	ybtQ_47	ybtX_33	ybtS_81
369	fyuA_84	ybtE_42	ybtT_25	ybtU_39	irp1_149	irp2_124	ybtA_25	ybtP_45	ybtQ_106	ybtX_33	ybtS_81
370	fyuA_84	ybtE_42	ybtT_25	ybtU_39	irp1_149	irp2_124	ybtA_25	ybtP_45	ybtQ_47	ybtX_33	ybtS_81
371	fyuA_84	ybtE_42	ybtT_25	ybtU_39	irp1_149	irp2_124	ybtA_25	ybtP_45	ybtQ_47	ybtX_71	ybtS_81
372	fyuA_84	ybtE_42	ybtT_25	ybtU_39	irp1_149	irp2_291	ybtA_25	ybtP_45	ybtQ_47	ybtX_33	ybtS_81
373	fyuA_84	ybtE_42	ybtT_25	ybtU_39	irp1_157	irp2_124	ybtA_25	ybtP_45	ybtQ_47	ybtX_33	ybtS_81
374	fyuA_84	ybtE_42	ybtT_25	ybtU_39	irp1_168	irp2_124	ybtA_25	ybtP_45	ybtQ_47	ybtX_33	ybtS_81
375	fyuA_84	ybtE_42	ybtT_25	ybtU_39	irp1_246	irp2_124	ybtA_25	ybtP_45	ybtQ_47	ybtX_33	ybtS_81
376	fyuA_84	ybtE_42	ybtT_25	ybtU_60	irp1_149	irp2_124	ybtA_25	ybtP_45	ybtQ_47	ybtX_33	ybtS_81
377	fyuA_85	ybtE_4	ybtT_0	ybtU_13	irp1_28	irp2_30	ybtA_1	ybtP_4	ybtQ_2	ybtX_2	ybtS_2
378	fyuA_85	ybtE_4	ybtT_0	ybtU_4	irp1_155	irp2_131	ybtA_1	ybtP_4	ybtQ_6	ybtX_2	ybtS_2
379	fyuA_86	ybtE_4	ybtT_0	ybtU_4	irp1_240	irp2_30	ybtA_1	ybtP_11	ybtQ_6	ybtX_2	ybtS_2
380	fyuA_86	ybtE_4	ybtT_0	ybtU_4	irp1_28	irp2_135	ybtA_1	ybtP_11	ybtQ_6	ybtX_2	ybtS_2
381	fyuA_86	ybtE_4	ybtT_0	ybtU_4	irp1_28	irp2_30	ybtA_1	ybtP_11	ybtQ_6	ybtX_2	ybtS_2
382	fyuA_87	ybtE_47	ybtT_29	ybtU_7	irp1_163	irp2_137	ybtA_3	ybtP_7	ybtQ_4	ybtX_5	ybtS_5
383	fyuA_88	ybtE_4	ybtT_0	ybtU_4	irp1_28	irp2_30	ybtA_1	ybtP_11	ybtQ_6	ybtX_2	ybtS_2
384	fyuA_89	ybtE_4	ybtT_0	ybtU_4	irp1_28	irp2_30	ybtA_1	ybtP_4	ybtQ_2	ybtX_2	ybtS_2
385	fyuA_89	ybtE_4	ybtT_0	ybtU_4	irp1_28	irp2_30	ybtA_1	ybtP_4	ybtQ_2	ybtX_37	ybtS_2
386	fyuA_8	ybtE_15	ybtT_9	ybtU_20	irp1_378	irp2_142	ybtA_11	ybtP_49	ybtQ_51	ybtX_13	ybtS_18
387	fyuA_8	ybtE_15	ybtT_9	ybtU_20	irp1_378	irp2_142	ybtA_11	ybtP_49	ybtQ_51	ybtX_44	ybtS_18
388	fyuA_8	ybtE_15	ybtT_9	ybtU_20	irp1_378	irp2_58	ybtA_11	ybtP_22	ybtQ_16	ybtX_13	ybtS_18
389	fyuA_8	ybtE_15	ybtT_9	ybtU_20	irp1_380	irp2_319	ybtA_11	ybtP_49	ybtQ_109	ybtX_13	ybtS_18
390	fyuA_8	ybtE_15	ybtT_9	ybtU_20	irp1_380	irp2_319	ybtA_11	ybtP_49	ybtQ_51	ybtX_13	ybtS_18
391	fyuA_8	ybtE_15	ybtT_9	ybtU_20	irp1_382	irp2_142	ybtA_11	ybtP_49	ybtQ_51	ybtX_13	ybtS_18
392	fyuA_8	ybtE_16	ybtT_0	ybtU_4	irp1_120	irp2_30	ybtA_1	ybtP_4	ybtQ_32	ybtX_10	ybtS_2
393	fyuA_8	ybtE_16	ybtT_0	ybtU_4	irp1_267	irp2_30	ybtA_1	ybtP_4	ybtQ_6	ybtX_10	ybtS_2
394	fyuA_8	ybtE_16	ybtT_0	ybtU_4	irp1_28	irp2_214	ybtA_1	ybtP_4	ybtQ_6	ybtX_10	ybtS_2
395	fyuA_8	ybtE_16	ybtT_0	ybtU_4	irp1_28	irp2_246	ybtA_1	ybtP_4	ybtQ_89	ybtX_10	ybtS_69
396	fyuA_8	ybtE_16	ybtT_0	ybtU_4	irp1_28	irp2_30	ybtA_1	ybtP_4	ybtQ_6	ybtX_10	ybtS_2
397	fyuA_8	ybtE_16	ybtT_0	ybtU_4	irp1_28	irp2_30	ybtA_1	ybtP_4	ybtQ_6	ybtX_64	ybtS_2
398	fyuA_8	ybtE_16	ybtT_0	ybtU_4	irp1_28	irp2_48	ybtA_1	ybtP_4	ybtQ_6	ybtX_10	ybtS_2
399	fyuA_8	ybtE_16	ybtT_0	ybtU_4	irp1_28	irp2_53	ybtA_1	ybtP_74	ybtQ_6	ybtX_10	ybtS_2
400	fyuA_8	ybtE_16	ybtT_0	ybtU_4	irp1_292	irp2_30	ybtA_1	ybtP_4	ybtQ_6	ybtX_10	ybtS_2
401	fyuA_8	ybtE_16	ybtT_0	ybtU_4	irp1_365	irp2_214	ybtA_1	ybtP_4	ybtQ_6	ybtX_10	ybtS_2
402	fyuA_8	ybtE_16	ybtT_0	ybtU_4	irp1_60	irp2_30	ybtA_1	ybtP_4	ybtQ_6	ybtX_10	ybtS_2
403	fyuA_8	ybtE_19	ybtT_11	ybtU_24	irp1_82	irp2_100	ybtA_16	ybtP_25	ybtQ_19	ybtX_15	ybtS_21
404	fyuA_8	ybtE_19	ybtT_11	ybtU_24	irp1_82	irp2_143	ybtA_16	ybtP_25	ybtQ_19	ybtX_15	ybtS_21
405	fyuA_8	ybtE_19	ybtT_11	ybtU_24	irp1_82	irp2_68	ybtA_16	ybtP_25	ybtQ_19	ybtX_15	ybtS_21
406	fyuA_8	ybtE_19	ybtT_11	ybtU_24	irp1_82	irp2_68	ybtA_16	ybtP_27	ybtQ_19	ybtX_15	ybtS_21
407	fyuA_8	ybtE_20	ybtT_0	ybtU_4	irp1_183	irp2_30	ybtA_1	ybtP_4	ybtQ_55	ybtX_2	ybtS_2
408	fyuA_8	ybtE_20	ybtT_0	ybtU_4	irp1_28	irp2_30	ybtA_1	ybtP_4	ybtQ_2	ybtX_2	ybtS_2
409	fyuA_8	ybtE_20	ybtT_0	ybtU_4	irp1_84	irp2_30	ybtA_1	ybtP_4	ybtQ_2	ybtX_2	ybtS_2
410	fyuA_8	ybtE_25	ybtT_0	ybtU_4	irp1_28	irp2_307	ybtA_1	ybtP_4	ybtQ_6	ybtX_2	ybtS_2
411	fyuA_8	ybtE_33	ybtT_0	ybtU_4	irp1_80	irp2_95	ybtA_15	ybtP_24	ybtQ_18	ybtX_13	ybtS_18
412	fyuA_8	ybtE_35	ybtT_17	ybtU_30	irp1_125	irp2_101	ybtA_14	ybtP_37	ybtQ_35	ybtX_13	ybtS_18
413	fyuA_8	ybtE_35	ybtT_17	ybtU_30	irp1_125	irp2_175	ybtA_14	ybtP_37	ybtQ_35	ybtX_13	ybtS_18
414	fyuA_8	ybtE_35	ybtT_17	ybtU_30	irp1_125	irp2_206	ybtA_14	ybtP_4	ybtQ_78	ybtX_16	ybtS_18
415	fyuA_8	ybtE_37	ybtT_0	ybtU_4	irp1_28	irp2_30	ybtA_1	ybtP_4	ybtQ_2	ybtX_2	ybtS_1
416	fyuA_8	ybtE_39	ybtT_0	ybtU_4	irp1_28	irp2_30	ybtA_1	ybtP_4	ybtQ_2	ybtX_2	ybtS_2
417	fyuA_8	ybtE_44	ybtT_0	ybtU_4	irp1_158	irp2_72	ybtA_15	ybtP_24	ybtQ_18	ybtX_13	ybtS_18
418	fyuA_8	ybtE_48	ybtT_0	ybtU_42	irp1_28	irp2_30	ybtA_1	ybtP_10	ybtQ_2	ybtX_2	ybtS_2
419	fyuA_8	ybtE_4	ybtT_0	ybtU_0	irp1_28	irp2_30	ybtA_1	ybtP_4	ybtQ_6	ybtX_2	ybtS_2
420	fyuA_8	ybtE_4	ybtT_0	ybtU_12	irp1_170	irp2_30	ybtA_1	ybtP_51	ybtQ_2	ybtX_2	ybtS_2
421	fyuA_8	ybtE_4	ybtT_0	ybtU_12	irp1_176	irp2_30	ybtA_1	ybtP_10	ybtQ_2	ybtX_2	ybtS_43
422	fyuA_8	ybtE_4	ybtT_0	ybtU_12	irp1_212	irp2_30	ybtA_1	ybtP_10	ybtQ_2	ybtX_2	ybtS_2
423	fyuA_8	ybtE_4	ybtT_0	ybtU_12	irp1_235	irp2_30	ybtA_1	ybtP_10	ybtQ_2	ybtX_2	ybtS_2
424	fyuA_8	ybtE_4	ybtT_0	ybtU_12	irp1_28	irp2_120	ybtA_1	ybtP_10	ybtQ_2	ybtX_2	ybtS_2
425	fyuA_8	ybtE_4	ybtT_0	ybtU_12	irp1_28	irp2_209	ybtA_1	ybtP_10	ybtQ_2	ybtX_2	ybtS_2
426	fyuA_8	ybtE_4	ybtT_0	ybtU_12	irp1_28	irp2_221	ybtA_1	ybtP_10	ybtQ_2	ybtX_2	ybtS_2
427	fyuA_8	ybtE_4	ybtT_0	ybtU_12	irp1_28	irp2_236	ybtA_1	ybtP_10	ybtQ_2	ybtX_2	ybtS_2
428	fyuA_8	ybtE_4	ybtT_0	ybtU_12	irp1_28	irp2_30	ybtA_1	ybtP_10	ybtQ_2	ybtX_2	ybtS_2
429	fyuA_8	ybtE_4	ybtT_0	ybtU_12	irp1_28	irp2_30	ybtA_1	ybtP_10	ybtQ_2	ybtX_2	ybtS_64
430	fyuA_8	ybtE_4	ybtT_0	ybtU_12	irp1_28	irp2_30	ybtA_1	ybtP_10	ybtQ_2	ybtX_2	ybtS_77
431	fyuA_8	ybtE_4	ybtT_0	ybtU_12	irp1_28	irp2_30	ybtA_1	ybtP_10	ybtQ_2	ybtX_59	ybtS_2
432	fyuA_8	ybtE_4	ybtT_0	ybtU_12	irp1_28	irp2_317	ybtA_1	ybtP_10	ybtQ_2	ybtX_2	ybtS_2
433	fyuA_8	ybtE_4	ybtT_0	ybtU_12	irp1_28	irp2_343	ybtA_1	ybtP_10	ybtQ_111	ybtX_2	ybtS_2
434	fyuA_8	ybtE_4	ybtT_0	ybtU_12	irp1_28	irp2_357	ybtA_1	ybtP_10	ybtQ_2	ybtX_2	ybtS_2
435	fyuA_8	ybtE_4	ybtT_0	ybtU_12	irp1_355	irp2_303	ybtA_1	ybtP_10	ybtQ_2	ybtX_2	ybtS_2
436	fyuA_8	ybtE_4	ybtT_0	ybtU_12	irp1_69	irp2_144	ybtA_1	ybtP_10	ybtQ_2	ybtX_2	ybtS_2
437	fyuA_8	ybtE_4	ybtT_0	ybtU_12	irp1_69	irp2_30	ybtA_1	ybtP_10	ybtQ_2	ybtX_2	ybtS_2
438	fyuA_8	ybtE_4	ybtT_0	ybtU_12	irp1_69	irp2_30	ybtA_1	ybtP_10	ybtQ_2	ybtX_2	ybtS_38
439	fyuA_8	ybtE_4	ybtT_0	ybtU_12	irp1_69	irp2_30	ybtA_1	ybtP_10	ybtQ_2	ybtX_2	ybtS_42
440	fyuA_8	ybtE_4	ybtT_0	ybtU_12	irp1_69	irp2_30	ybtA_1	ybtP_10	ybtQ_2	ybtX_31	ybtS_2
441	fyuA_8	ybtE_4	ybtT_0	ybtU_12	irp1_69	irp2_312	ybtA_1	ybtP_10	ybtQ_2	ybtX_2	ybtS_2
442	fyuA_8	ybtE_4	ybtT_0	ybtU_12	irp1_69	irp2_69	ybtA_1	ybtP_10	ybtQ_2	ybtX_2	ybtS_2
443	fyuA_8	ybtE_4	ybtT_0	ybtU_13	irp1_260	irp2_215	ybtA_1	ybtP_4	ybtQ_2	ybtX_2	ybtS_2
444	fyuA_8	ybtE_4	ybtT_0	ybtU_13	irp1_28	irp2_30	ybtA_1	ybtP_4	ybtQ_2	ybtX_2	ybtS_2
445	fyuA_8	ybtE_4	ybtT_0	ybtU_13	irp1_28	irp2_30	ybtA_1	ybtP_95	ybtQ_2	ybtX_2	ybtS_2
446	fyuA_8	ybtE_4	ybtT_0	ybtU_13	irp1_28	irp2_8	ybtA_1	ybtP_4	ybtQ_8	ybtX_2	ybtS_2
447	fyuA_8	ybtE_4	ybtT_0	ybtU_13	irp1_315	irp2_267	ybtA_1	ybtP_4	ybtQ_2	ybtX_2	ybtS_2
448	fyuA_8	ybtE_4	ybtT_0	ybtU_13	irp1_354	irp2_30	ybtA_1	ybtP_4	ybtQ_2	ybtX_2	ybtS_2
449	fyuA_8	ybtE_4	ybtT_0	ybtU_21	irp1_67	irp2_30	ybtA_12	ybtP_4	ybtQ_6	ybtX_2	ybtS_20
450	fyuA_8	ybtE_4	ybtT_0	ybtU_21	irp1_67	irp2_30	ybtA_1	ybtP_4	ybtQ_6	ybtX_2	ybtS_2
451	fyuA_8	ybtE_4	ybtT_0	ybtU_22	irp1_28	irp2_29	ybtA_1	ybtP_3	ybtQ_2	ybtX_2	ybtS_2
452	fyuA_8	ybtE_4	ybtT_0	ybtU_23	irp1_28	irp2_45	ybtA_1	ybtP_4	ybtQ_6	ybtX_2	ybtS_2
453	fyuA_8	ybtE_4	ybtT_0	ybtU_23	irp1_58	irp2_341	ybtA_1	ybtP_4	ybtQ_2	ybtX_2	ybtS_2
454	fyuA_8	ybtE_4	ybtT_0	ybtU_2	irp1_28	irp2_30	ybtA_1	ybtP_4	ybtQ_2	ybtX_2	ybtS_85
455	fyuA_8	ybtE_4	ybtT_0	ybtU_32	irp1_28	irp2_30	ybtA_1	ybtP_4	ybtQ_2	ybtX_2	ybtS_2
456	fyuA_8	ybtE_4	ybtT_0	ybtU_44	irp1_187	irp2_151	ybtA_1	ybtP_4	ybtQ_6	ybtX_2	ybtS_2
457	fyuA_8	ybtE_4	ybtT_0	ybtU_44	irp1_28	irp2_151	ybtA_1	ybtP_4	ybtQ_6	ybtX_2	ybtS_2
458	fyuA_8	ybtE_4	ybtT_0	ybtU_4	irp1_101	irp2_30	ybtA_1	ybtP_4	ybtQ_2	ybtX_2	ybtS_2
459	fyuA_8	ybtE_4	ybtT_0	ybtU_4	irp1_102	irp2_29	ybtA_1	ybtP_3	ybtQ_2	ybtX_2	ybtS_2
460	fyuA_8	ybtE_4	ybtT_0	ybtU_4	irp1_10	irp2_29	ybtA_1	ybtP_3	ybtQ_2	ybtX_2	ybtS_2
461	fyuA_8	ybtE_4	ybtT_0	ybtU_4	irp1_115	irp2_29	ybtA_1	ybtP_3	ybtQ_2	ybtX_2	ybtS_2
462	fyuA_8	ybtE_4	ybtT_0	ybtU_4	irp1_115	irp2_29	ybtA_1	ybtP_3	ybtQ_30	ybtX_2	ybtS_2
463	fyuA_8	ybtE_4	ybtT_0	ybtU_4	irp1_116	irp2_29	ybtA_1	ybtP_3	ybtQ_31	ybtX_2	ybtS_2
464	fyuA_8	ybtE_4	ybtT_0	ybtU_4	irp1_118	irp2_29	ybtA_1	ybtP_3	ybtQ_30	ybtX_24	ybtS_2
465	fyuA_8	ybtE_4	ybtT_0	ybtU_4	irp1_11	irp2_30	ybtA_1	ybtP_4	ybtQ_2	ybtX_2	ybtS_2
466	fyuA_8	ybtE_4	ybtT_0	ybtU_4	irp1_124	irp2_30	ybtA_1	ybtP_11	ybtQ_6	ybtX_2	ybtS_2
467	fyuA_8	ybtE_4	ybtT_0	ybtU_4	irp1_131	irp2_30	ybtA_1	ybtP_4	ybtQ_6	ybtX_2	ybtS_2
468	fyuA_8	ybtE_4	ybtT_0	ybtU_4	irp1_133	irp2_22	ybtA_4	ybtP_8	ybtQ_39	ybtX_4	ybtS_16
469	fyuA_8	ybtE_4	ybtT_0	ybtU_4	irp1_142	irp2_342	ybtA_1	ybtP_4	ybtQ_2	ybtX_2	ybtS_2
470	fyuA_8	ybtE_4	ybtT_0	ybtU_4	irp1_145	irp2_30	ybtA_1	ybtP_4	ybtQ_2	ybtX_2	ybtS_2
471	fyuA_8	ybtE_4	ybtT_0	ybtU_4	irp1_154	irp2_129	ybtA_1	ybtP_4	ybtQ_2	ybtX_2	ybtS_2
472	fyuA_8	ybtE_4	ybtT_0	ybtU_4	irp1_154	irp2_30	ybtA_1	ybtP_4	ybtQ_2	ybtX_2	ybtS_2
473	fyuA_8	ybtE_4	ybtT_0	ybtU_4	irp1_165	irp2_30	ybtA_1	ybtP_4	ybtQ_6	ybtX_2	ybtS_2
474	fyuA_8	ybtE_4	ybtT_0	ybtU_4	irp1_16	irp2_30	ybtA_1	ybtP_11	ybtQ_6	ybtX_2	ybtS_2
475	fyuA_8	ybtE_4	ybtT_0	ybtU_4	irp1_181	irp2_30	ybtA_1	ybtP_53	ybtQ_2	ybtX_2	ybtS_2
476	fyuA_8	ybtE_4	ybtT_0	ybtU_4	irp1_186	irp2_150	ybtA_1	ybtP_11	ybtQ_6	ybtX_2	ybtS_2
477	fyuA_8	ybtE_4	ybtT_0	ybtU_4	irp1_196	irp2_30	ybtA_1	ybtP_11	ybtQ_6	ybtX_2	ybtS_2
478	fyuA_8	ybtE_4	ybtT_0	ybtU_4	irp1_1	irp2_30	ybtA_1	ybtP_4	ybtQ_2	ybtX_2	ybtS_2
479	fyuA_8	ybtE_4	ybtT_0	ybtU_4	irp1_200	irp2_45	ybtA_1	ybtP_4	ybtQ_6	ybtX_2	ybtS_2
480	fyuA_8	ybtE_4	ybtT_0	ybtU_4	irp1_203	irp2_283	ybtA_1	ybtP_4	ybtQ_2	ybtX_2	ybtS_2
481	fyuA_8	ybtE_4	ybtT_0	ybtU_4	irp1_203	irp2_285	ybtA_1	ybtP_4	ybtQ_2	ybtX_2	ybtS_2
482	fyuA_8	ybtE_4	ybtT_0	ybtU_4	irp1_203	irp2_30	ybtA_1	ybtP_4	ybtQ_2	ybtX_2	ybtS_2
483	fyuA_8	ybtE_4	ybtT_0	ybtU_4	irp1_204	irp2_30	ybtA_1	ybtP_4	ybtQ_2	ybtX_2	ybtS_2
484	fyuA_8	ybtE_4	ybtT_0	ybtU_4	irp1_205	irp2_30	ybtA_1	ybtP_4	ybtQ_2	ybtX_2	ybtS_2
485	fyuA_8	ybtE_4	ybtT_0	ybtU_4	irp1_206	irp2_15	ybtA_1	ybtP_4	ybtQ_2	ybtX_2	ybtS_2
486	fyuA_8	ybtE_4	ybtT_0	ybtU_4	irp1_207	irp2_30	ybtA_1	ybtP_4	ybtQ_64	ybtX_2	ybtS_2
487	fyuA_8	ybtE_4	ybtT_0	ybtU_4	irp1_209	irp2_30	ybtA_1	ybtP_11	ybtQ_6	ybtX_2	ybtS_2
488	fyuA_8	ybtE_4	ybtT_0	ybtU_4	irp1_210	irp2_171	ybtA_1	ybtP_4	ybtQ_2	ybtX_2	ybtS_2
489	fyuA_8	ybtE_4	ybtT_0	ybtU_4	irp1_211	irp2_30	ybtA_1	ybtP_4	ybtQ_2	ybtX_2	ybtS_2
490	fyuA_8	ybtE_4	ybtT_0	ybtU_4	irp1_213	irp2_30	ybtA_1	ybtP_4	ybtQ_2	ybtX_2	ybtS_2
491	fyuA_8	ybtE_4	ybtT_0	ybtU_4	irp1_217	irp2_30	ybtA_1	ybtP_4	ybtQ_6	ybtX_2	ybtS_2
492	fyuA_8	ybtE_4	ybtT_0	ybtU_4	irp1_219	irp2_30	ybtA_1	ybtP_4	ybtQ_2	ybtX_2	ybtS_2
493	fyuA_8	ybtE_4	ybtT_0	ybtU_4	irp1_220	irp2_30	ybtA_1	ybtP_4	ybtQ_2	ybtX_2	ybtS_2
494	fyuA_8	ybtE_4	ybtT_0	ybtU_4	irp1_220	irp2_30	ybtA_1	ybtP_63	ybtQ_2	ybtX_2	ybtS_2
495	fyuA_8	ybtE_4	ybtT_0	ybtU_4	irp1_220	irp2_328	ybtA_1	ybtP_4	ybtQ_2	ybtX_2	ybtS_2
496	fyuA_8	ybtE_4	ybtT_0	ybtU_4	irp1_222	irp2_31	ybtA_1	ybtP_19	ybtQ_3	ybtX_4	ybtS_4
497	fyuA_8	ybtE_4	ybtT_0	ybtU_4	irp1_223	irp2_30	ybtA_1	ybtP_11	ybtQ_6	ybtX_2	ybtS_2
498	fyuA_8	ybtE_4	ybtT_0	ybtU_4	irp1_225	irp2_30	ybtA_1	ybtP_11	ybtQ_6	ybtX_2	ybtS_2
499	fyuA_8	ybtE_4	ybtT_0	ybtU_4	irp1_226	irp2_30	ybtA_1	ybtP_4	ybtQ_2	ybtX_2	ybtS_2
500	fyuA_8	ybtE_4	ybtT_0	ybtU_4	irp1_22	irp2_55	ybtA_1	ybtP_4	ybtQ_6	ybtX_2	ybtS_2
501	fyuA_8	ybtE_4	ybtT_0	ybtU_4	irp1_230	irp2_163	ybtA_1	ybtP_11	ybtQ_6	ybtX_2	ybtS_2
502	fyuA_8	ybtE_4	ybtT_0	ybtU_4	irp1_233	irp2_30	ybtA_1	ybtP_4	ybtQ_2	ybtX_2	ybtS_2
503	fyuA_8	ybtE_4	ybtT_0	ybtU_4	irp1_234	irp2_30	ybtA_1	ybtP_4	ybtQ_6	ybtX_2	ybtS_2
504	fyuA_8	ybtE_4	ybtT_0	ybtU_4	irp1_243	irp2_30	ybtA_1	ybtP_11	ybtQ_6	ybtX_2	ybtS_2
505	fyuA_8	ybtE_4	ybtT_0	ybtU_4	irp1_24	irp2_12	ybtA_1	ybtP_4	ybtQ_2	ybtX_2	ybtS_2
506	fyuA_8	ybtE_4	ybtT_0	ybtU_4	irp1_256	irp2_30	ybtA_1	ybtP_4	ybtQ_2	ybtX_2	ybtS_2
507	fyuA_8	ybtE_4	ybtT_0	ybtU_4	irp1_257	irp2_210	ybtA_9	ybtP_15	ybtQ_83	ybtX_9	ybtS_57
508	fyuA_8	ybtE_4	ybtT_0	ybtU_4	irp1_262	irp2_30	ybtA_1	ybtP_4	ybtQ_2	ybtX_2	ybtS_2
509	fyuA_8	ybtE_4	ybtT_0	ybtU_4	irp1_271	irp2_130	ybtA_1	ybtP_4	ybtQ_2	ybtX_2	ybtS_2
510	fyuA_8	ybtE_4	ybtT_0	ybtU_4	irp1_271	irp2_30	ybtA_1	ybtP_4	ybtQ_2	ybtX_2	ybtS_2
511	fyuA_8	ybtE_4	ybtT_0	ybtU_4	irp1_271	irp2_30	ybtA_1	ybtP_4	ybtQ_2	ybtX_2	ybtS_65
512	fyuA_8	ybtE_4	ybtT_0	ybtU_4	irp1_278	irp2_30	ybtA_1	ybtP_4	ybtQ_2	ybtX_2	ybtS_2
513	fyuA_8	ybtE_4	ybtT_0	ybtU_4	irp1_280	irp2_30	ybtA_1	ybtP_11	ybtQ_6	ybtX_2	ybtS_2
514	fyuA_8	ybtE_4	ybtT_0	ybtU_4	irp1_281	irp2_211	ybtA_1	ybtP_4	ybtQ_6	ybtX_2	ybtS_2
515	fyuA_8	ybtE_4	ybtT_0	ybtU_4	irp1_282	irp2_30	ybtA_1	ybtP_4	ybtQ_2	ybtX_2	ybtS_2
516	fyuA_8	ybtE_4	ybtT_0	ybtU_4	irp1_283	irp2_30	ybtA_1	ybtP_4	ybtQ_2	ybtX_2	ybtS_2
517	fyuA_8	ybtE_4	ybtT_0	ybtU_4	irp1_289	irp2_211	ybtA_1	ybtP_4	ybtQ_6	ybtX_2	ybtS_2
518	fyuA_8	ybtE_4	ybtT_0	ybtU_4	irp1_28	irp2_0	ybtA_1	ybtP_4	ybtQ_6	ybtX_18	ybtS_2
519	fyuA_8	ybtE_4	ybtT_0	ybtU_4	irp1_28	irp2_11	ybtA_1	ybtP_4	ybtQ_2	ybtX_2	ybtS_2
520	fyuA_8	ybtE_4	ybtT_0	ybtU_4	irp1_28	irp2_126	ybtA_1	ybtP_11	ybtQ_6	ybtX_2	ybtS_2
521	fyuA_8	ybtE_4	ybtT_0	ybtU_4	irp1_28	irp2_128	ybtA_1	ybtP_4	ybtQ_2	ybtX_2	ybtS_36
522	fyuA_8	ybtE_4	ybtT_0	ybtU_4	irp1_28	irp2_130	ybtA_1	ybtP_4	ybtQ_2	ybtX_2	ybtS_2
523	fyuA_8	ybtE_4	ybtT_0	ybtU_4	irp1_28	irp2_134	ybtA_1	ybtP_4	ybtQ_2	ybtX_2	ybtS_2
524	fyuA_8	ybtE_4	ybtT_0	ybtU_4	irp1_28	irp2_140	ybtA_1	ybtP_11	ybtQ_6	ybtX_2	ybtS_2
525	fyuA_8	ybtE_4	ybtT_0	ybtU_4	irp1_28	irp2_147	ybtA_1	ybtP_4	ybtQ_2	ybtX_2	ybtS_2
526	fyuA_8	ybtE_4	ybtT_0	ybtU_4	irp1_28	irp2_154	ybtA_1	ybtP_4	ybtQ_6	ybtX_2	ybtS_2
527	fyuA_8	ybtE_4	ybtT_0	ybtU_4	irp1_28	irp2_160	ybtA_1	ybtP_4	ybtQ_2	ybtX_2	ybtS_2
528	fyuA_8	ybtE_4	ybtT_0	ybtU_4	irp1_28	irp2_168	ybtA_1	ybtP_4	ybtQ_2	ybtX_2	ybtS_2
529	fyuA_8	ybtE_4	ybtT_0	ybtU_4	irp1_28	irp2_170	ybtA_1	ybtP_4	ybtQ_65	ybtX_2	ybtS_2
530	fyuA_8	ybtE_4	ybtT_0	ybtU_4	irp1_28	irp2_172	ybtA_1	ybtP_4	ybtQ_2	ybtX_2	ybtS_2
531	fyuA_8	ybtE_4	ybtT_0	ybtU_4	irp1_28	irp2_173	ybtA_1	ybtP_3	ybtQ_2	ybtX_2	ybtS_2
532	fyuA_8	ybtE_4	ybtT_0	ybtU_4	irp1_28	irp2_177	ybtA_1	ybtP_4	ybtQ_67	ybtX_2	ybtS_2
533	fyuA_8	ybtE_4	ybtT_0	ybtU_4	irp1_28	irp2_182	ybtA_1	ybtP_11	ybtQ_6	ybtX_2	ybtS_2
534	fyuA_8	ybtE_4	ybtT_0	ybtU_4	irp1_28	irp2_211	ybtA_1	ybtP_4	ybtQ_6	ybtX_2	ybtS_2
535	fyuA_8	ybtE_4	ybtT_0	ybtU_4	irp1_28	irp2_211	ybtA_1	ybtP_4	ybtQ_6	ybtX_2	ybtS_67
536	fyuA_8	ybtE_4	ybtT_0	ybtU_4	irp1_28	irp2_211	ybtA_43	ybtP_4	ybtQ_6	ybtX_2	ybtS_2
537	fyuA_8	ybtE_4	ybtT_0	ybtU_4	irp1_28	irp2_212	ybtA_1	ybtP_4	ybtQ_2	ybtX_2	ybtS_2
538	fyuA_8	ybtE_4	ybtT_0	ybtU_4	irp1_28	irp2_217	ybtA_1	ybtP_4	ybtQ_6	ybtX_2	ybtS_2
539	fyuA_8	ybtE_4	ybtT_0	ybtU_4	irp1_28	irp2_235	ybtA_1	ybtP_4	ybtQ_82	ybtX_55	ybtS_2
540	fyuA_8	ybtE_4	ybtT_0	ybtU_4	irp1_28	irp2_242	ybtA_43	ybtP_4	ybtQ_6	ybtX_2	ybtS_2
541	fyuA_8	ybtE_4	ybtT_0	ybtU_4	irp1_28	irp2_243	ybtA_1	ybtP_4	ybtQ_6	ybtX_2	ybtS_2
542	fyuA_8	ybtE_4	ybtT_0	ybtU_4	irp1_28	irp2_247	ybtA_47	ybtP_4	ybtQ_6	ybtX_2	ybtS_2
543	fyuA_8	ybtE_4	ybtT_0	ybtU_4	irp1_28	irp2_24	ybtA_1	ybtP_4	ybtQ_6	ybtX_2	ybtS_2
544	fyuA_8	ybtE_4	ybtT_0	ybtU_4	irp1_28	irp2_278	ybtA_1	ybtP_4	ybtQ_2	ybtX_2	ybtS_2
545	fyuA_8	ybtE_4	ybtT_0	ybtU_4	irp1_28	irp2_281	ybtA_1	ybtP_4	ybtQ_2	ybtX_2	ybtS_2
546	fyuA_8	ybtE_4	ybtT_0	ybtU_4	irp1_28	irp2_284	ybtA_1	ybtP_3	ybtQ_2	ybtX_2	ybtS_2
547	fyuA_8	ybtE_4	ybtT_0	ybtU_4	irp1_28	irp2_286	ybtA_1	ybtP_4	ybtQ_2	ybtX_2	ybtS_2
548	fyuA_8	ybtE_4	ybtT_0	ybtU_4	irp1_28	irp2_293	ybtA_1	ybtP_4	ybtQ_2	ybtX_72	ybtS_2
549	fyuA_8	ybtE_4	ybtT_0	ybtU_4	irp1_28	irp2_298	ybtA_1	ybtP_4	ybtQ_2	ybtX_2	ybtS_2
550	fyuA_8	ybtE_4	ybtT_0	ybtU_4	irp1_28	irp2_29	ybtA_1	ybtP_3	ybtQ_2	ybtX_2	ybtS_2
551	fyuA_8	ybtE_4	ybtT_0	ybtU_4	irp1_28	irp2_2	ybtA_1	ybtP_4	ybtQ_6	ybtX_2	ybtS_2
552	fyuA_8	ybtE_4	ybtT_0	ybtU_4	irp1_28	irp2_300	ybtA_1	ybtP_4	ybtQ_2	ybtX_2	ybtS_2
553	fyuA_8	ybtE_4	ybtT_0	ybtU_4	irp1_28	irp2_306	ybtA_1	ybtP_4	ybtQ_6	ybtX_2	ybtS_2
554	fyuA_8	ybtE_4	ybtT_0	ybtU_4	irp1_28	irp2_30	ybtA_13	ybtP_11	ybtQ_6	ybtX_2	ybtS_2
555	fyuA_8	ybtE_4	ybtT_0	ybtU_4	irp1_28	irp2_30	ybtA_1	ybtP_11	ybtQ_6	ybtX_17	ybtS_2
556	fyuA_8	ybtE_4	ybtT_0	ybtU_4	irp1_28	irp2_30	ybtA_1	ybtP_11	ybtQ_6	ybtX_2	ybtS_14
557	fyuA_8	ybtE_4	ybtT_0	ybtU_4	irp1_28	irp2_30	ybtA_1	ybtP_11	ybtQ_6	ybtX_2	ybtS_2
558	fyuA_8	ybtE_4	ybtT_0	ybtU_4	irp1_28	irp2_30	ybtA_1	ybtP_11	ybtQ_6	ybtX_2	ybtS_68
559	fyuA_8	ybtE_4	ybtT_0	ybtU_4	irp1_28	irp2_30	ybtA_1	ybtP_20	ybtQ_2	ybtX_2	ybtS_2
560	fyuA_8	ybtE_4	ybtT_0	ybtU_4	irp1_28	irp2_30	ybtA_1	ybtP_23	ybtQ_2	ybtX_2	ybtS_2
561	fyuA_8	ybtE_4	ybtT_0	ybtU_4	irp1_28	irp2_30	ybtA_1	ybtP_36	ybtQ_2	ybtX_2	ybtS_2
562	fyuA_8	ybtE_4	ybtT_0	ybtU_4	irp1_28	irp2_30	ybtA_1	ybtP_4	ybtQ_100	ybtX_2	ybtS_2
563	fyuA_8	ybtE_4	ybtT_0	ybtU_4	irp1_28	irp2_30	ybtA_1	ybtP_4	ybtQ_110	ybtX_2	ybtS_2
564	fyuA_8	ybtE_4	ybtT_0	ybtU_4	irp1_28	irp2_30	ybtA_1	ybtP_4	ybtQ_2	ybtX_2	ybtS_2
565	fyuA_8	ybtE_4	ybtT_0	ybtU_4	irp1_28	irp2_30	ybtA_1	ybtP_4	ybtQ_2	ybtX_2	ybtS_22
566	fyuA_8	ybtE_4	ybtT_0	ybtU_4	irp1_28	irp2_30	ybtA_1	ybtP_4	ybtQ_2	ybtX_2	ybtS_36
567	fyuA_8	ybtE_4	ybtT_0	ybtU_4	irp1_28	irp2_30	ybtA_1	ybtP_4	ybtQ_2	ybtX_2	ybtS_74
568	fyuA_8	ybtE_4	ybtT_0	ybtU_4	irp1_28	irp2_30	ybtA_1	ybtP_4	ybtQ_2	ybtX_35	ybtS_39
569	fyuA_8	ybtE_4	ybtT_0	ybtU_4	irp1_28	irp2_30	ybtA_1	ybtP_4	ybtQ_2	ybtX_58	ybtS_2
570	fyuA_8	ybtE_4	ybtT_0	ybtU_4	irp1_28	irp2_30	ybtA_1	ybtP_4	ybtQ_2	ybtX_70	ybtS_2
571	fyuA_8	ybtE_4	ybtT_0	ybtU_4	irp1_28	irp2_30	ybtA_1	ybtP_4	ybtQ_2	ybtX_72	ybtS_2
572	fyuA_8	ybtE_4	ybtT_0	ybtU_4	irp1_28	irp2_30	ybtA_1	ybtP_4	ybtQ_69	ybtX_2	ybtS_2
573	fyuA_8	ybtE_4	ybtT_0	ybtU_4	irp1_28	irp2_30	ybtA_1	ybtP_4	ybtQ_6	ybtX_2	ybtS_2
574	fyuA_8	ybtE_4	ybtT_0	ybtU_4	irp1_28	irp2_30	ybtA_1	ybtP_4	ybtQ_6	ybtX_2	ybtS_51
575	fyuA_8	ybtE_4	ybtT_0	ybtU_4	irp1_28	irp2_30	ybtA_1	ybtP_4	ybtQ_6	ybtX_46	ybtS_2
576	fyuA_8	ybtE_4	ybtT_0	ybtU_4	irp1_28	irp2_30	ybtA_1	ybtP_50	ybtQ_6	ybtX_18	ybtS_2
577	fyuA_8	ybtE_4	ybtT_0	ybtU_4	irp1_28	irp2_30	ybtA_1	ybtP_52	ybtQ_2	ybtX_2	ybtS_2
578	fyuA_8	ybtE_4	ybtT_0	ybtU_4	irp1_28	irp2_30	ybtA_1	ybtP_64	ybtQ_2	ybtX_2	ybtS_2
579	fyuA_8	ybtE_4	ybtT_0	ybtU_4	irp1_28	irp2_30	ybtA_1	ybtP_70	ybtQ_2	ybtX_2	ybtS_2
580	fyuA_8	ybtE_4	ybtT_0	ybtU_4	irp1_28	irp2_30	ybtA_1	ybtP_76	ybtQ_2	ybtX_2	ybtS_2
581	fyuA_8	ybtE_4	ybtT_0	ybtU_4	irp1_28	irp2_30	ybtA_1	ybtP_87	ybtQ_2	ybtX_2	ybtS_2
582	fyuA_8	ybtE_4	ybtT_0	ybtU_4	irp1_28	irp2_30	ybtA_1	ybtP_96	ybtQ_2	ybtX_2	ybtS_2
583	fyuA_8	ybtE_4	ybtT_0	ybtU_4	irp1_28	irp2_324	ybtA_1	ybtP_4	ybtQ_2	ybtX_2	ybtS_2
584	fyuA_8	ybtE_4	ybtT_0	ybtU_4	irp1_28	irp2_345	ybtA_1	ybtP_4	ybtQ_6	ybtX_2	ybtS_62
585	fyuA_8	ybtE_4	ybtT_0	ybtU_4	irp1_28	irp2_349	ybtA_1	ybtP_11	ybtQ_6	ybtX_2	ybtS_2
586	fyuA_8	ybtE_4	ybtT_0	ybtU_4	irp1_28	irp2_354	ybtA_1	ybtP_3	ybtQ_2	ybtX_2	ybtS_2
587	fyuA_8	ybtE_4	ybtT_0	ybtU_4	irp1_28	irp2_36	ybtA_1	ybtP_4	ybtQ_6	ybtX_2	ybtS_2
588	fyuA_8	ybtE_4	ybtT_0	ybtU_4	irp1_28	irp2_41	ybtA_1	ybtP_4	ybtQ_2	ybtX_2	ybtS_2
589	fyuA_8	ybtE_4	ybtT_0	ybtU_4	irp1_28	irp2_45	ybtA_1	ybtP_4	ybtQ_6	ybtX_2	ybtS_2
590	fyuA_8	ybtE_4	ybtT_0	ybtU_4	irp1_28	irp2_45	ybtA_1	ybtP_4	ybtQ_82	ybtX_2	ybtS_2
591	fyuA_8	ybtE_4	ybtT_0	ybtU_4	irp1_28	irp2_52	ybtA_1	ybtP_11	ybtQ_6	ybtX_2	ybtS_2
592	fyuA_8	ybtE_4	ybtT_0	ybtU_4	irp1_28	irp2_53	ybtA_1	ybtP_20	ybtQ_2	ybtX_2	ybtS_2
593	fyuA_8	ybtE_4	ybtT_0	ybtU_4	irp1_28	irp2_54	ybtA_1	ybtP_4	ybtQ_2	ybtX_2	ybtS_2
594	fyuA_8	ybtE_4	ybtT_0	ybtU_4	irp1_28	irp2_55	ybtA_1	ybtP_4	ybtQ_6	ybtX_2	ybtS_2
595	fyuA_8	ybtE_4	ybtT_0	ybtU_4	irp1_28	irp2_56	ybtA_1	ybtP_4	ybtQ_6	ybtX_2	ybtS_2
596	fyuA_8	ybtE_4	ybtT_0	ybtU_4	irp1_28	irp2_57	ybtA_1	ybtP_4	ybtQ_6	ybtX_2	ybtS_2
597	fyuA_8	ybtE_4	ybtT_0	ybtU_4	irp1_28	irp2_60	ybtA_1	ybtP_4	ybtQ_2	ybtX_2	ybtS_2
598	fyuA_8	ybtE_4	ybtT_0	ybtU_4	irp1_28	irp2_61	ybtA_1	ybtP_4	ybtQ_2	ybtX_2	ybtS_19
599	fyuA_8	ybtE_4	ybtT_0	ybtU_4	irp1_28	irp2_62	ybtA_1	ybtP_11	ybtQ_6	ybtX_2	ybtS_2
600	fyuA_8	ybtE_4	ybtT_0	ybtU_4	irp1_28	irp2_63	ybtA_1	ybtP_4	ybtQ_2	ybtX_2	ybtS_2
601	fyuA_8	ybtE_4	ybtT_0	ybtU_4	irp1_28	irp2_65	ybtA_1	ybtP_4	ybtQ_6	ybtX_2	ybtS_2
602	fyuA_8	ybtE_4	ybtT_0	ybtU_4	irp1_28	irp2_74	ybtA_1	ybtP_29	ybtQ_6	ybtX_2	ybtS_2
603	fyuA_8	ybtE_4	ybtT_0	ybtU_4	irp1_28	irp2_75	ybtA_1	ybtP_4	ybtQ_2	ybtX_2	ybtS_23
604	fyuA_8	ybtE_4	ybtT_0	ybtU_4	irp1_28	irp2_76	ybtA_1	ybtP_4	ybtQ_2	ybtX_2	ybtS_2
605	fyuA_8	ybtE_4	ybtT_0	ybtU_4	irp1_28	irp2_81	ybtA_1	ybtP_4	ybtQ_6	ybtX_2	ybtS_2
606	fyuA_8	ybtE_4	ybtT_0	ybtU_4	irp1_293	irp2_30	ybtA_1	ybtP_4	ybtQ_2	ybtX_2	ybtS_2
607	fyuA_8	ybtE_4	ybtT_0	ybtU_4	irp1_296	irp2_245	ybtA_1	ybtP_4	ybtQ_2	ybtX_2	ybtS_2
608	fyuA_8	ybtE_4	ybtT_0	ybtU_4	irp1_29	irp2_30	ybtA_1	ybtP_4	ybtQ_2	ybtX_2	ybtS_2
609	fyuA_8	ybtE_4	ybtT_0	ybtU_4	irp1_301	irp2_30	ybtA_1	ybtP_4	ybtQ_2	ybtX_2	ybtS_2
610	fyuA_8	ybtE_4	ybtT_0	ybtU_4	irp1_305	irp2_30	ybtA_1	ybtP_4	ybtQ_2	ybtX_2	ybtS_2
611	fyuA_8	ybtE_4	ybtT_0	ybtU_4	irp1_311	irp2_264	ybtA_1	ybtP_4	ybtQ_2	ybtX_2	ybtS_2
612	fyuA_8	ybtE_4	ybtT_0	ybtU_4	irp1_317	irp2_45	ybtA_1	ybtP_4	ybtQ_6	ybtX_2	ybtS_2
613	fyuA_8	ybtE_4	ybtT_0	ybtU_4	irp1_323	irp2_64	ybtA_1	ybtP_4	ybtQ_2	ybtX_2	ybtS_2
614	fyuA_8	ybtE_4	ybtT_0	ybtU_4	irp1_324	irp2_64	ybtA_1	ybtP_4	ybtQ_2	ybtX_2	ybtS_2
615	fyuA_8	ybtE_4	ybtT_0	ybtU_4	irp1_328	irp2_30	ybtA_1	ybtP_4	ybtQ_2	ybtX_2	ybtS_2
616	fyuA_8	ybtE_4	ybtT_0	ybtU_4	irp1_328	irp2_30	ybtA_1	ybtP_4	ybtQ_97	ybtX_2	ybtS_2
617	fyuA_8	ybtE_4	ybtT_0	ybtU_4	irp1_329	irp2_280	ybtA_1	ybtP_4	ybtQ_2	ybtX_2	ybtS_2
618	fyuA_8	ybtE_4	ybtT_0	ybtU_4	irp1_330	irp2_30	ybtA_1	ybtP_4	ybtQ_2	ybtX_2	ybtS_2
619	fyuA_8	ybtE_4	ybtT_0	ybtU_4	irp1_331	irp2_282	ybtA_1	ybtP_3	ybtQ_2	ybtX_2	ybtS_2
620	fyuA_8	ybtE_4	ybtT_0	ybtU_4	irp1_337	irp2_30	ybtA_1	ybtP_4	ybtQ_2	ybtX_2	ybtS_2
621	fyuA_8	ybtE_4	ybtT_0	ybtU_4	irp1_341	irp2_294	ybtA_1	ybtP_4	ybtQ_2	ybtX_2	ybtS_2
622	fyuA_8	ybtE_4	ybtT_0	ybtU_4	irp1_342	irp2_30	ybtA_1	ybtP_4	ybtQ_2	ybtX_2	ybtS_2
623	fyuA_8	ybtE_4	ybtT_0	ybtU_4	irp1_343	irp2_29	ybtA_1	ybtP_3	ybtQ_2	ybtX_2	ybtS_2
624	fyuA_8	ybtE_4	ybtT_0	ybtU_4	irp1_344	irp2_297	ybtA_1	ybtP_4	ybtQ_2	ybtX_2	ybtS_2
625	fyuA_8	ybtE_4	ybtT_0	ybtU_4	irp1_346	irp2_30	ybtA_1	ybtP_4	ybtQ_2	ybtX_1	ybtS_2
626	fyuA_8	ybtE_4	ybtT_0	ybtU_4	irp1_348	irp2_30	ybtA_1	ybtP_4	ybtQ_2	ybtX_2	ybtS_2
627	fyuA_8	ybtE_4	ybtT_0	ybtU_4	irp1_349	irp2_41	ybtA_1	ybtP_4	ybtQ_2	ybtX_73	ybtS_2
628	fyuA_8	ybtE_4	ybtT_0	ybtU_4	irp1_350	irp2_30	ybtA_1	ybtP_4	ybtQ_2	ybtX_2	ybtS_2
629	fyuA_8	ybtE_4	ybtT_0	ybtU_4	irp1_351	irp2_30	ybtA_1	ybtP_4	ybtQ_2	ybtX_2	ybtS_2
630	fyuA_8	ybtE_4	ybtT_0	ybtU_4	irp1_352	irp2_30	ybtA_1	ybtP_4	ybtQ_2	ybtX_2	ybtS_2
631	fyuA_8	ybtE_4	ybtT_0	ybtU_4	irp1_356	irp2_30	ybtA_1	ybtP_4	ybtQ_2	ybtX_2	ybtS_2
632	fyuA_8	ybtE_4	ybtT_0	ybtU_4	irp1_360	irp2_30	ybtA_1	ybtP_11	ybtQ_6	ybtX_2	ybtS_2
633	fyuA_8	ybtE_4	ybtT_0	ybtU_4	irp1_361	irp2_30	ybtA_1	ybtP_98	ybtQ_6	ybtX_2	ybtS_2
634	fyuA_8	ybtE_4	ybtT_0	ybtU_4	irp1_372	irp2_30	ybtA_1	ybtP_4	ybtQ_2	ybtX_2	ybtS_2
635	fyuA_8	ybtE_4	ybtT_0	ybtU_4	irp1_379	irp2_30	ybtA_1	ybtP_4	ybtQ_2	ybtX_2	ybtS_2
636	fyuA_8	ybtE_4	ybtT_0	ybtU_4	irp1_383	irp2_3	ybtA_1	ybtP_101	ybtQ_2	ybtX_2	ybtS_2
637	fyuA_8	ybtE_4	ybtT_0	ybtU_4	irp1_384	irp2_41	ybtA_1	ybtP_4	ybtQ_2	ybtX_2	ybtS_2
638	fyuA_8	ybtE_4	ybtT_0	ybtU_4	irp1_386	irp2_30	ybtA_1	ybtP_4	ybtQ_6	ybtX_2	ybtS_2
639	fyuA_8	ybtE_4	ybtT_0	ybtU_4	irp1_387	irp2_30	ybtA_1	ybtP_11	ybtQ_6	ybtX_2	ybtS_2
640	fyuA_8	ybtE_4	ybtT_0	ybtU_4	irp1_388	irp2_30	ybtA_1	ybtP_4	ybtQ_2	ybtX_2	ybtS_0
641	fyuA_8	ybtE_4	ybtT_0	ybtU_4	irp1_390	irp2_30	ybtA_1	ybtP_11	ybtQ_6	ybtX_2	ybtS_2
642	fyuA_8	ybtE_4	ybtT_0	ybtU_4	irp1_391	irp2_107	ybtA_1	ybtP_11	ybtQ_6	ybtX_29	ybtS_2
643	fyuA_8	ybtE_4	ybtT_0	ybtU_4	irp1_3	irp2_30	ybtA_1	ybtP_4	ybtQ_2	ybtX_2	ybtS_2
644	fyuA_8	ybtE_4	ybtT_0	ybtU_4	irp1_40	irp2_39	ybtA_1	ybtP_4	ybtQ_2	ybtX_2	ybtS_10
645	fyuA_8	ybtE_4	ybtT_0	ybtU_4	irp1_41	irp2_41	ybtA_1	ybtP_4	ybtQ_2	ybtX_2	ybtS_2
646	fyuA_8	ybtE_4	ybtT_0	ybtU_4	irp1_43	irp2_30	ybtA_1	ybtP_11	ybtQ_6	ybtX_2	ybtS_2
647	fyuA_8	ybtE_4	ybtT_0	ybtU_4	irp1_48	irp2_30	ybtA_1	ybtP_4	ybtQ_6	ybtX_2	ybtS_2
648	fyuA_8	ybtE_4	ybtT_0	ybtU_4	irp1_49	irp2_41	ybtA_1	ybtP_4	ybtQ_2	ybtX_2	ybtS_2
649	fyuA_8	ybtE_4	ybtT_0	ybtU_4	irp1_50	irp2_296	ybtA_1	ybtP_4	ybtQ_2	ybtX_2	ybtS_2
650	fyuA_8	ybtE_4	ybtT_0	ybtU_4	irp1_50	irp2_30	ybtA_1	ybtP_4	ybtQ_2	ybtX_2	ybtS_2
651	fyuA_8	ybtE_4	ybtT_0	ybtU_4	irp1_56	irp2_30	ybtA_1	ybtP_4	ybtQ_2	ybtX_2	ybtS_2
652	fyuA_8	ybtE_4	ybtT_0	ybtU_4	irp1_57	irp2_51	ybtA_1	ybtP_4	ybtQ_6	ybtX_12	ybtS_2
653	fyuA_8	ybtE_4	ybtT_0	ybtU_4	irp1_58	irp2_30	ybtA_1	ybtP_4	ybtQ_2	ybtX_2	ybtS_2
654	fyuA_8	ybtE_4	ybtT_0	ybtU_4	irp1_5	irp2_223	ybtA_1	ybtP_11	ybtQ_6	ybtX_2	ybtS_2
655	fyuA_8	ybtE_4	ybtT_0	ybtU_4	irp1_61	irp2_30	ybtA_1	ybtP_4	ybtQ_2	ybtX_2	ybtS_2
656	fyuA_8	ybtE_4	ybtT_0	ybtU_4	irp1_61	irp2_326	ybtA_1	ybtP_4	ybtQ_2	ybtX_2	ybtS_2
657	fyuA_8	ybtE_4	ybtT_0	ybtU_4	irp1_61	irp2_67	ybtA_1	ybtP_4	ybtQ_2	ybtX_2	ybtS_2
658	fyuA_8	ybtE_4	ybtT_0	ybtU_4	irp1_61	irp2_7	ybtA_1	ybtP_4	ybtQ_2	ybtX_2	ybtS_2
659	fyuA_8	ybtE_4	ybtT_0	ybtU_4	irp1_62	irp2_45	ybtA_1	ybtP_4	ybtQ_6	ybtX_2	ybtS_2
660	fyuA_8	ybtE_4	ybtT_0	ybtU_4	irp1_68	irp2_30	ybtA_1	ybtP_4	ybtQ_2	ybtX_2	ybtS_2
661	fyuA_8	ybtE_4	ybtT_0	ybtU_4	irp1_71	irp2_30	ybtA_1	ybtP_4	ybtQ_2	ybtX_2	ybtS_2
662	fyuA_8	ybtE_4	ybtT_0	ybtU_4	irp1_72	irp2_30	ybtA_1	ybtP_4	ybtQ_17	ybtX_2	ybtS_2
663	fyuA_8	ybtE_4	ybtT_0	ybtU_4	irp1_73	irp2_266	ybtA_1	ybtP_11	ybtQ_6	ybtX_2	ybtS_2
664	fyuA_8	ybtE_4	ybtT_0	ybtU_4	irp1_73	irp2_30	ybtA_1	ybtP_11	ybtQ_6	ybtX_2	ybtS_2
665	fyuA_8	ybtE_4	ybtT_0	ybtU_4	irp1_74	irp2_54	ybtA_1	ybtP_4	ybtQ_2	ybtX_2	ybtS_2
666	fyuA_8	ybtE_4	ybtT_0	ybtU_4	irp1_75	irp2_30	ybtA_1	ybtP_4	ybtQ_2	ybtX_2	ybtS_2
667	fyuA_8	ybtE_4	ybtT_0	ybtU_4	irp1_77	irp2_169	ybtA_1	ybtP_4	ybtQ_2	ybtX_2	ybtS_2
668	fyuA_8	ybtE_4	ybtT_0	ybtU_4	irp1_77	irp2_1	ybtA_1	ybtP_42	ybtQ_2	ybtX_2	ybtS_2
669	fyuA_8	ybtE_4	ybtT_0	ybtU_4	irp1_77	irp2_287	ybtA_1	ybtP_4	ybtQ_2	ybtX_2	ybtS_2
670	fyuA_8	ybtE_4	ybtT_0	ybtU_4	irp1_77	irp2_295	ybtA_1	ybtP_4	ybtQ_2	ybtX_2	ybtS_2
671	fyuA_8	ybtE_4	ybtT_0	ybtU_4	irp1_77	irp2_302	ybtA_1	ybtP_4	ybtQ_2	ybtX_2	ybtS_2
672	fyuA_8	ybtE_4	ybtT_0	ybtU_4	irp1_77	irp2_30	ybtA_1	ybtP_38	ybtQ_2	ybtX_2	ybtS_2
673	fyuA_8	ybtE_4	ybtT_0	ybtU_4	irp1_77	irp2_30	ybtA_1	ybtP_4	ybtQ_2	ybtX_2	ybtS_2
674	fyuA_8	ybtE_4	ybtT_0	ybtU_4	irp1_77	irp2_30	ybtA_1	ybtP_4	ybtQ_48	ybtX_2	ybtS_2
675	fyuA_8	ybtE_4	ybtT_0	ybtU_4	irp1_77	irp2_30	ybtA_1	ybtP_4	ybtQ_49	ybtX_2	ybtS_2
676	fyuA_8	ybtE_4	ybtT_0	ybtU_4	irp1_77	irp2_30	ybtA_22	ybtP_4	ybtQ_2	ybtX_2	ybtS_2
677	fyuA_8	ybtE_4	ybtT_0	ybtU_4	irp1_77	irp2_320	ybtA_1	ybtP_4	ybtQ_2	ybtX_2	ybtS_2
678	fyuA_8	ybtE_4	ybtT_0	ybtU_4	irp1_78	irp2_66	ybtA_1	ybtP_11	ybtQ_6	ybtX_2	ybtS_2
679	fyuA_8	ybtE_4	ybtT_0	ybtU_4	irp1_79	irp2_67	ybtA_1	ybtP_4	ybtQ_2	ybtX_14	ybtS_2
680	fyuA_8	ybtE_4	ybtT_0	ybtU_4	irp1_80	irp2_304	ybtA_15	ybtP_24	ybtQ_18	ybtX_13	ybtS_18
681	fyuA_8	ybtE_4	ybtT_0	ybtU_4	irp1_80	irp2_72	ybtA_15	ybtP_24	ybtQ_18	ybtX_13	ybtS_18
682	fyuA_8	ybtE_4	ybtT_0	ybtU_4	irp1_87	irp2_30	ybtA_1	ybtP_11	ybtQ_6	ybtX_2	ybtS_2
683	fyuA_8	ybtE_4	ybtT_0	ybtU_4	irp1_8	irp2_30	ybtA_1	ybtP_4	ybtQ_2	ybtX_2	ybtS_2
684	fyuA_8	ybtE_4	ybtT_0	ybtU_4	irp1_91	irp2_30	ybtA_1	ybtP_4	ybtQ_2	ybtX_2	ybtS_2
685	fyuA_8	ybtE_4	ybtT_0	ybtU_4	irp1_98	irp2_79	ybtA_1	ybtP_4	ybtQ_6	ybtX_2	ybtS_2
686	fyuA_8	ybtE_4	ybtT_0	ybtU_4	irp1_9	irp2_72	ybtA_15	ybtP_24	ybtQ_18	ybtX_13	ybtS_18
687	fyuA_8	ybtE_4	ybtT_0	ybtU_54	irp1_28	irp2_45	ybtA_1	ybtP_4	ybtQ_6	ybtX_2	ybtS_2
688	fyuA_8	ybtE_4	ybtT_0	ybtU_58	irp1_28	irp2_30	ybtA_1	ybtP_11	ybtQ_6	ybtX_2	ybtS_2
689	fyuA_8	ybtE_4	ybtT_0	ybtU_5	irp1_166	irp2_139	ybtA_14	ybtP_5	ybtQ_3	ybtX_3	ybtS_3
690	fyuA_8	ybtE_4	ybtT_0	ybtU_61	irp1_28	irp2_232	ybtA_1	ybtP_4	ybtQ_2	ybtX_2	ybtS_2
691	fyuA_8	ybtE_4	ybtT_0	ybtU_62	irp1_271	irp2_30	ybtA_1	ybtP_4	ybtQ_2	ybtX_2	ybtS_2
692	fyuA_8	ybtE_4	ybtT_0	ybtU_72	irp1_28	irp2_30	ybtA_1	ybtP_4	ybtQ_2	ybtX_2	ybtS_2
693	fyuA_8	ybtE_4	ybtT_0	ybtU_73	irp1_77	irp2_30	ybtA_1	ybtP_4	ybtQ_2	ybtX_2	ybtS_2
694	fyuA_8	ybtE_4	ybtT_0	ybtU_74	irp1_26	irp2_327	ybtA_1	ybtP_4	ybtQ_6	ybtX_2	ybtS_2
695	fyuA_8	ybtE_4	ybtT_0	ybtU_76	irp1_385	irp2_353	ybtA_1	ybtP_4	ybtQ_2	ybtX_2	ybtS_2
696	fyuA_8	ybtE_4	ybtT_10	ybtU_4	irp1_333	irp2_30	ybtA_1	ybtP_4	ybtQ_2	ybtX_2	ybtS_2
697	fyuA_8	ybtE_4	ybtT_10	ybtU_4	irp1_77	irp2_30	ybtA_1	ybtP_4	ybtQ_2	ybtX_2	ybtS_2
698	fyuA_8	ybtE_4	ybtT_16	ybtU_4	irp1_28	irp2_6	ybtA_1	ybtP_11	ybtQ_6	ybtX_2	ybtS_2
699	fyuA_8	ybtE_4	ybtT_18	ybtU_4	irp1_132	irp2_105	ybtA_15	ybtP_24	ybtQ_18	ybtX_27	ybtS_18
700	fyuA_8	ybtE_4	ybtT_18	ybtU_4	irp1_28	irp2_105	ybtA_15	ybtP_24	ybtQ_18	ybtX_27	ybtS_18
701	fyuA_8	ybtE_4	ybtT_18	ybtU_4	irp1_28	irp2_105	ybtA_36	ybtP_24	ybtQ_18	ybtX_27	ybtS_18
702	fyuA_8	ybtE_4	ybtT_27	ybtU_4	irp1_28	irp2_30	ybtA_1	ybtP_4	ybtQ_2	ybtX_2	ybtS_2
703	fyuA_8	ybtE_4	ybtT_36	ybtU_4	irp1_28	irp2_30	ybtA_1	ybtP_4	ybtQ_2	ybtX_2	ybtS_2
704	fyuA_8	ybtE_4	ybtT_36	ybtU_4	irp1_28	irp2_321	ybtA_1	ybtP_4	ybtQ_2	ybtX_2	ybtS_2
705	fyuA_8	ybtE_4	ybtT_36	ybtU_4	irp1_28	irp2_329	ybtA_1	ybtP_97	ybtQ_2	ybtX_2	ybtS_2
706	fyuA_8	ybtE_4	ybtT_47	ybtU_4	irp1_312	irp2_30	ybtA_1	ybtP_4	ybtQ_2	ybtX_2	ybtS_2
707	fyuA_8	ybtE_4	ybtT_55	ybtU_4	irp1_28	irp2_30	ybtA_1	ybtP_4	ybtQ_2	ybtX_2	ybtS_2
708	fyuA_8	ybtE_4	ybtT_7	ybtU_4	irp1_55	irp2_30	ybtA_1	ybtP_4	ybtQ_6	ybtX_2	ybtS_2
709	fyuA_8	ybtE_4	ybtT_7	ybtU_4	irp1_55	irp2_30	ybtA_1	ybtP_4	ybtQ_6	ybtX_53	ybtS_2
710	fyuA_8	ybtE_4	ybtT_8	ybtU_12	irp1_28	irp2_30	ybtA_1	ybtP_10	ybtQ_2	ybtX_2	ybtS_2
711	fyuA_8	ybtE_50	ybtT_0	ybtU_4	irp1_28	irp2_30	ybtA_1	ybtP_4	ybtQ_56	ybtX_2	ybtS_2
712	fyuA_8	ybtE_51	ybtT_32	ybtU_4	irp1_28	irp2_157	ybtA_1	ybtP_6	ybtQ_3	ybtX_4	ybtS_4
713	fyuA_8	ybtE_55	ybtT_0	ybtU_4	irp1_28	irp2_30	ybtA_1	ybtP_59	ybtQ_6	ybtX_2	ybtS_2
714	fyuA_8	ybtE_56	ybtT_0	ybtU_4	irp1_28	irp2_30	ybtA_1	ybtP_4	ybtQ_2	ybtX_2	ybtS_2
715	fyuA_8	ybtE_57	ybtT_0	ybtU_12	irp1_28	irp2_30	ybtA_1	ybtP_10	ybtQ_2	ybtX_2	ybtS_2
716	fyuA_8	ybtE_5	ybtT_3	ybtU_26	irp1_193	irp2_316	ybtA_14	ybtP_4	ybtQ_38	ybtX_16	ybtS_18
717	fyuA_8	ybtE_60	ybtT_0	ybtU_4	irp1_28	irp2_30	ybtA_1	ybtP_4	ybtQ_6	ybtX_2	ybtS_2
718	fyuA_8	ybtE_66	ybtT_0	ybtU_4	irp1_28	irp2_30	ybtA_1	ybtP_4	ybtQ_2	ybtX_2	ybtS_2
719	fyuA_8	ybtE_68	ybtT_0	ybtU_4	irp1_28	irp2_30	ybtA_1	ybtP_4	ybtQ_2	ybtX_2	ybtS_2
720	fyuA_8	ybtE_69	ybtT_11	ybtU_24	irp1_287	irp2_68	ybtA_16	ybtP_25	ybtQ_19	ybtX_15	ybtS_21
721	fyuA_8	ybtE_6	ybtT_0	ybtU_4	irp1_32	irp2_32	ybtA_1	ybtP_4	ybtQ_2	ybtX_2	ybtS_2
722	fyuA_8	ybtE_70	ybtT_0	ybtU_4	irp1_288	irp2_30	ybtA_1	ybtP_4	ybtQ_2	ybtX_2	ybtS_2
723	fyuA_8	ybtE_71	ybtT_0	ybtU_12	irp1_28	irp2_238	ybtA_1	ybtP_10	ybtQ_2	ybtX_2	ybtS_63
724	fyuA_8	ybtE_72	ybtT_0	ybtU_4	irp1_28	irp2_239	ybtA_1	ybtP_4	ybtQ_6	ybtX_2	ybtS_2
725	fyuA_8	ybtE_74	ybtT_0	ybtU_4	irp1_28	irp2_30	ybtA_1	ybtP_4	ybtQ_6	ybtX_10	ybtS_2
726	fyuA_8	ybtE_85	ybtT_0	ybtU_4	irp1_347	irp2_30	ybtA_1	ybtP_4	ybtQ_2	ybtX_2	ybtS_2
727	fyuA_8	ybtE_87	ybtT_0	ybtU_21	irp1_67	irp2_30	ybtA_1	ybtP_4	ybtQ_101	ybtX_2	ybtS_2
728	fyuA_8	ybtE_88	ybtT_0	ybtU_4	irp1_373	irp2_17	ybtA_1	ybtP_4	ybtQ_2	ybtX_2	ybtS_2
729	fyuA_8	ybtE_90	ybtT_0	ybtU_4	irp1_28	irp2_30	ybtA_1	ybtP_4	ybtQ_103	ybtX_2	ybtS_2
730	fyuA_90	ybtE_65	ybtT_2	ybtU_18	irp1_259	irp2_111	ybtA_21	ybtP_48	ybtQ_4	ybtX_5	ybtS_41
731	fyuA_90	ybtE_7	ybtT_2	ybtU_18	irp1_138	irp2_111	ybtA_21	ybtP_48	ybtQ_4	ybtX_5	ybtS_41
732	fyuA_90	ybtE_7	ybtT_2	ybtU_18	irp1_138	irp2_275	ybtA_21	ybtP_90	ybtQ_4	ybtX_5	ybtS_41
733	fyuA_90	ybtE_7	ybtT_2	ybtU_18	irp1_258	irp2_111	ybtA_21	ybtP_48	ybtQ_4	ybtX_5	ybtS_41
734	fyuA_90	ybtE_7	ybtT_2	ybtU_18	irp1_376	irp2_111	ybtA_21	ybtP_48	ybtQ_4	ybtX_5	ybtS_41
735	fyuA_91	ybtE_13	ybtT_6	ybtU_7	irp1_167	irp2_141	ybtA_7	ybtP_13	ybtQ_10	ybtX_7	ybtS_13
736	fyuA_92	ybtE_4	ybtT_0	ybtU_4	irp1_61	irp2_30	ybtA_1	ybtP_4	ybtQ_2	ybtX_2	ybtS_2
737	fyuA_93	ybtE_49	ybtT_30	ybtU_43	irp1_175	irp2_146	ybtA_29	ybtP_7	ybtQ_52	ybtX_5	ybtS_82
738	fyuA_94	ybtE_49	ybtT_30	ybtU_43	irp1_175	irp2_146	ybtA_29	ybtP_7	ybtQ_52	ybtX_5	ybtS_5
739	fyuA_95	ybtE_4	ybtT_0	ybtU_4	irp1_178	irp2_30	ybtA_1	ybtP_4	ybtQ_2	ybtX_2	ybtS_2
740	fyuA_96	ybtE_9	ybtT_3	ybtU_9	irp1_36	irp2_35	ybtA_4	ybtP_8	ybtQ_5	ybtX_4	ybtS_7
741	fyuA_97	ybtE_4	ybtT_0	ybtU_4	irp1_182	irp2_148	ybtA_30	ybtP_4	ybtQ_54	ybtX_38	ybtS_44
742	fyuA_97	ybtE_4	ybtT_0	ybtU_4	irp1_182	irp2_197	ybtA_30	ybtP_4	ybtQ_54	ybtX_38	ybtS_44
743	fyuA_97	ybtE_4	ybtT_0	ybtU_4	irp1_295	irp2_148	ybtA_44	ybtP_4	ybtQ_54	ybtX_38	ybtS_44
744	fyuA_98	ybtE_13	ybtT_6	ybtU_7	irp1_46	irp2_44	ybtA_7	ybtP_13	ybtQ_10	ybtX_7	ybtS_13
745	fyuA_99	ybtE_9	ybtT_3	ybtU_9	irp1_38	irp2_38	ybtA_4	ybtP_8	ybtQ_57	ybtX_4	ybtS_7
746	fyuA_9	ybtE_13	ybtT_43	ybtU_7	irp1_302	irp2_251	ybtA_7	ybtP_13	ybtQ_10	ybtX_7	ybtS_13
747	fyuA_9	ybtE_13	ybtT_43	ybtU_7	irp1_46	irp2_251	ybtA_7	ybtP_13	ybtQ_10	ybtX_7	ybtS_13
748	fyuA_9	ybtE_13	ybtT_6	ybtU_15	irp1_319	irp2_33	ybtA_3	ybtP_7	ybtQ_4	ybtX_5	ybtS_5
749	fyuA_9	ybtE_13	ybtT_6	ybtU_35	irp1_276	irp2_44	ybtA_7	ybtP_13	ybtQ_10	ybtX_7	ybtS_13
750	fyuA_9	ybtE_13	ybtT_6	ybtU_35	irp1_277	irp2_44	ybtA_7	ybtP_13	ybtQ_10	ybtX_7	ybtS_60
751	fyuA_9	ybtE_13	ybtT_6	ybtU_35	irp1_46	irp2_119	ybtA_7	ybtP_13	ybtQ_10	ybtX_7	ybtS_13
752	fyuA_9	ybtE_13	ybtT_6	ybtU_35	irp1_46	irp2_44	ybtA_7	ybtP_13	ybtQ_10	ybtX_7	ybtS_13
753	fyuA_9	ybtE_13	ybtT_6	ybtU_7	irp1_141	irp2_118	ybtA_7	ybtP_0	ybtQ_10	ybtX_7	ybtS_13
754	fyuA_9	ybtE_13	ybtT_6	ybtU_7	irp1_198	irp2_44	ybtA_7	ybtP_13	ybtQ_10	ybtX_7	ybtS_13
755	fyuA_9	ybtE_13	ybtT_6	ybtU_7	irp1_19	irp2_228	ybtA_7	ybtP_13	ybtQ_10	ybtX_7	ybtS_13
756	fyuA_9	ybtE_13	ybtT_6	ybtU_7	irp1_231	irp2_44	ybtA_7	ybtP_13	ybtQ_10	ybtX_7	ybtS_13
757	fyuA_9	ybtE_13	ybtT_6	ybtU_7	irp1_236	irp2_44	ybtA_7	ybtP_13	ybtQ_10	ybtX_7	ybtS_13
758	fyuA_9	ybtE_13	ybtT_6	ybtU_7	irp1_238	irp2_118	ybtA_7	ybtP_13	ybtQ_10	ybtX_7	ybtS_13
759	fyuA_9	ybtE_13	ybtT_6	ybtU_7	irp1_275	irp2_44	ybtA_7	ybtP_13	ybtQ_10	ybtX_7	ybtS_13
760	fyuA_9	ybtE_13	ybtT_6	ybtU_7	irp1_309	irp2_259	ybtA_7	ybtP_13	ybtQ_10	ybtX_7	ybtS_13
761	fyuA_9	ybtE_13	ybtT_6	ybtU_7	irp1_321	irp2_44	ybtA_7	ybtP_13	ybtQ_10	ybtX_7	ybtS_13
762	fyuA_9	ybtE_13	ybtT_6	ybtU_7	irp1_389	irp2_44	ybtA_7	ybtP_13	ybtQ_10	ybtX_7	ybtS_13
763	fyuA_9	ybtE_13	ybtT_6	ybtU_7	irp1_46	irp2_118	ybtA_7	ybtP_13	ybtQ_10	ybtX_34	ybtS_13
764	fyuA_9	ybtE_13	ybtT_6	ybtU_7	irp1_46	irp2_118	ybtA_7	ybtP_13	ybtQ_10	ybtX_60	ybtS_13
765	fyuA_9	ybtE_13	ybtT_6	ybtU_7	irp1_46	irp2_118	ybtA_7	ybtP_13	ybtQ_10	ybtX_7	ybtS_13
766	fyuA_9	ybtE_13	ybtT_6	ybtU_7	irp1_46	irp2_118	ybtA_7	ybtP_13	ybtQ_58	ybtX_7	ybtS_13
767	fyuA_9	ybtE_13	ybtT_6	ybtU_7	irp1_46	irp2_118	ybtA_7	ybtP_13	ybtQ_85	ybtX_7	ybtS_13
768	fyuA_9	ybtE_13	ybtT_6	ybtU_7	irp1_46	irp2_149	ybtA_7	ybtP_13	ybtQ_10	ybtX_7	ybtS_13
769	fyuA_9	ybtE_13	ybtT_6	ybtU_7	irp1_46	irp2_187	ybtA_7	ybtP_13	ybtQ_10	ybtX_7	ybtS_52
770	fyuA_9	ybtE_13	ybtT_6	ybtU_7	irp1_46	irp2_191	ybtA_7	ybtP_13	ybtQ_10	ybtX_7	ybtS_13
771	fyuA_9	ybtE_13	ybtT_6	ybtU_7	irp1_46	irp2_198	ybtA_7	ybtP_13	ybtQ_10	ybtX_7	ybtS_13
772	fyuA_9	ybtE_13	ybtT_6	ybtU_7	irp1_46	irp2_233	ybtA_7	ybtP_13	ybtQ_10	ybtX_7	ybtS_13
773	fyuA_9	ybtE_13	ybtT_6	ybtU_7	irp1_46	irp2_244	ybtA_7	ybtP_13	ybtQ_10	ybtX_7	ybtS_13
774	fyuA_9	ybtE_13	ybtT_6	ybtU_7	irp1_46	irp2_262	ybtA_7	ybtP_13	ybtQ_10	ybtX_7	ybtS_72
775	fyuA_9	ybtE_13	ybtT_6	ybtU_7	irp1_46	irp2_263	ybtA_7	ybtP_13	ybtQ_92	ybtX_7	ybtS_13
776	fyuA_9	ybtE_13	ybtT_6	ybtU_7	irp1_46	irp2_276	ybtA_7	ybtP_13	ybtQ_10	ybtX_7	ybtS_13
777	fyuA_9	ybtE_13	ybtT_6	ybtU_7	irp1_46	irp2_311	ybtA_7	ybtP_13	ybtQ_10	ybtX_7	ybtS_13
778	fyuA_9	ybtE_13	ybtT_6	ybtU_7	irp1_46	irp2_313	ybtA_7	ybtP_13	ybtQ_10	ybtX_7	ybtS_13
779	fyuA_9	ybtE_13	ybtT_6	ybtU_7	irp1_46	irp2_44	ybtA_55	ybtP_13	ybtQ_102	ybtX_74	ybtS_13
780	fyuA_9	ybtE_13	ybtT_6	ybtU_7	irp1_46	irp2_44	ybtA_7	ybtP_13	ybtQ_10	ybtX_7	ybtS_13
781	fyuA_9	ybtE_13	ybtT_6	ybtU_7	irp1_46	irp2_44	ybtA_7	ybtP_13	ybtQ_10	ybtX_7	ybtS_71
782	fyuA_9	ybtE_13	ybtT_6	ybtU_7	irp1_46	irp2_44	ybtA_7	ybtP_13	ybtQ_92	ybtX_7	ybtS_13
783	fyuA_9	ybtE_13	ybtT_6	ybtU_7	irp1_46	irp2_44	ybtA_7	ybtP_88	ybtQ_10	ybtX_7	ybtS_13
784	fyuA_9	ybtE_27	ybtT_2	ybtU_7	irp1_44	irp2_33	ybtA_3	ybtP_7	ybtQ_4	ybtX_5	ybtS_5
785	fyuA_9	ybtE_28	ybtT_12	ybtU_27	irp1_105	irp2_33	ybtA_3	ybtP_7	ybtQ_4	ybtX_5	ybtS_5
786	fyuA_9	ybtE_29	ybtT_14	ybtU_26	irp1_111	irp2_86	ybtA_3	ybtP_33	ybtQ_11	ybtX_21	ybtS_26
787	fyuA_9	ybtE_2	ybtT_2	ybtU_7	irp1_201	irp2_33	ybtA_3	ybtP_21	ybtQ_4	ybtX_5	ybtS_5
788	fyuA_9	ybtE_2	ybtT_2	ybtU_7	irp1_242	irp2_33	ybtA_3	ybtP_7	ybtQ_74	ybtX_5	ybtS_54
789	fyuA_9	ybtE_43	ybtT_2	ybtU_7	irp1_151	irp2_33	ybtA_3	ybtP_7	ybtQ_4	ybtX_5	ybtS_5
790	fyuA_9	ybtE_5	ybtT_1	ybtU_5	irp1_30	irp2_330	ybtA_14	ybtP_5	ybtQ_3	ybtX_3	ybtS_3
791	fyuA_9	ybtE_5	ybtT_1	ybtU_5	irp1_30	irp2_330	ybtA_2	ybtP_5	ybtQ_1	ybtX_3	ybtS_3
792	fyuA_9	ybtE_5	ybtT_1	ybtU_5	irp1_30	irp2_338	ybtA_14	ybtP_81	ybtQ_3	ybtX_3	ybtS_3
793	fyuA_9	ybtE_5	ybtT_1	ybtU_5	irp1_76	irp2_331	ybtA_14	ybtP_5	ybtQ_3	ybtX_3	ybtS_3
794	fyuA_9	ybtE_5	ybtT_1	ybtU_5	irp1_83	irp2_332	ybtA_14	ybtP_5	ybtQ_3	ybtX_3	ybtS_3
795	fyuA_9	ybtE_5	ybtT_1	ybtU_5	irp1_90	irp2_330	ybtA_14	ybtP_5	ybtQ_3	ybtX_3	ybtS_3
796	fyuA_9	ybtE_63	ybtT_2	ybtU_7	irp1_248	irp2_200	ybtA_3	ybtP_7	ybtQ_4	ybtX_5	ybtS_5
797	fyuA_9	ybtE_67	ybtT_6	ybtU_7	irp1_270	irp2_44	ybtA_7	ybtP_13	ybtQ_87	ybtX_7	ybtS_13
798	fyuA_9	ybtE_75	ybtT_44	ybtU_64	irp1_303	irp2_253	ybtA_3	ybtP_82	ybtQ_90	ybtX_5	ybtS_5
799	fyuA_9	ybtE_78	ybtT_6	ybtU_7	irp1_46	irp2_44	ybtA_7	ybtP_13	ybtQ_87	ybtX_7	ybtS_13
800	fyuA_9	ybtE_79	ybtT_21	ybtU_70	irp1_318	irp2_271	ybtA_3	ybtP_7	ybtQ_4	ybtX_5	ybtS_73
801	fyuA_9	ybtE_7	ybtT_21	ybtU_33	irp1_135	irp2_109	ybtA_3	ybtP_7	ybtQ_41	ybtX_5	ybtS_5
802	fyuA_9	ybtE_7	ybtT_21	ybtU_33	irp1_135	irp2_109	ybtA_3	ybtP_7	ybtQ_76	ybtX_5	ybtS_5
803	fyuA_9	ybtE_7	ybtT_21	ybtU_48	irp1_199	irp2_166	ybtA_3	ybtP_7	ybtQ_41	ybtX_5	ybtS_5
804	fyuA_9	ybtE_7	ybtT_21	ybtU_48	irp1_199	irp2_166	ybtA_45	ybtP_7	ybtQ_41	ybtX_5	ybtS_5
805	fyuA_9	ybtE_7	ybtT_21	ybtU_48	irp1_199	irp2_260	ybtA_3	ybtP_7	ybtQ_41	ybtX_5	ybtS_5
806	fyuA_9	ybtE_7	ybtT_21	ybtU_48	irp1_199	irp2_272	ybtA_3	ybtP_7	ybtQ_41	ybtX_5	ybtS_5
807	fyuA_9	ybtE_7	ybtT_21	ybtU_66	irp1_369	irp2_256	ybtA_3	ybtP_85	ybtQ_42	ybtX_62	ybtS_83
808	fyuA_9	ybtE_7	ybtT_21	ybtU_68	irp1_135	irp2_27	ybtA_3	ybtP_7	ybtQ_41	ybtX_5	ybtS_5
809	fyuA_9	ybtE_7	ybtT_22	ybtU_7	irp1_44	irp2_33	ybtA_3	ybtP_21	ybtQ_4	ybtX_5	ybtS_5
810	fyuA_9	ybtE_7	ybtT_26	ybtU_7	irp1_44	irp2_33	ybtA_3	ybtP_7	ybtQ_4	ybtX_5	ybtS_5
811	fyuA_9	ybtE_7	ybtT_2	ybtU_15	irp1_272	irp2_33	ybtA_3	ybtP_7	ybtQ_4	ybtX_5	ybtS_5
812	fyuA_9	ybtE_7	ybtT_2	ybtU_15	irp1_327	irp2_114	ybtA_3	ybtP_91	ybtQ_4	ybtX_5	ybtS_5
813	fyuA_9	ybtE_7	ybtT_2	ybtU_18	irp1_138	irp2_111	ybtA_21	ybtP_39	ybtQ_4	ybtX_5	ybtS_5
814	fyuA_9	ybtE_7	ybtT_2	ybtU_18	irp1_269	irp2_49	ybtA_10	ybtP_16	ybtQ_25	ybtX_11	ybtS_17
815	fyuA_9	ybtE_7	ybtT_2	ybtU_18	irp1_54	irp2_132	ybtA_10	ybtP_16	ybtQ_25	ybtX_11	ybtS_17
816	fyuA_9	ybtE_7	ybtT_2	ybtU_18	irp1_54	irp2_216	ybtA_10	ybtP_16	ybtQ_25	ybtX_11	ybtS_17
817	fyuA_9	ybtE_7	ybtT_2	ybtU_18	irp1_54	irp2_252	ybtA_10	ybtP_16	ybtQ_25	ybtX_11	ybtS_17
818	fyuA_9	ybtE_7	ybtT_2	ybtU_18	irp1_54	irp2_49	ybtA_10	ybtP_16	ybtQ_15	ybtX_11	ybtS_17
819	fyuA_9	ybtE_7	ybtT_2	ybtU_18	irp1_54	irp2_49	ybtA_10	ybtP_16	ybtQ_25	ybtX_11	ybtS_17
820	fyuA_9	ybtE_7	ybtT_2	ybtU_18	irp1_54	irp2_49	ybtA_10	ybtP_16	ybtQ_44	ybtX_11	ybtS_17
821	fyuA_9	ybtE_7	ybtT_2	ybtU_38	irp1_54	irp2_335	ybtA_10	ybtP_46	ybtQ_25	ybtX_11	ybtS_17
822	fyuA_9	ybtE_7	ybtT_2	ybtU_41	irp1_54	irp2_49	ybtA_10	ybtP_16	ybtQ_25	ybtX_11	ybtS_17
823	fyuA_9	ybtE_7	ybtT_2	ybtU_56	irp1_265	irp2_220	ybtA_39	ybtP_72	ybtQ_86	ybtX_51	ybtS_58
824	fyuA_9	ybtE_7	ybtT_2	ybtU_7	irp1_104	irp2_33	ybtA_3	ybtP_7	ybtQ_26	ybtX_5	ybtS_5
825	fyuA_9	ybtE_7	ybtT_2	ybtU_7	irp1_106	irp2_33	ybtA_3	ybtP_21	ybtQ_4	ybtX_5	ybtS_5
826	fyuA_9	ybtE_7	ybtT_2	ybtU_7	irp1_109	irp2_33	ybtA_3	ybtP_7	ybtQ_4	ybtX_5	ybtS_5
827	fyuA_9	ybtE_7	ybtT_2	ybtU_7	irp1_110	irp2_33	ybtA_3	ybtP_7	ybtQ_4	ybtX_5	ybtS_5
828	fyuA_9	ybtE_7	ybtT_2	ybtU_7	irp1_112	irp2_33	ybtA_18	ybtP_21	ybtQ_27	ybtX_5	ybtS_5
829	fyuA_9	ybtE_7	ybtT_2	ybtU_7	irp1_121	irp2_33	ybtA_3	ybtP_21	ybtQ_27	ybtX_5	ybtS_5
830	fyuA_9	ybtE_7	ybtT_2	ybtU_7	irp1_12	irp2_33	ybtA_3	ybtP_7	ybtQ_4	ybtX_5	ybtS_5
831	fyuA_9	ybtE_7	ybtT_2	ybtU_7	irp1_136	irp2_110	ybtA_20	ybtP_7	ybtQ_4	ybtX_5	ybtS_5
832	fyuA_9	ybtE_7	ybtT_2	ybtU_7	irp1_140	irp2_114	ybtA_3	ybtP_7	ybtQ_4	ybtX_5	ybtS_5
833	fyuA_9	ybtE_7	ybtT_2	ybtU_7	irp1_150	irp2_125	ybtA_26	ybtP_7	ybtQ_4	ybtX_5	ybtS_5
[truncated: 70 more rows]
